# Supplementary material for: Organic matter degradation in the deep, sulfidic waters of the Black Sea: insights into the ecophysiology of novel anaerobic bacteria
Source: Microbiome. 2024 May 27;12:98. doi: 10.1186/s40168-024-01816-x (PMC11129491; doi:10.1186/s40168-024-01816-x)
Supplement: Supplementary file 2 — Supplementary Material 1. [file 40168_2024_1816_MOESM1_ESM.zip]

Archive with 6 entries (6 files):
- Supplementary information.pdf
- Supplementary Table S39.xlsx
- Supplementary Table S40.xlsx
- Supplementary Table S41.xlsx
- Supplementary Table S42-S49.xlsx
- Supplementary Tables S1-S38.xlsx
