# Supplementary material for: Organic matter degradation in the deep, sulfidic waters of the Black Sea: insights into the ecophysiology of novel anaerobic bacteria
Source: Microbiome. 2024 May 27;12:98. doi: 10.1186/s40168-024-01816-x (PMC11129491; doi:10.1186/s40168-024-01816-x)
Supplement: Supplementary file 2 — Supplementary Material 1. [file 40168_2024_1816_MOESM1_ESM.zip › Supplementary Table S39.xlsx]

## Sheet: S5
List of nucleases identified in the genome of Psychrilyobacter piezotolerans strain S5
Gene Location	Predicted function	PSORTb localization	Sequence
scaffold00000002	Exodeoxyribonuclease 7 small subunit	Cytoplasmic	MAKIKTFEENISEIDEIISKLEDGMDLDESMKEYEIAMKLLAKSGAILEKAEGKIKKVMEKNGQIIIEDFE
scaffold00000005	Purine nucleoside phosphorylase 1	Cytoplasmic	MYSKVVETTNFLKETTEYRPKVAIVLGSGLGNLVDFIDEKMEIDYSDIPNFPVSTVAGHDGKLVFGKIGGIEVVAMKGRFHFYEGYEMKEVTYPMYVMKQFGIEKLIVSNAAGGSNKTYDPGTLMLITDHINAFGTNPLIGKNDDRFGPRFPDMTEAYKIYLRDLAKEVADNLGIAYKEGVYLGTTGPTYETGAEVRAFTGMGADAIGMSTVPEVTIANYLGIDVLGISCITNMATGIAEKAHSHEDVVDVAKKAGENFCNWVINIVKKIG
scaffold00000007	Pyrimidine 5'-nucleotidase YjjG	Cytoplasmic	MKYEIIIFDADETLFDFKKSEKKAFENTIIDFGIEYQENHHFKIYKEINTAIWKELEDGLITQKKLKTERFKRLSERLNIQFDEAEFAKLFMKYLSQASFLYEESLELVKDLTKDYRLTIITNGLSAVQDNRIKKSVIAEYFEDIVVSEEIGVSKPNPEIFQHALNNINYTHKNKVLMVGDSLTSDIQGGINFGIDTCWFNPAMNLNEIGIEPTYTISDLMELKEILKN
scaffold00000008	8-oxoguanine deaminase	Cytoplasmic	MEKNNLFIKNAKAVITCDAKDQLLEGVNIYIEDGGLPPDTVVQSVEEILADSERLIRKYHDPKPFSMRQVVLAPCSPFSVTGELMKKSAELARRYGVRLHTHLAETMDEEKFTLKKFGMRPLEYMESLGWIGEDVWYAHGIHFTREELKRLAETKTGVAHCPISNMKLSSGIAKISEMIKLGVPVGLGVDGSASNDGSNLLEEIRVAFLLQRLKYSNDALSGYDILKLATNGGAKLLGRDDLGEISIGKAGDLFMIDSTKLELVGSQYDYGSMLGTIGVKGAVDYTIVNGNIVVKHGKLVNIDEKEVARKANSLIETLNSK
scaffold00000009	Exodeoxyribonuclease 7 large subunit	Cytoplasmic	MKDRIFTVTQMNKMVKEYLEGNDNFNNFFLKGEISGINYYKSGHLYFTLKDSRASVKCVSFGYKLKKIPEDLKEGDKVKLFGRVTLYEASGNYQILVAHVEKEGSLGKLFEELERTKRELAEGGYFDRKYKLPIPKLPQNIGIVTSGTGAAVKDIIKTAKLRYENINIYVYPAKVQGIGSEKEIIKGIKTLDKMEEIDLIIAGRGGGSVEDLWSFNKKEVALAYFNTKTPIVSAVGHEIDNLLTDLTADLRASTPTHAAELVVPKKDLLIQTLEDRRKKLNNNLLANLRDKKEKLETLRRSYILRSYLETVVDKNNLLMDREDRLKKVISSNLTRKKHLLEVRMEKLRSLNPEGILKRGYTITKAGNKVIKSVGELEKDEKIEIIYHDGRVISRVEEINR
scaffold00000011	Ribonuclease P protein component	Cytoplasmic	MLKLKTKSEFLKVYNQGEKHFGYFQLIYFKKNNLNENRLGVVASKKTGNAVCRNKLKRLFRENFRKQDENLKQGYDIVFIAKKNAGEQFKTLSLSMIEKDSVKIFKRAKMFL
scaffold00000011	Endonuclease MutS2	Cytoplasmic	MNEHSLSVLEFDKVKENISEYAILDETKGKILEIIPMKDINSIKKELENVQDFMDMLKYDGGIELSEIKNIVMYLKKTSLIGTYLDVEDLYHIARNLRVFRVIKTKFQELEGKYRGLHMRFKDIPTYKGIEELIEAVIDNQKEIKDTASLDLRDIRYSKKLIQNNIKRKFDDLISNPAYAKAIQEKIVTVRDGRSVIPVKTDFKGQIKGIEHDRSSSGQTVFIEPISVVSLNNKMRELEVREREEIRKILLRLTDNLRNNLVGLMEVGEALLDLDYLNAKCSYGLENKCIIPRLNQREYISIVEGRHPLINPREVVPLTFELGKNYNSLLITGPNTGGKTVALKTAGLLTVMTLSGIPITASDKTDIGYFSGVYADIGDEQSIEQNLSSFSAHLKNIQT…
scaffold00000011	Mini-ribonuclease 3	Cytoplasmic	MENIRVKELNGLALAYLGDAVWELRLREKFIARNLKVKDLNKLVKAHVSAVAQSKIYLSVVDELEDEYRACAKRARNSKISTFPKSCTMKEYKNATAFEALIAMCYINKREDIIEEIIENYVFEKKNDEK
scaffold00000012	Purine nucleoside phosphorylase DeoD-type	Cytoplasmic	MSIHIGAKKGDIAETVLLPGDPLRAKWIAETFLEDVVCYNEVRGMYGYTGTYKGKKVSVQGTGMGVPSISIYVNELIQDYGVKNLIRVGSAGSYREDIKVRDIVLAMSASTNSGLNRIRFNGADYAPTADFDLMMKAIKSAEEKDIKVKAGNVFTSDEFYGDNFDDYKKWASYGVLCVEMETAGLYTVAAKHGVKALTLLTISDHLVTGEETTSAERQTTFSEMIEVALGTL
scaffold00000012	Cytidine deaminase	Unknown	MLNEKEILELIDEAITAREGAYAKFSNFKVGAALIDDKGDHYTGCNVENSSYGLSMCGERNAVFHAVSKGMNKIKVIAVVGDTEGPISPCGACRQVINEFATEDTLVIMANMKKEYKMVKFTEIFPYGFRL
scaffold00000013	5-methylthioadenosine/S-adenosylhomocysteine deaminase	Cytoplasmic	MKKILLLGSIVSLFAFNNAEVKAAKKVDLIVKNGIVLTMNGEKEILDDGVVIVKGNKIVEVGDKKILKKYSSKKTIDADGGIIMPGMINTHTHVSMSVFRSLADDVPDRLNRYIFPLENKMVSQEMVYTGAVHGSIEMAKGGVTTMVDMYLFEESAAQAVKEIGLRGIMTQNIIKYPTADGKDGDAKVEMAIAFVEKYKNDQLITPGFGPHAPHTVKEEDLERIRDLSKKYDVPVSMHVAETQKEFDKFKTKYNMTPVEYLDSIGLLNERFISAHSIFVTDTDIELMKKRDVGVAHNMVANIKSAKGVSPALKMFDDGVRIGLGTDGPMSGNTLDIIGQMGYVAKLHKLANKDRSAMPPYKVVEMATMGGARAIHREDELGSLENGKLADIVVLETRSV…
scaffold00000016	Endonuclease MutS2	Cytoplasmic	MRYLDLKNREKIGLEYLTNNLTTISPYGNLKKRDIIPIEEPETLEVIFDHLEFFIKRCQQNKKEIQKIDLLLMKLKDISNIVLNLQKGKILDEVELFELKINAMIFMEIRSISNDIFLKDFHLIDLSPIIDILDPGSKKIPTFHIYNEYSEKLKEIRYKKAEIEKLIFSAKDNQLQIKLKEERREIVVLESCEESKVKMEISRRLTFYTNDILIDIDKIKNIDFTLAKAKLAIKYGANRPKIGEHIEFIGMFNPEILETLKMKNQEFQKLDILLKNGNTILTGANMGGKSVILKTLTLNLILAQMGFYVFSDYATIPILKFIQFLSDDIQDVSKGLSSFGAEIMKLREITGCLRTYDKGFIALDEFARGTNPSEGKKFVKGLSNYMKNFDSFSIMATHY…
scaffold00000017	Ribonuclease Y	Cytoplasmic	MNTIIMIAAVIVAAGIFSSVLYKKSVVDKKIEDLNNLENSVEQAKVKAQKIEKRATFDAESKAKEITIKAKETAYKIKEDAEKEIKLAKNEINQKENRLIKREESLDSKLDRIEAKTVEINNYEKKLNLKESEIEELKQKQELELEKISELSKEDAKNILLDKLKDDLTHDSAVMIRSFEHKLEEEKDRMTQRILSTAIGKASAEFVSDATVSVVQLPNDEMKGRIIGREGRNIRTIESLTGVDVIIDDTPEAVVLSCFDGVKREIARSALEKLVNDGRIHPTKIEEAIKKATKEVDKGIREAGEHALFELGITGVHPEVTKVLGSLKFRTSYGQNVLTHAIEVGHLAATLAAEIGADVKLAKRSGLFHDIGKVLTHETETSHGLLGAEFLRKFGEKDL…
scaffold00000017	5'-nucleotidase SurE	Cytoplasmic	MNILISNDDGIYAEGIKILVSYLQDAGHTTYVVAPLEEQSGTGHGITLHQPMRVREVYRDNNFFGHSVSGKPADTIKVALAHLYDEKEIDFVISGINRGANLGTDLFYSGTFAAASEGTFWRKNAIALSLIVDGNDLYFESAGEFIAEYLKTIKDLKFPIGTLLNINVPNLPMEEIKGVKYTKQSNRKFQEKLIEREDSQGNKYFWLGGHPVKGDHVENSDLDAIENGYISVTPVKLNLYDNELEVLLKENTKKEKYEINRS
scaffold00000021	5'-methylthioadenosine/S-adenosylhomocysteine nucleosidase	Cytoplasmic	MIGIIGAMHEEIIELKNMISNLEEEKILDIIFYKGTLEGKEIVLVEGGIGKVNASVCTTLLIDRFKVNQLIFTGVAGGTNPNIEVGDIVISNELMEHDFDCTAFGMKHGEIPRMETSIFKADEKLIKIAEKSALELFDKKNIYTGRIVSGDVFVAEPKKINWLRETFNSECTEMEGAAVAHVCHLFKTPFVIIRSISDKANDDAKTDFQEFVKLASKNSKNLIVEMMKRV
scaffold00000021	Bifunctional oligoribonuclease and PAP phosphatase NrnA	Cytoplasmic	MNNKFSEILEVIKKSNRILITGHTSPDGDAIGSGLALLLALNKLNETLKKQTEGRGEIYLDKTLRFILEDKTPKNLKFLTHSILIEEFGNYDSKYEFDLMICLDSGNFDRIGRVGELKGENTKVINIDHHISNDRFGDYNYVGDISSTSEILFDFFKEAGIELDHGIAESLYTGIVNDTGNFKHSNTTKKVFKTASELLEYGVEPDEVIKNFFNTKSMEKLKLTGRVLSDFKFVDSHKLVYYYISEAELSELGAGKDDTGGLGELLLSYENASVSLFLREDKGHIKGSFRSKYDVDVNALAGLLGGGGHVKAAGFKTDKTSDEILDIIIKNMSLGGE
scaffold00000021	Ribonuclease PH	Cytoplasmic	MSILRGDKRKNNDLRDVKLITGFTIHAEGSVLIEMGHTKVICTASVSESVPRFLKKTGKGWLTAEYSMLPRATEDRNRREASMGKLGGRTMEIQRLIGRSLRACLDMGKLGERSITIDCDVIQADGGTRTASITGGYVALAIAINKLVADGKLEESPLISNVAAISVGVVGGVPMLDLKYTEDASADVDMNVIMNSKMEFVEVQGTGEETTFTRKELNDLLDLAEKGIKELFEIQNEAIERA
scaffold00000025	Pyrimidine-specific ribonucleoside hydrolase RihA	Cytoplasmic	MQKIILDCDPGMDDALAVITGLADKNIEILGITTVAGNVELSHTTRNALNLLEYLNEDLDVYCGLDKPLKRDLHTATEFHGETGMGDIELPNSSKGFSKRYAEFYLECAEKYPQEVELVAVGPLTNVAAALTKYPELKTLLKGITIMGGSLCGGNITPHAEFNIFVDPEAANIVFSSGLEVKMVGLDATMKGQFTINELEDLRKSNSKYSRATMEIFDSMFRVREKIGMTSVTFHDTIAMIAPVYEDAFKFEEKNILVGIDEKRGETAENFCGGKIMVAVDFDKTWFKKYLIETLN
scaffold00000025	5'/3'-nucleotidase SurE	Cytoplasmic	MMKKIVIILSLILAVTGCTSTGTSEKLVDNGVAVNKRLERPMRILMINDDGYDALGAQMLYEELESKGHEVWIVAPIDNQSGAGTSIKWNKKPHKLVKYGERKYAFEGSPTDCFKVAVNLLMDEKPDLVISGVNDGPNFGEVQFNSGTVGGAARAIRHGYPSMAVSLVYYGGDDENLGSHLEPAVDYTANIVEKLSDEWKAGRMIMPLGTGISINYPLGSVKGLKFIGNENVYTDFQNYKYGEDGKIYNYNDMEKFSAEIKDISIETDLTESNRGYITVTVIDGDWDASGVKAEYMEEVLKGIQF
scaffold00000028	Pyrimidine/purine nucleoside phosphorylase	Unknown	MFNTNEYFDGKVKSISFENSEGPATIGVMAPGEYKFGTSKKEYMTVTSGKMTVKLPGNENWEEVEAGNTFEVEADSSFLVKVEDEISYLCLYR
scaffold00000029	Ribonuclease R	Cytoplasmic	MNKNDEKKVLELFKKGKGKTLSEITSYMGWSLKLKKQNRDFLDKLVESGDLILSKRGKYNTPQNLGYVIGNLDVVKDRFAFVDTEDFGVFIPKSKFNGAFNGDLVMVQLSSETTGAKKDGEVVKILKREKNTIIGIYQANERFGFVVPTHSFGNDIFVPKRFNGGAHNGELVVCEIISWGEKDKKPEGKVIERIGDPYDTNNMIEALIIREGLSMDFSPRLIQKAKELSDQLSEEEIAKRHDLRDLPIITIDGEDAKDLDDAVYVEKLDNGNFKLIVCIADVSYYVPFGSALDMEARKRGNSIYLVDRVIPMFPREISNGLCSLNPHENKFVFTCEMEIDNKGQVVTHETYKAVISTAHRMTYGGVNKILAGDKTYTEEYKDINKMVFEMLELSHILRE…
scaffold00000029	Glucosamine-6-phosphate deaminase	Cytoplasmic	MRVVITEKNIGDWAACYVANKILEAKPTARTPFVLGLPTGSTPLGMYKRLIQFNKDGIISFENIVTFNMDEYVGLDRDNPQSYHYFMYENFFNHIDIKEENINILDGMAADYKAECARFEEKMKTVGGVDLFLGGIGPDGHIAFNEPGSSLTSRTRDKELTADTIIANSRFFDGDINKVPKLSLTVGVGTILDAKEVLIMVNGHNKARALRQAVEEGINHMWTISALQMHKKGIIVSDEEATVELKVGTYRYFKDIESANLDSEKLIADLYNRGR
scaffold00000030	Putative pre-16S rRNA nuclease	Cytoplasmic	MFKRYLSLDVGDVRIGVAKSDIMGMIATPLEVIDRRKTKAVMRVKELCEEHNTKSIVIGIPKSLDGTEKRQAEKVREFMEKLNKKIDGLEFIEIDERLSTVSADKMLQNNGVKGAINKRKTVDQVAAAIILQTYLDMKR
scaffold00000032	Single-stranded-DNA-specific exonuclease RecJ	Cytoplasmic	MYWEYNTYDESQVKDKVEKHNLSTEVVKLLLSRGIDSDDDIQKFLNAGVEDLEDPFDFERMEEVVEKVIRAKDGKSKVFIYGDYDVDGITASVYLTIVFNLIGVETSYYIPNRMDEGYGLNRQAIDYVNERSGKVIITVDTGINSVEDFEYAKSLGIDVIITDHHKIIKDKKEKLLVINPKLSKNYRFKYLSGAGVAFKVACAVYKKLGADPKHLYEHLDIVMIGTIADVMPLTDENRVIVKNGLVALKETKIKGLKSLLRYLKLSPKDISTTDISFFVSPLLNALGRIGKSRTGADFFLEGNDHELYSIIEDMKKSNNKRRILERKIFNEINDEVEKIEDKNSLKYLFFKSHDWHPGVIGVVASRLSIRYNIPVILISLQNNFGKASCRSVAGINIFN…
scaffold00000035	Porphobilinogen deaminase	Cytoplasmic	MQKQIIIGTRASILAVAQAELTKKKLLEIDNSLDVVIKKIITSGDKDQRTNWNKDNKSLKDMFVKEIEKALLEGEIHLAVHSMKDMPECPPEGLVTGAIPLREDNRDIMISKSGASLMELPAGSVIGTSSLRRVESIRDLRPDLVIEPIRGNIHTRIEKLKNENFDGIILAYAGLKRVGLAHLATEIFEIDRIMPAPGQGALCIQCNGNDTSTMELLSKMNHLETSIVIEAEREFSKIFGGGCTTPMGCHGTLTGDKLTLEGMYYTKDKIYKGKVTGCKSNSKNAAHELADVIRRQING
scaffold00000040	Ribonuclease G	Cytoplasmic	MNQIIISISDFEERAALLEEDKLTEFFIQRNEQNRINGNIYKARVANVLPGMESAFLDIGTEKNAFLHVRDLREFEEKYLSGVKNSNRPIEEILSVGDEIIVQIVKEPRGDKGARVTTHYTIPGKYLVLMPNDSHIAISQKIKEPEERERLETAIHKIKPDEMGVIIRTAAKDKTNLHFEREIEYLVKKWKNIENSFKKSRAGEILYQDNDMVTRTVRDVFSNQIDELIIDDEKRYWEIVDYVRAFSDNTFKTKVKLFESSLHIFDHYNVTKGLEAALNERVWLDCGGYLIIQKTEALISIDVNTGRNTGMTNLEETVVETNVEAAIEIARQLRLRNLSGIIIIDFIDMKVEKDKLKVVEVLGQCLKKDRIKNNIIHFTDLGLVEMTRKRQGSPLAKYY…
scaffold00000040	Ribonuclease 3	Cytoplasmic	MKKYLELEKILGHTFKDKKLLKHALLHRSYGNENKEYKKISNERLELLGDAVLDLVVTEYLYKNFKESSEGDLAKLKSMVVSEPVLAKISRKLKLGEYLFLSKGEEVTGGRDRSSILGDVFESVLGAIYLDSDLETARKYGLSHLVYEIEHIYENDELIDFKTALQEYSQRKYKEVPTYELIGEDGPDHAKFFKIGVFINSELVGSGEGKNKKTAEQKAAKHACDSLGIKYIETL
scaffold00000042	Ribonucleoside-diphosphate reductase subunit beta	Cytoplasmic	MDRKKIFNPCGTDSLDKRKIIGGDTTNIFNLNNVKYQWANNLYRTMMGNFWIPEKTDLTQDKNDYVSLVDEEKDAYDGILSFLVFLDSIQTNNIPNISNYITAPEVNLILAIQTYQEAIHSQSYQYIIESILPREKRNLIYDKWRDDEVLFERNQYIAKIYQDFIDTPSNKNFARVLVANFLLESLYFYNGFNFFYLLASRNKMMGTSDIIKLINRDELSHVALFQNMINEIRQENIDYFSEEEIYGMFQVAVEQEIRWSKHIIGKKILGVTEKTIEDYTKWLANERLRSLGLNKLYRDYEKNPYKHLEKLADTEGEGNVKANFFEGNVTSYNMSSSIEGWDEL
scaffold00000042	Ribonucleoside-diphosphate reductase 1 subunit alpha	Multiple localization	MNRMVINRDGVREPIDVDKIREKLIKGCEGLDINMVELESHIDTIYQENITTKRIQESLINLTVSMTNFESSHWTNVGGRLLMMEIEREVYHGRGYAYNDFYKTITDLCKNDLYDNRLLDYTEKEINELNKHMVPDRDMNYDYAGANMFVNRYLTKYRGEVWELPQEVFMAVSMMLSLNEKKDRVEKVKKFYDVLSQKKISLATPILANLRVPNGNLASCFISAVDDNIESIFYNVDSVAKISKNGGGVGVNLSRIRGKGSVVNGYLNASGGVIPWIKIINDTAVAVNQQGRRAGAVTVALDTWHIDMEQFLELQSENGDQRGKSYDVYPQVVVSDLFMKRVEENQNWTLFDPYEVRKKYDVELCELYGDEFEDIYRTLEKDESLQIVKKISARELLKE…
scaffold00000043	Ribonuclease HII	Cytoplasmic	MNNMLEFDKEYGDSIIGIDEAGRGPLAGPVVASAVKIINYVEEFDMINDSKKLTEKKREFLFDLILANCEVGVGIANEKEIDQINILNATFLAMRRAVEDLEAGGTEFDLALIDGNHKIREYDAPQEFVIKGDGKSLAIAAASIIAKVTRDRIMVKYDELYPEYGFAKHKGYGTKQHREALLSHGKVGCHRESFLTKILAPKLF
scaffold00000051	Ribonuclease M5	Cytoplasmic	MKKRIQEVIVVEGKDDISAVKKAVDAEMIEVNGFAVRRKSTLEKIKNACERTGVIVLTDPDFAGEQIRKTIENYVPDVKHAYISREEGRKGDNIGIENADPESILKALEGAKFKVISERKEFTVTDMIENNLSVGSNSKMNRQNLGGLLKIGYANSKQFLSKLNNFGISRDEFESAIKKLENKN
scaffold00000058	Adenine deaminase	Cytoplasmic	MNNLAEFIDVLTRRKKSDLVFKNAKIINVFSHEIIEGNLAVHGDRIVGVGDFSGIFEIDLCGAYISPGLMDAHVHIESSMLTPENMANLVLPRGTTTIIADPHEIANVSGRRGVDYILKATEDIPLNVFINLPSCVPATTFESSGAVLGADDLKEFIHHKRVLGLAEFMNFPGIIKKDPEVLKKLDLAHRNNKIIDGHAPNMDSNDIRTYAGVGISTDHESETYDELLNKIRNGIYVLIREGSGAKNLETLARGVSNNLLLTRWCCLCTDDSHPETLIREGHIDHLLKKLVRLDIDPITAVQMATINTAKCYDLDKLGAIAPGYKADLVIFQDLIDFKVLKTYKDGREVYDGKHKVEVQNTYMDKKLLSSVNIDINKKDLKIFLKNGRVNMIELIPGSL…
scaffold00000059	Crossover junction endodeoxyribonuclease RuvC	Cytoplasmic	MRVIGIDPGTAIVGFGIIDYTGSKYRVVDYGCIYTSKDLPMEKRISAIYNELDDILKKYSPTHMAVEDLFYFKNAKTVISVGQARGVIVLCGEKNNIPQVSFTPLQIKMGITGYGRAEKKQVQLMVQRILGLSKIPQPDDAADALAIAITHINSLNSGYIMASKPNLSKIPGIKNGKISASDYRNLLNKKD
scaffold00000062	Adenine deaminase	Cytoplasmic	MNDKIKHLIDVAAKRKKAELVLKNCRIIDVFSSEIIEGDLAIDSGKIIGIGDYCGLHEIDLNGKYLSPGLIDSHVHMESSMISPGQFARAVVPKGTTSVITDPHEIANVCGLEGIKFMIKSSEDLPLNVYYMLPSCVPATPFENSGAILEAGELKELIGNPMVLGLGEMMNYPGVIQGDSKIVDKLKLAQDNNKIIDGHSPDISGEELNAYIIGGIKTDHECSTVDEMQDRLRKGIYISIREGSAAKNLEALIGGITPENERRCLFCTDDRHPEDIIESGHIDNNIRTAIKKGIDPITAIKMATINVCECYGIKNLGAIAPGYDADLIVVDSLEDFNVLEVIKNGKFAAKDGEALFQVKKEDITKVSGTVNFKKIHEKDLKIKLTSNRANVMRLLPHSL…
scaffold00000063	Pyrimidine-nucleoside phosphorylase	Cytoplasmic	MRIVDIIQKKREKEILTDEEIRFLLENYQAGEVPDYQIASFLMAVYFNGMTTEELKVFTGTMIDSGETIDFPGVEKFLIDKHSTGGVGDKTTIALAPIFGALGMGTAKLSGKGLGHTGGTIDKFESIKGFKFSNSKEELIKIVNETGTGLMGQADTIVPLDKKLYALRDVTATVSSIPLIASSIMSKKLAVHADAIILDVKVGSGAFMKDLTEARKLAQTMYDLGKAFDRNIVCMLTNMDEPLGNAVGNSLEIVEAVETLKGNGPEDFTYLVEVLGAQALILKGDVKTLEEGIGRVKEVIENGEALKMLKKFIKGSGGNPDICDDYSLLNIAAETFEFNVDERGYIKHIDAEKIGKAAMMLGAGRATKDDIIDHSVGLIMHKKVGDQFEAGEALLTLYH…
scaffold00000067	5'-3' exoribonuclease	Cytoplasmic	MIDLHMHSTFSDGTLTPAQLVERARQNNIEVMAITDHDNVDGLKEGREEAEKAGITFVDGIEVSADFRNKDIHILGYFLNLKDEEFLGWLKNLQEKRHNRTLEMLKKLSRLGIEISLAEVEDEVLGNVIGRPHIARMIIKKGFAATMDEVFDRYLGDGKPAYIPKVGVDMVEVVKKLKTNGALVILAHPHLISHSDDTVVNIIDSLLKNGLDGLELYYPNIDTRKRKKFMKIAKKRGLILTGGSDFHGLNRAGIDLGTGDISVEVFQKMVGKKENIDRNKKVW
scaffold00000069	tRNA-specific adenosine deaminase	Unknown	MNKREDYLSWDEYFMGIAVLSGQRSKDPSTQVGACIINEDKKIVGAGYNGFPKGCSDEEFPWGREGGFLETKYPFVMHAEQNAILNSIKNLKNCTIYVGLFPCHECAKSIIQSGIKKIVYLSDKYNGTDSNRASKMLLDSAGVKYTKLIPRKMEICISLDENLI
scaffold00000071	Exodeoxyribonuclease	Cytoplasmic	MNIYSWNVNGIRAIQKKGFVEWVLKEDPDILCVQETKAQIEQLEEKLTQIDGYKSYFFSAEKKGYSGVAVYTKIEPLNIRNMDIKEFDFEGRYMELEYKDFNLINCYFPNSQSEGKRLDYKLRFNTAIMKRCNELVDLGKNIILCGDLNVAHREIDLTNPKKNEKNPGYLPEERDWMTKFLECGYIDTFRYLQPEETKYSWWSYRFKSREKNIGWRIDYHIVNESFVNNIEDAVILNDVMGSDHCPVVLRVSVE
scaffold00000076	5'-methylthioadenosine/S-adenosylhomocysteine nucleosidase	Cytoplasmic	MKRIGIIGAMDIEIELLLGRIELQRKEKIAGFVFHLGKLCGKDVIITSCGVGKVNAASCTQILISKLGVDGIINTGIAGGLHEDVEVCDVVISRDVTHHDVRKKQMKNWFPHQEYFEGDRKLIEAAEKAFENSDVINSSCHLGRIVSGECFVDDTQLKEQIIEGYSPHCVEMEGSAIGHVAHINDVPFVVIRSISDKADEEASVSTKEFEKITAQNSAAVVMNMMKIL
scaffold00000076	5'-nucleotidase	Cytoplasmic	MKYKYILFDLDGTLTDPGVGITKAVQYALKKNNIIEESLSTLEIFIGPPLKDSFMEFYSFDEKMISDSIKYFREYFRKNGIFENEVYSGILDLLGELKNRGCKIAVATSKPTVFANTVLKHFGMMEYFDLIVGSNLDGTLGNKAEIINRAIENLKIKNLKETIMIGDRKYDIIGAEKNNIDSIGVLYGYGSLEELEAANPTYIVDSISQLNELLT
scaffold00000080	Endonuclease III	Cytoplasmic	MTKKQKVKKIIAVLREKFGKPECALNYETPFELLVAVSLSAQCTDKRVNIVTEEMFRKKGINTPKQFAEMELEEIETLVRSTGFYKNKAKNIKKTSEILLEKYDGEVPQEMDKLVELAGVGRKTANVVRGQIWGLAEGITVDTHVKRLTNLIGLIKGDNPIIIERELMEMVPREYWIDISHYLILQGRDVCVARRPQCDRCEINIFCNFGRKKLKKEGKNNS
scaffold00000081	Ribonuclease J1	Cytoplasmic	MNTTEKVETTTSLSDNPVKRVKSFFKRPKKTDVETVEKSEKLKKLEKLEKLGTVEVKKDAVAKDSIKDIKHRKKVHKGPKKIVPNDTDAPKSNKKEEKLFVIPLGGLDEIGKNMTLFQYRDEIVIVDAGIAFPDEALPGIDVVIPDYSYIASNKDKVKALLITHGHEDHIGGTPYLYQTIDHNVPMYGGKLALALAKSKFEKSSFGNFTPKMKEARGRSRFKIGKYFEVEFISVTHSIADAYAICIKTPAGKVIHTGDFKIDLTPVDGDGLDFSRFARLGDEGVDLLLSDSTNAELEGYTPSERSVGESIRKEFEKASGRVIIASFASHIYRLQQIVNEAHRVNRKIAVEGRSMVKVFDIASKLGYLKLPEGIMVSLKQIEKLPDEKAVLLCTGTQGEP…
scaffold00000083	2-iminobutanoate/2-iminopropanoate deaminase	Cytoplasmic	MEIKRYETQKRMSRAVVHNNTVYLCGQVAKDSTKDMKEQTITTLEKIEELLASVGSNKDKILSATIYVKDMALFQDMNEVWDNWVNEGFAPARACVEAKMAREELLVEVSVVAAV
scaffold00000086	Anaerobic ribonucleoside-triphosphate reductase	Cytoplasmic	MKVVKRDGKKVNFDANKIICAINKAAIASKEDVSTKFALEVVNKIVDLNKDLKVEEIQDLVEKELMKTYPDMAKNYILYRDMRNIERHKRTTIKKSFDGIVTVEKNDINNENANMAGNTPAGQMMTFASETTKDYTHKYLLNPEYSNAHMAGDIHIHDLDYYPTKTSTCVQYDLQKLFTNGFKSKHGKIREPKSVSTYATLATIIFQTNQNEQHGGQAIPAFDFFMAPGVLKSFRRHLRYRSLTFLDADYIEDKNNELKEIINNSITTISVSEDVKNILAEKLGMDMKTVDKLIKIAYADTKNETHQAMEGFIHNLNTMHSRGGNQVVFSSINYGTDFSAEGRMVIEELFKATEEGLGDSETPVFPIQIFKVKTGISFSEKDFELAVNNWAKAAKGELE…
scaffold00000086	Anaerobic ribonucleoside-triphosphate reductase-activating protein	Cytoplasmic	MKIIKIFKETISDGFGFRYSIYFSGCTHYCEGCHNHETWKGDIGRVLDEEYMDEIAREINGNSMLDGITLSGGDPFFNPEELLKFLGEIKARTHKNIWSYTGYTFENLLTDPVMRECLDYIDVLVDGKFQKTDYHPELHFRGSSNQRIIDVKESLKNDKIITLEF
scaffold00000095	Adenosine deaminase	Cytoplasmic	MNFNKMPKIDLHCHLDGSLRAETVLDIIKKNRLELTQSLEGIRKQLTAPLSCSSLDEYLRCFDLPIAVMQTKEDLERVSFELMEDAAMENIKYIEIRFAPQQHTKEGLTTKEIIQSVLQGMSRAEKIYDIKGNYILSCMRHLSAESAMKIVEEGKQFIGQGVVAVDLCGGEVAGFCHKFIEPMKKAREYGYRITVHAGETGIGQNVADAIELLGAERIGHGVFITNSREAYNLVKERKIPLEICPTSNIQTKAVKNYGEHPIYDFYNDEIMVTLNTDNRTVSDTTMTEECIQIEKAFHLKKEEYTDIYLNSVEAAFISEDEKQKLREYIK
scaffold00000097	Deoxyribonuclease	Cytoplasmic	MKKILKLIVIFMIVGIFAFGSTANIASFNTLHLGWKNDHSQEKIEGIAGIISLFDLAGIQEVMKKDAVKKLTNELKAQTGVEWRYHISPYAVGSRKYREYFAYIYRTDRVKLLKKGEFYPEEDRGKSFIREPYGAKFQIGEFEFTYILVHSIFGDKKTERQLEAMQMTDVYDWFKEEYDRENKKNIVIIGGDFNIPSYDHAFSGFLKHSDLIVDAIPPNQKTTIGKNGLVSSYDHIFYPYELMKGWYTGRSGVVDFTDNNHREIRKIISDHLPVFIEVNMAKDQEE
scaffold00000097	Endoribonuclease YbeY	Cytoplasmic	MNITVELTKGIEGYDEFIDVETVEDYIKTVIEDEYSNERDVYMSLLLTNNENIQIVNRDYRGKDQPTDVISFAYLDNEDDFQLGPYLTLGDIVISLERVEDQASDYNHSFKREFYYVLTHGILHLLGYDHIEDEDKKVMRKKEEEILKKHGYSRDI
scaffold00000125	Purine nucleoside phosphoramidase	Cytoplasmic	MSTLFTKIINREIPASIVYETDKVIAFNDINPQAPVHILVVPKKEIPTLNDIERKDCEYLMEMYDAVKQITKDLNVAEDGYRIITNCNSHGGQEVYHLHFHILAGEHLGPMRSMR
scaffold00000136	2-iminobutanoate/2-iminopropanoate deaminase	Cytoplasmic	MGIKRHNTKKRMSHAVIHNDVAYLCGQVPKDETQGMAEQTRTTLEKVDQLLADIGSHKSKILSATVYIKDMNQFKEMNEVWDSWVEEGSAPARACVEANMARESLLVEVSVIAAV
scaffold00000183	Endonuclease 4	Cytoplasmic	MEKKHKINKFLGAHVSVSGGVFNAPKNAHDIGGTAFAMFLKNQKRWVAKDYDDKVINKFKDEIKKYNFNTDYIMPHAGYLINLANSDPEKWQKSLDALIDELKRGEQLGLKYVNLHCGSHLGLISLEEGYDLIARGINEAVKATEYITVVLENTAGKGNTIGGNFEELKEIIDRVENKDRVGVLLDTCHTFDYGYDLATEEGYKKTLEEFENLIGFEYLKGIHLNDSMYGLACKKDRHESIGKGMLGMDFFKRFMNDPRFDNMPITLETIDPAIWKEEIELLYSLIEG

## Sheet: SD5T
List of Lipases identified in the genome of Psychrilyobacter piezotolerans strain SD5T
Gene Location	Predicted function	PSORTb localization	Sequence
scaffold00000001	Ribonuclease Y	Cytoplasmic	MNTIIMIAAVIVAAGIFSSVLYKKSVVDKKIEDLNNLENSVEQAKVKAQKIEKRATFDAESKAKEITIKAKETAYKIKEDAEKEIKLAKNEINQKENRLIKREESLDSKLDRIEAKTVEINNYEKKLNLKESEIEELKQKQELELEKISELSKEDAKNILLDKLKDDLTHDSAVMIRSFEHKLEEEKDRMTQRILSTAIGKASAEFVSDATVSVVQLPNDEMKGRIIGREGRNIRTIESLTGVDVIIDDTPEAVVLSCFDGVKREIARSALEKLVNDGRIHPTKIEEAIKKATKEVDKGIREAGEHALFELGITGVHPEVTKVLGSLKFRTSYGQNVLTHAIEVGHLAATLAAEIGADVKLAKRSGLFHDIGKVLTHETETSHGLLGAEFLRKFGEKDL…
scaffold00000001	5'-nucleotidase SurE	Cytoplasmic	MNILISNDDGIYAEGIKILVSYLQDAGHTTYVVAPLEEQSGTGHGITLHQPMRVREVYRDNNFFGHSVSGKPADTIKVALAHLYDEKEIDFVISGINRGANLGTDLFYSGTFAAASEGTFWRKNAIALSLIVDGNDLYFESAGEFIAEYLKTIKDLKFPIGTLLNINVPNLPMEEIKGVKYTKQSNRKFQEKLIEREDSQGNKYFWLGGHPVKGDHVENSDLDAIENGYISVTPVKLNLYDNELEVLLKENTKKEKYEINRS
scaffold00000001	Ribonuclease G	Cytoplasmic	MNQIIISISDFEERAALLEEDKLTEFFIQRNEQNRINGNIYKARVANVLPGMESAFLDIGTEKNAFLHVRDLREFEEKYLSGVKNSNRPIEEILSVGDEIIVQIVKEPRGDKGARVTTHYTIPGKYLVLMPNDSHIAISQKIKEPEERERLETAIHKIKPDEMGVIIRTAAKDKTNLHFEREIEYLVKKWKNIENSFKKSRAGEILYQDNDMVTRTVRDVFSNQIDELIIDDEKRYWEIVDYVRAFSDNTFKTKVKLFESSLHIFDHYNVTKGLEAALNERVWLDCGGYLIIQKTEALISIDVNTGRNTGMTNLEETVVETNVEAAIEIARQLRLRNLSGIIIIDFIDMKVEKDKLKVVEVLGQCLKKDRIKNNIIHFTDLGLVEMTRKRQGSPLAKYY…
scaffold00000001	Ribonuclease 3	Cytoplasmic	MKKYLELEKILGHTFKDKKLLKHALLHRSYGNENKEYKKISNERLELLGDAVLDLVVTEYLYKNFKESSEGDLAKLKSMVVSEPVLAKISRKLKLGEYLFLSKGEEVTGGRDRSSILGDVFESVLGAIYLDSDLETARKYGLSHLVYEIEHIYENDELIDFKTALQEYSQRKYKEVPTYELIGEDGPDHAKFFKIGVFINSELVGSGEGKNKKTAEQKAAKHACDSLGIKYIETL
scaffold00000001	Pyrimidine-nucleoside phosphorylase	Cytoplasmic	MRIVDIIQKKREKEILTDEEIRFLLENYQAGEVPDYQIASFLMAVYFNGMTTEELKVFTGTMIDSGETIDFPGVEKFLIDKHSTGGVGDKTTIALAPIFGALGMGTAKLSGKGLGHTGGTIDKFESIKGFKFSNSKEELIKIVNETGTGLMGQADTIVPLDKKLYALRDVTATVSSIPLIASSIMSKKLAVHADAIILDVKVGSGAFMKDLTEARKLAQTMYDLGKAFDRNIVCMLTNMDEPLGNAVGNSLEIVEAVETLKGNGPEDFTYLVEVLGAQALILKGDVKTLEEGIGRVKEVIENGEALKMLKKFIKGSGGNPDICDDYSLLNIAAETFEFNVDERGYIKHIDAEKIGKAAMMLGAGRATKDDIIDHSVGLIMHKKVGDQFEAGEALLTLYH…
scaffold00000001	Glucosamine-6-phosphate deaminase	Cytoplasmic	MRVVITEKNIGDWAACYVANKILEAKPTARTPFVLGLPTGSTPLGMYKRLIQFNKDGIISFENIVTFNMDEYVGLDRDNPQSYHYFMYENFFNHIDIKEENINILDGMAADYKAECARFEEKMKTVGGVDLFLGGIGPDGHIAFNEPGSSLTSRTRDKELTADTIIANSRFFDGDINKVPKLSLTVGVGTILDAKEVLIMVNGHNKARALRQAVEEGINHMWTISALQMHKKGIIVSDEEATVELKVGTYRYFKDIESANLDSEKLIADLYNRGR
scaffold00000001	Ribonuclease R	Cytoplasmic	MNKNDEKKVLELFKKGKGKTLSEITSYMGWSLKLKKQNRDFLDKLVESGDLILSKRGKYNTPQNLGYVIGNLDVVKDRFAFVDTEDFGVFIPKSKFNGAFNGDLVMVQLSSETTGAKKDGEVVKILKREKNTIIGIYQANERFGFVVPTHSFGNDIFVPKRFNGGAHNGELVVCEIISWGEKDKKPEGKVIERIGDPYDTNNMIEALIIREGLSMDFSPRLIQKAKELSDQLSEEEIAKRHDLRDLPIITIDGEDAKDLDDAVYVEKLDNGNFKLIVCIADVSYYVPFGSALDMEARKRGNSIYLVDRVIPMFPREISNGLCSLNPHENKFVFTCEMEIDNKGQVVTHETYKAVISTAHRMTYGGVNKILAGDKTYTEEYKDINKMVFEMLELSHILRE…
scaffold00000001	Ribonuclease J1	Cytoplasmic	MNTTEKVETTTSLSDNPVKRVKSFFKRPKKTDVETVEKSEKLKKLEKLEKLGTVEVKKDAVAKDSIKDIKHRKKVHKGPKKIVPNDTDAPKSNKKEEKLFVIPLGGLDEIGKNMTLFQYRDEIVIVDAGIAFPDEALPGIDVVIPDYSYIASNKDKVKALLITHGHEDHIGGTPYLYQTIDHNVPMYGGKLALALAKSKFEKSSFGNFTPKMKEARGRSRFKIGKYFEVEFISVTHSIADAYAICIKTPAGKVIHTGDFKIDLTPVDGDGLDFSRFARLGDEGVDLLLSDSTNAELEGYTPSERSVGESIRKEFEKASGRVIIASFASHIYRLQQIVNEAHRVNRKIAVEGRSMVKVFDIASKLGYLKLPEGIMVSLKQIEKLPDEKAVLLCTGTQGEP…
scaffold00000002	Endonuclease MutS2	Cytoplasmic	MRYLDLKNREKIGLEYLTNNLTTISPYGNLKKRDIIPIEEPETLEVIFDHLEFFIKRCQQNKKEIQKIDLLLMKLKDISNIVLNLQKGKILDEVELFELKINAMIFMEIRSISNDIFLKDFHLIDLSPIIDILDPGSKKIPTFHIYNEYSEKLKEIRYKKAEIEKLIFSAKDNQLQIKLKEERREIVVLESCEESKVKMEISRRLTFYTNDILIDIDKIKNIDFTLAKAKLAIKYGANRPKIGEHIEFIGMFNPEILETLKMKNQEFQKLDILLKNGNTILTGANMGGKSVILKTLTLNLILAQMGFYVFSDYATIPILKFIQFLSDDIQDVSKGLSSFGAEIMKLREITGCLRTYDKGFIALDEFARGTNPSEGKKFVKGLSNYMKNFDSFSIMATHY…
scaffold00000002	Ribonuclease HII	Cytoplasmic	MNNMLEFDKEYGDSIIGIDEAGRGPLAGPVVASAVKIINYVEEFDMINDSKKLTEKKREFLFDLILANCEVGVGIANEKEIDQINILNATFLAMRRAVEDLEAGGTEFDLALIDGNHKIREYDAPQEFVIKGDGKSLAIAAASIIAKVTRDRIMVKYDELYPEYGFAKHKGYGTKQHREALLSHGKVGCHRESFLTKILAPKLF
scaffold00000003	Cytidine deaminase	Unknown	MLNEKEILELIDEAITAREGAYAKFSNFKVGAALIDDKGDHYTGCNVENSSYGLSMCGERNAVFHAVSKGMNKIKVIAVVGDTEGPISPCGACRQVINEFATEDTLVIMANMKKEYKMVKFTEIFPYGFRL
scaffold00000003	Purine nucleoside phosphorylase DeoD-type	Cytoplasmic	MSIHIGAKKGDIAETVLLPGDPLRAKWIAETFLEDVVCYNEVRGMYGYTGTYKGKKVSVQGTGMGVPSISIYVNELIQDYGVKNLIRVGSAGSYREDIKVRDIVLAMSASTNSGLNRIRFNGADYAPTADFDLMMKAIKSAEEKDIKVKAGNVFTSDEFYGDNFDDYKKWASYGVLCVEMETAGLYTVAAKHGVKALTLLTISDHLVTGEETTSAERQTTFSEMIEVALGTL
scaffold00000003	Endoribonuclease YbeY	Cytoplasmic	MNITVELTKGIEGYDEFIDVETVEDYIKTVIEDEYSNERDVYMSLLLTNNENIQIVNRDYRGKDQPTDVISFAYLDNEDDFQLGPYLTLGDIVISLERVEDQASDYNHSFKREFYYVLTHGILHLLGYDHIEDEDKKVMRKKEEEILKKHGYSRDI
scaffold00000003	Deoxyribonuclease	Cytoplasmic	MKKILKLIVIFMIVGIFAFGSTANIASFNTLHLGWKNDHSQEKIEGIAGIISLFDLAGIQEVMKKDAVKKLTNELKAQTGVEWRYHISPYAVGSRKYREYFAYIYRTDRVKLLKKGEFYPEEDRGKSFIREPYGAKFQIGEFEFTYILVHSIFGDKKTERQLEAMQMTDVYDWFKEEYDRENKKNIVIIGGDFNIPSYDHAFSGFLKHSDLIVDAIPPNQKTTIGKNGLVSSYDHIFYPYELMKGWYTGRSGVVDFTDNNHREIRKIISDHLPVFIEVNMAKDQEE
scaffold00000003	Purine nucleoside phosphorylase 1	Cytoplasmic	MYSKVVETTNFLKETTEYRPKVAIVLGSGLGNLVDFIDEKMEIDYSDIPNFPVSTVAGHDGKLVFGKIGGIEVVAMKGRFHFYEGYEMKEVTYPMYVMKQFGIEKLIVSNAAGGSNKTYDPGTLMLITDHINAFGTNPLIGKNDDRFGPRFPDMTEAYKIYLRDLAKEVADNLGIAYKEGVYLGTTGPTYETGAEVRAFTGMGADAIGMSTVPEVTIANYLGIDVLGISCITNMATGIAEKAHSHEDVVDVAKKAGENFCNWVINIVKKIG
scaffold00000005	Adenine deaminase	Cytoplasmic	MNNLAEFIDVLTRRKKSDLVFKNAKIINVFSHEIIEGNLAVHGDRIVGVGDFSGIFEIDLCGAYISPGLMDAHVHIESSMLTPENMANLVLPRGTTTIIADPHEIANVSGRRGVDYILKATEDIPLNVFINLPSCVPATTFESSGAVLGADDLKEFIHHKRVLGLAEFMNFPGIIKKDPEVLKKLDLAHRNNKIIDGHAPNMDSNDIRTYAGVGISTDHESETYDELLNKIRNGIYVLIREGSGAKNLETLARGVSNNLLLTRWCCLCTDDSHPETLIREGHIDHLLKKLVRLDIDPITAVQMATINTAKCYDLDKLGAIAPGYKADLVIFQDLIDFKVLKTYKDGREVYDGKHKVEVQNTYMDKKLLSSVNIDINKKDLKIFLKNGRVNMIELIPGSL…
scaffold00000006	Pyrimidine 5'-nucleotidase YjjG	Cytoplasmic	MKYEIIIFDADETLFDFKKSEKKAFENTIIDFGIEYQENHHFKIYKEINTAIWKELEDGLITQKKLKTERFKRLSERLNIQFDEAEFAKLFMKYLSQASFLYEESLELVKDLTKDYRLTIITNGLSAVQDNRIKKSVIAEYFEDIVVSEEIGVSKPNPEIFQHALNNINYTHKNKVLMVGDSLTSDIQGGINFGIDTCWFNPAMNLNEIGIEPTYTISDLMELKEILKN
scaffold00000006	Exodeoxyribonuclease	Cytoplasmic	MNIYSWNVNGIRAIQKKGFVEWVLKEDPDILCVQETKAQIEQLEEKLTQIDGYKSYFFSAEKKGYSGVAVYTKIEPLNIRNMDIKEFDFEGRYMELEYKDFNLINCYFPNSQSEGKRLDYKLRFNTAIMKRCNELVDLGKNIILCGDLNVAHREIDLTNPKKNEKNPGYLPEERDWMTKFLECGYIDTFRYLQPEETKYSWWSYRFKSREKNIGWRIDYHIVNESFVNNIEDAVILNDVMGSDHCPVVLRVSVE
scaffold00000007	Porphobilinogen deaminase	Cytoplasmic	MQKQIIIGTRASILAVAQAELTKKKLLEIDNSLDVVIKKIITSGDKDQRTNWNKDNKSLKDMFVKEIEKALLEGEIHLAVHSMKDMPECPPEGLVTGAIPLREDNRDIMISKSGASLMELPAGSVIGTSSLRRVESIRDLRPDLVIEPIRGNIHTRIEKLKNENFDGIILAYAGLKRVGLAHLATEIFEIDRIMPAPGQGALCIQCNGNDTSTMELLSKMNHLETSIVIEAEREFSKIFGGGCTTPMGCHGTLTGDKLTLEGMYYTKDKIYKGKVTGCKSNSKNAAHELADVIRRQING
scaffold00000008	Ribonucleoside-diphosphate reductase subunit beta	Cytoplasmic	MDRKKIFNPCGTDSLDKRKIIGGDTTNIFNLNNVKYQWANNLYRTMMGNFWIPEKTDLTQDKNDYVSLVDEEKDAYDGILSFLVFLDSIQTNNIPNISNYITAPEVNLILAIQTYQEAIHSQSYQYIIESILPREKRNLIYDKWRDDEVLFERNQYIAKIYQDFIDTPSNKNFARVLVANFLLESLYFYNGFNFFYLLASRNKMMGTSDIIKLINRDELSHVALFQNMINEIRQENIDYFSEEEIYGMFQVAVEQEIRWSKHIIGKKILGVTEKTIEDYTKWLANERLRSLGLNKLYRDYEKNPYKHLEKLADTEGEGNVKANFFEGNVTSYNMSSSIEGWDEL
scaffold00000008	Ribonucleoside-diphosphate reductase 1 subunit alpha	Cytoplasmic	MNRMVINRDGVREPIDVDKIREKLIKGCEGLDINMVELESHIDTIYQENITTKRIQESLINLTVSMTNFESSHWTNVGGRLLMMEIEREVYHGRGYAYNDFYKTITDLCKNDLYDNRLLDYTEKEINELNKHMVPDRDMNYDYAGANMFVNRYLTKYRGEVWELPQEVFMAVSMMLSLNEKKDRVEKVKKFYDVLSQKKISLATPILANLRVPNGNLASCFISAVDDNIESIFYNVDSVAKISKNGGGVGVNLSRIRGKGSVVNGYLNASGGVIPWIKIINDTAVAVNQQGRRAGAVTVALDTWHIDMEQFLELQSENGDQRGKSYDVYPQVVVSDLFMKRVEENQNWTLFDPYEVRKKYDVELCELYGDEFEDIYRTLEKDESLQIVKKISARELLKE…
scaffold00000008	Pyrimidine-specific ribonucleoside hydrolase RihA	Multiple localization	MQKIILDCDPGMDDALAVITGLADKNIEILGITTVAGNVELSHTTRNALNLLEYLNEDLDVYCGLDKPLKRDLHTATEFHGETGMGDIELPNSSKGFSKRYAEFYLECAEKYPQEVELVAVGPLTNVAAALTKYPELKTLLKGITIMGGSLCGGNITPHAEFNIFVDPEAANIVFSSGLEVKMVGLDATMKGQFTINELEDLRKSNSKYSRATMEIFDSMFRVREKIGMTSVTFHDTIAMIAPVYEDAFKFEEKNILVGIDEKRGETAENFCGGKIMVAVDFDKTWFKKYLIETLN
scaffold00000008	5'/3'-nucleotidase SurE	Cytoplasmic	MMKKIVIILSLILAVTGCTSTGTSEKLVDNGVAVNKRLERPMRILMINDDGYDALGAQMLYEELESKGHEVWIVAPIDNQSGAGTSIKWNKKPHKLVKYGERKYAFEGSPTDCFKVAVNLLMDEKPDLVISGVNDGPNFGEVQFNSGTVGGAARAIRHGYPSMAVSLVYYGGDDENLGSHLEPAVDYTANIVEKLSDEWKAGRMIMPLGTGISINYPLGSVKGLKFIGNENVYTDFQNYKYGEDGKIYNYNDMEKFSAEIKDISIETDLTESNRGYITVTVIDGDWDASGVKAEYMEEVLKGIQF
scaffold00000009	Ribonuclease PH	Cytoplasmic	MSILRGDKRKNNDLRDVKLITGFTIHAEGSVLIEMGHTKVICTASVSESVPRFLKKTGKGWLTAEYSMLPRATEDRNRREASMGKLGGRTMEIQRLIGRSLRACLDMGKLGERSITIDCDVIQADGGTRTASITGGYVALAIAINKLVADGKLEESPLISNVAAISVGVVGGVPMLDLKYTEDASADVDMNVIMNSKMEFVEVQGTGEETTFTRKELNDLLDLAEKGIKELFEIQNEAIERA
scaffold00000009	Bifunctional oligoribonuclease and PAP phosphatase NrnA	Cytoplasmic	MNNKFSEILEVIKKSNRILITGHTSPDGDAIGSGLALLLALNKLNETLKKQTEGRGEIYLDKTLRFILEDKTPKNLKFLTHSILIEEFGNYDSKYEFDLMICLDSGNFDRIGRVGELKGENTKVINIDHHISNDRFGDYNYVGDISSTSEILFDFFKEAGIELDHGIAESLYTGIVNDTGNFKHSNTTKKVFKTASELLEYGVEPDEVIKNFFNTKSMEKLKLTGRVLSDFKFVDSHKLVYYYISEAELSELGAGKDDTGGLGELLLSYENASVSLFLREDKGHIKGSFRSKYDVDVNALAGLLGGGGHVKAAGFKTDKTSDEILDIIIKNMSLGGE
scaffold00000009	5'-methylthioadenosine/S-adenosylhomocysteine nucleosidase	Cytoplasmic	MIGIIGAMHEEIIELKNMISNLEEEKILDIIFYKGTLEGKEIVLVEGGIGKVNASVCTTLLIDRFKVNQLIFTGVAGGTNPNIEVGDIVISNELMEHDFDCTAFGMKHGEIPRMETSIFKADEKLIKIAEKSALELFDKKNIYTGRIVSGDVFVAEPKKINWLRETFNSECTEMEGAAVAHVCHLFKTPFVIIRSISDKANDDAKTDFQEFVKLASKNSKNLIVEMMKRV
scaffold00000009	2-iminobutanoate/2-iminopropanoate deaminase	Cytoplasmic	MEIKRYETQKRMSRAVVHNNTVYLCGQVAKDSTKDMKEQTITTLEKIEELLASVGSNKDKILSATIYVKDMALFQDMNEVWDNWVNEGFAPARACVEAKMAREELLVEVSVVAAV
scaffold00000010	8-oxoguanine deaminase	Cytoplasmic	MEKNNLFIKNAKAVITCDAKDQLLEGVNIYIEDGGLPPDTVVQSVEEILADSERLIRKYHDPKPFSMRQVVLAPCSPFSVTGELMKKSAELARRYGVRLHTHLAETMDEEKFTLKKFGMRPLEYMESLGWIGEDVWYAHGIHFTREELKRLAETKTGVAHCPISNMKLSSGIAKISEMIKLGVPVGLGVDGSASNDGSNLLEEIRVAFLLQRLKYSNDALSGYDILKLATNGGAKLLGRDDLGEISIGKAGDLFMIDSTKLELVGSQYDYGSMLGTIGVKGAVDYTIVNGNIVVKHGKLVNIDEKEVARKANSLIETLNSK
scaffold00000010	Pyrimidine/purine nucleoside phosphorylase	Cytoplasmic	MFNTNEYFDGKVKSISFENSEGPATIGVMAPGEYKFGTSKKEYMTVTSGKMTVKLPGNENWEEVEAGNTFEVEADSSFLVKVEDEISYLCLYR
scaffold00000011	2-iminobutanoate/2-iminopropanoate deaminase	Unknown	MSKKYIHTENAPAALGPYSQAVEVNGTLYVSGQIPFVPTTMELVSEDVQEQTKQSLENVKAILTEAGYSLADVVKAGVFIKDMNDFGKINEIYAQYFTDTKPARACVEVARLPKDVKVEIEVIAVK
scaffold00000012	Exodeoxyribonuclease 7 large subunit	Cytoplasmic	MKDRIFTVTQMNKMVKEYLEGNDNFNNFFLKGEISGINYYKSGHLYFTLKDSRASVKCVSFGYKLKKIPEDLKEGDKVKLFGRVTLYEASGNYQILVAHVEKEGSLGKLFEELERTKRELAEGGYFDRKYKLPIPKLPQNIGIVTSGTGAAVKDIIKTAKLRYENINIYVYPAKVQGIGSEKEIIKGIKTLDKMEEIDLIIAGRGGGSVEDLWSFNKKEVALAYFNTKTPIVSAVGHEIDNLLTDLTADLRASTPTHAAELVVPKKDLLIQTLEDRRKKLNNNLLANLRDKKEKLETLRRSYILRSYLETVVDKNNLLMDREDRLKKVISSNLTRKKHLLEVRMEKLRSLNPEGILKRGYTITKAGNKVIKSVGELEKDEKIEIIYHDGRVISRVEEINR
scaffold00000012	2-iminobutanoate/2-iminopropanoate deaminase	Cytoplasmic	MGIKRHNTKKRMSHAVIHNDVAYLCGQVPKDETQGMAEQTRTTLEKVDQLLADIGSHKSKILSATVYIKDMNQFKEMNEVWDSWVEEGSAPARACVEANMARESLLVEVSVIAAV
scaffold00000013	Exodeoxyribonuclease 7 small subunit	Cytoplasmic	MAKIKTFEENISEIDEIISKLEDGMDLDESMKEYEIAMKLLAKSGAILEKAEGKIKKVMEKNGQIIIEDFE
scaffold00000013	tRNA-specific adenosine deaminase	Cytoplasmic	MNKREDYLSWDEYFMGIAVLSGQRSKDPSTQVGACIINEDKKIVGAGYNGFPKGCSDEEFPWGREGGFLETKYPFVMHAEQNAILNSIKNLKNCTIYVGLFPCHECAKSIIQSGIKKIVYLSDKYNGTDSNRASKMLLDSAGVKYTKLIPRKMEICISLDENLI
scaffold00000014	Putative pre-16S rRNA nuclease	Unknown	MFKRYLSLDVGDVRIGVAKSDIMGMIATPLEVIDRRKTKAVMRVKELCEEHNTKSIVIGIPKSLDGTEKRQAEKVREFMEKLNKKIDGLEFIEIDERLSTVSADKMLQNNGVKGAINKRKTVDQVAAAIILQTYLDMKR
scaffold00000015	Crossover junction endodeoxyribonuclease RuvC	Cytoplasmic	MRVIGIDPGTAIVGFGIIDYTGSKYRVVDYGCIYTSKDLPMEKRISAIYNELDDILKKYSPTHMAVEDLFYFKNAKTVISVGQARGVIVLCGEKNNIPQVSFTPLQIKMGITGYGRAEKKQVQLMVQRILGLSKIPQPDDAADALAIAITHINSLNSGYIMASKPNLSKIPGIKNGKISASDYRNLLNKKD
scaffold00000017	Adenine deaminase	Cytoplasmic	MNDKIKHLIDVAAKRKKAELVLKNCRIIDVFSSEIIEGDLAIDSGKIIGIGDYCGLHEIDLNGKYLSPGLIDSHVHMESSMISPGQFARAVVPKGTTSVITDPHEIANVCGLEGIKFMIKSSEDLPLNVYYMLPSCVPATPFENSGAILEAGELKELIGNPMVLGLGEMMNYPGVIQGDSKIVDKLKLAQDNNKIIDGHSPDISGEELNAYIIGGIKTDHECSTVDEMQDRLRKGIYISIREGSAAKNLEALIGGITPENERRCLFCTDDRHPEDIIESGHIDNNIRTAIKKGIDPITAIKMATINVCECYGIKNLGAIAPGYDADLIVVDSLEDFNVLEVIKNGKFAAKDGEALFQVKKEDITKVSGTVNFKKIHEKDLKIKLTSNRANVMRLLPHSL…
scaffold00000017	Purine nucleoside phosphoramidase	Cytoplasmic	MSTLFTKIINREIPASIVYETDKVIAFNDINPQAPVHILVVPKKEIPTLNDIERKDCEYLMEMYDAVKQITKDLNVAEDGYRIITNCNSHGGQEVYHLHFHILAGEHLGPMRSMR
scaffold00000019	5-methylthioadenosine/S-adenosylhomocysteine deaminase	Cytoplasmic	MKKILLLGSIVSLFAFNNAEVKAAKKVDLIVKNGIVLTMNGEKEILDDGVVIVKGNKIVEVGDKKILKKYSSKKTIDADGGIIMPGMINTHTHVSMSVFRSLADDVPDRLNRYIFPLENKMVSQEMVYTGAVHGSIEMAKGGVTTMVDMYLFEESAAQAVKEIGLRGIMTQNIIKYPTADGKDGDAKVEMAIAFVEKYKNDQLITPGFGPHAPHTVKEEDLERIRDLSKKYDVPVSMHVAETQKEFDKFKTKYNMTPVEYLDSIGLLNERFISAHSIFVTDTDIELMKKRDVGVAHNMVANIKSAKGVSPALKMFDDGVRIGLGTDGPMSGNTLDIIGQMGYVAKLHKLANKDRSAMPPYKVVEMATMGGARAIHREDELGSLENGKLADIVVLETRSV…
scaffold00000020	Single-stranded-DNA-specific exonuclease RecJ	Cytoplasmic	MYWEYNTYDESQVKDKVEKHNLSTEVVKLLLSRGIDSDDDIQKFLNAGVEDLEDPFDFERMEEVVEKVIRAKDGKSKVFIYGDYDVDGITASVYLTIVFNLIGVETSYYIPNRMDEGYGLNRQAIDYVNERSGKVIITVDTGINSVEDFEYAKSLGIDVIITDHHKIIKDKKEKLLVINPKLSKNYRFKYLSGAGVAFKVACAVYKKLGADPKHLYEHLDIVMIGTIADVMPLTDENRVIVKNGLVALKETKIKGLKSLLRYLKLSPKDISTTDISFFVSPLLNALGRIGKSRTGADFFLEGNDHELYSIIEDMKKSNNKRRILERKIFNEINDEVEKIEDKNSLKYLFFKSHDWHPGVIGVVASRLSIRYNIPVILISLQNNFGKASCRSVAGINIFN…
scaffold00000024	Mini-ribonuclease 3	Cytoplasmic	MENIRVKELNGLALAYLGDAVWELRLREKFIARNLKVKDLNKLVKAHVSAVAQSKIYLSVVDELEDEYRACAKRARNSKISTFPKSCTMKEYKNATAFEALIAMCYINKREDIIEEIIENYVFEKKNDEK
scaffold00000024	Endonuclease MutS2	Cytoplasmic	MNEHSLSVLEFDKVKENISEYAILDETKGKILEIIPMKDINSIKKELENVQDFMDMLKYDGGIELSEIKNIVMYLKKTSLIGTYLDVEDLYHIARNLRVFRVIKTKFQELEGKYRGLHMRFKDIPTYKGIEELIEAVIDNQKEIKDTASLDLRDIRYSKKLIQNNIKRKFDDLISNPAYAKAIQEKIVTVRDGRSVIPVKTDFKGQIKGIEHDRSSSGQTVFIEPISVVSLNNKMRELEVREREEIRKILLRLTDNLRNNLVGLMEVGEALLDLDYLNAKCSYGLENKCIIPRLNQREYISIVEGRHPLINPREVVPLTFELGKNYNSLLITGPNTGGKTVALKTAGLLTVMTLSGIPITASDKTDIGYFSGVYADIGDEQSIEQNLSSFSAHLKNIQT…
scaffold00000024	Ribonuclease P protein component	Cytoplasmic	MLKLKTKSEFLKVYNQGEKHFGYFQLIYFKKNNLNENRLGVVASKKTGNAVCRNKLKRLFRENFRKQDENLKQGYDIVFIAKKNAGEQFKTLSLSMIEKDSVKIFKRAKMFL
scaffold00000026	5'-nucleotidase	Cytoplasmic	MKYKYILFDLDGTLTDPGVGITKAVQYALKKNNIIEESLSTLEIFIGPPLKDSFMEFYSFDEKMISDSIKYFREYFRKNGIFENEVYSGILDLLGELKNRGCKIAVATSKPTVFANTVLKHFGMMEYFDLIVGSNLDGTLGNKAEIINRAIENLKIKNLKETIMIGDRKYDIIGAEKNNIDSIGVLYGYGSLEELEAANPTYIVDSISQLNELLT
scaffold00000026	5'-methylthioadenosine/S-adenosylhomocysteine nucleosidase	Cytoplasmic	MKRIGIIGAMDIEIELLLGRIELQRKEKIAGFVFHLGKLCGKDVIITSCGVGKVNAASCTQILISKLGVDGIINTGIAGGLHEDVEVCDVVISRDVTHHDVRKKQMKNWFPHQEYFEGDRKLIEAAEKAFENSDVINSSCHLGRIVSGECFVDDTQLKEQIIEGYSPHCVEMEGSAIGHVAHINDVPFVVIRSISDKADEEASVSTKEFEKITAQNSAAVVMNMMKIL
scaffold00000034	Ribonuclease M5	Cytoplasmic	MKKRIQEVIVVEGKDDISAVKKAVDAEMIEVNGFAVRRKSTLEKIKNACERTGVIVLTDPDFAGEQIRKTIENYVPDVKHAYISREEGRKGDNIGIENADPESILKALEGAKFKVISERKEFTVTDMIENNLSVGSNSKMNRQNLGGLLKIGYANSKQFLSKLNNFGISRDEFESAIKKLENKN
scaffold00000037	Endonuclease III	Cytoplasmic	MTKKQKVKKIIAVLREKFGKPECALNYETPFELLVAVSLSAQCTDKRVNIVTEEMFRKKGINTPKQFAEMELEEIETLVRSTGFYKNKAKNIKKTSEILLEKYDGEVPQEMDKLVELAGVGRKTANVVRGQIWGLAEGITVDTHVKRLTNLIGLIKGDNPIIIERELMEMVPREYWIDISHYLILQGRDVCVARRPQCDRCEINIFCNFGRKKLKKEGKNNS
scaffold00000040	5'-3' exoribonuclease	Cytoplasmic	MIDLHMHSTFSDGTLTPAQLVERARQNNIEVMAITDHDNVDGLKEGREEAEKAGITFVDGIEVSADFRNKDIHILGYFLNLKDEEFLGWLKNLQEKRHNRTLEMLKKLSRLGIEISLAEVEDEVLGNVIGRPHIARMIIKKGFAATMDEVFDRYLGDGKPAYIPKVGVDMVEVVKKLKTNGALVILAHPHLISHSDDTVVNIIDSLLKNGLDGLELYYPNIDTRKRKKFMKIAKKRGLILTGGSDFHGLNRAGIDLGTGDISVEVFQKMVGKKENIDRNKKVW
scaffold00000041	Endonuclease 4	Cytoplasmic	MEKKHKINKFLGAHVSVSGGVFNAPKNAHDIGGTAFAMFLKNQKRWVAKDYDDKVINKFKDEIKKYNFNTDYIMPHAGYLINLANSDPEKWQKSLDALIDELKRGEQLGLKYVNLHCGSHLGLISLEEGYDLIARGINEAVKATEYITVVLENTAGKGNTIGGNFEELKEIIDRVENKDRVGVLLDTCHTFDYGYDLATEEGYKKTLEEFENLIGFEYLKGIHLNDSMYGLACKKDRHESIGKGMLGMDFFKRFMNDPRFDNMPITLETIDPAIWKEEIELLYSLIEG
scaffold00000047	Anaerobic ribonucleoside-triphosphate reductase	Cytoplasmic	MKVVKRDGKKVNFDANKIICAINKAAIASKEDVSTKFALEVVNKIVDLNKDLKVEEIQDLVEKELMKTYPDMAKNYILYRDMRNIERHKRTTIKKSFDGIVTVEKNDINNENANMAGNTPAGQMMTFASETTKDYTHKYLLNPEYSNAHMAGDIHIHDLDYYPTKTSTCVQYDLQKLFTNGFKSKHGKIREPKSVSTYATLATIIFQTNQNEQHGGQAIPAFDFFMAPGVLKSFRRHLRYRSLTFLDADYIEDKNNELKEIINNSITTISVSEDVKNILAEKLGMDMKTVDKLIKIAYADTKNETHQAMEGFIHNLNTMHSRGGNQVVFSSINYGTDFSAEGRMVIEELFKATEEGLGDSETPVFPIQIFKVKTGISFSEKDFELAVNNWAKAAKGELE…
scaffold00000047	Anaerobic ribonucleoside-triphosphate reductase-activating protein	Cytoplasmic	MKIIKIFKETISDGFGFRYSIYFSGCTHYCEGCHNHETWKGDIGRVLDEEYMDEIAREINGNSMLDGITLSGGDPFFNPEELLKFLGEIKARTHKNIWSYTGYTFENLLTDPVMRECLDYIDVLVDGKFQKTDYHPELHFRGSSNQRIIDVKESLKNDKIITLEF
scaffold00000048	Adenosine deaminase	Cytoplasmic	MNFNKMPKIDLHCHLDGSLRAETVLDIIKKNRLELTQSLEGIRKQLTAPLSCSSLDEYLRCFDLPIAVMQTKEDLERVSFELMEDAAMENIKYIEIRFAPQQHTKEGLTTKEIIQSVLQGMSRAEKIYDIKGNYILSCMRHLSAESAMKIVEEGKQFIGQGVVAVDLCGGEVAGFCHKFIEPMKKAREYGYRITVHAGETGIGQNVADAIELLGAERIGHGVFITNSREAYNLVKERKIPLEICPTSNIQTKAVKNYGEHPIYDFYNDEIMVTLNTDNRTVSDTTMTEECIQIEKAFHLKKEEYTDIYLNSVEAAFISEDEKQKLREYIK

## Sheet: BL5
List of Lipases identified in the genome of Psychrilyobacter piezotolerans strain BL5
Gene Location	Predicted function	PSORTb localization	Sequence
scaffold00000001	Ribonuclease Y	Cytoplasmic	MNTIIMIAAVIVAAGIFSSVLYKKSVVDKKIEDLNNLENSVEQAKVKAQKIEKRATFDAESKAKEITIKAKETAYKIKEDAEKEIKLAKNEINQKENRLIKREESLDSKLDRIEAKTVEINNYEKKLNLKESEIEELKQKQELELEKISELSKEDAKNILLDKLKDDLTHDSAVMIRSFEHKLEEEKDRMTQRILSTAIGKASAEFVSDATVSVVQLPNDEMKGRIIGREGRNIRTIESLTGVDVIIDDTPEAVVLSCFDGVKREIARSALEKLVNDGRIHPTKIEEAIKKATKEVDKGIREAGEHALFELGITGVHPEVTKVLGSLKFRTSYGQNVLTHAIEVGHLAATLAAEIGADVKLAKRSGLFHDIGKVLTHETETSHGLLGAEFLRKFGEKDL…
scaffold00000001	5'-nucleotidase SurE	Cytoplasmic	MNILISNDDGIYAEGIKILVSYLQDAGHTTYVVAPLEEQSGTGHGITLHQPMRVREVYRDNNFFGHSVSGKPADTIKVALAHLYDEKEIDFVISGINRGANLGTDLFYSGTFAAASEGTFWRKNAIALSLIVDGNDLYFESAGEFIAEYLKTIKDLKFPIGTLLNINVPNLPMEEIKGVKYTKQSNRKFQEKLIEREDSQGNKYFWLGGHPVKGDHVENSDLDAIENGYISVTPVKLNLYDNELEVLLKENTKKEKYEINRS
scaffold00000001	Ribonuclease G	Cytoplasmic	MNQIIISISDFEERAALLEEDKLTEFFIQRNEQNRINGNIYKARVANVLPGMESAFLDIGTEKNAFLHVRDLREFEEKYLSGVKNSNRPIEEILSVGDEIIVQIVKEPRGDKGARVTTHYTIPGKYLVLMPNDSHIAISQKIKEPEERERLETAIHKIKPDEMGVIIRTAAKDKTNLHFEREIEYLVKKWKNIENSFKKSRAGEILYQDNDMVTRTVRDVFSNQIDELIIDDEKRYWEIVDYVRAFSDNTFKTKVKLFESSLHIFDHYNVTKGLEAALNERVWLDCGGYLIIQKTEALISIDVNTGRNTGMTNLEETVVETNVEAAIEIARQLRLRNLSGIIIIDFIDMKVEKDKLKVVEVLGQCLKKDRIKNNIIHFTDLGLVEMTRKRQGSPLAKYY…
scaffold00000001	Ribonuclease 3	Cytoplasmic	MKKYLELEKILGHTFKDKKLLKHALLHRSYGNENKEYKKISNERLELLGDAVLDLVVTEYLYKNFKESSEGDLAKLKSMVVSEPVLAKISRKLKLGEYLFLSKGEEVTGGRDRSSILGDVFESVLGAIYLDSDLETARKYGLSHLVYEIEHIYENDELIDFKTALQEYSQRKYKEVPTYELIGEDGPDHAKFFKIGVFINSELVGSGEGKNKKTAEQKAAKHACDSLGIKYIETL
scaffold00000001	Pyrimidine-nucleoside phosphorylase	Cytoplasmic	MRIVDIIQKKREKEILTDEEIRFLLENYQAGEVPDYQIASFLMAVYFNGMTTEELKVFTGTMIDSGETIDFPGVEKFLIDKHSTGGVGDKTTIALAPIFGALGMGTAKLSGKGLGHTGGTIDKFESIKGFKFSNSKEELIKIVNETGTGLMGQADTIVPLDKKLYALRDVTATVSSIPLIASSIMSKKLAVHADAIILDVKVGSGAFMKDLTEARKLAQTMYDLGKAFDRNIVCMLTNMDEPLGNAVGNSLEIVEAVETLKGNGPEDFTYLVEVLGAQALILKGDVKTLEEGIGRVKEVIENGEALKMLKKFIKGSGGNPDICDDYSLLNIAAETFEFNVDERGYIKHIDAEKIGKAAMMLGAGRATKDDIIDHSVGLIMHKKVGDQFEAGEALLTLYH…
scaffold00000001	Glucosamine-6-phosphate deaminase	Cytoplasmic	MRVVITEKNIGDWAACYVANKILEAKPTARTPFVLGLPTGSTPLGMYKRLIQFNKDGIISFENIVTFNMDEYVGLDRDNPQSYHYFMYENFFNHIDIKEENINILDGMAADYKAECARFEEKMKTVGGVDLFLGGIGPDGHIAFNEPGSSLTSRTRDKELTADTIIANSRFFDGDINKVPKLSLTVGVGTILDAKEVLIMVNGHNKARALRQAVEEGINHMWTISALQMHKKGIIVSDEEATVELKVGTYRYFKDIESANLDSEKLIADLYNRGR
scaffold00000001	Ribonuclease R	Cytoplasmic	MNKNDEKKVLELFKKGKGKTLSEITSYMGWSLKLKKQNRDFLDKLVESGDLILSKRGKYNTPQNLGYVIGNLDVVKDRFAFVDTEDFGVFIPKSKFNGAFNGDLVMVQLSSETTGAKKDGEVVKILKREKNTIIGIYQANERFGFVVPTHSFGNDIFVPKRFNGGAHNGELVVCEIISWGEKDKKPEGKVIERIGDPYDTNNMIEALIIREGLSMDFSPRLIQKAKELSDQLSEEEIAKRHDLRDLPIITIDGEDAKDLDDAVYVEKLDNGNFKLIVCIADVSYYVPFGSALDMEARKRGNSIYLVDRVIPMFPREISNGLCSLNPHENKFVFTCEMEIDNKGQVVTHETYKAVISTAHRMTYGGVNKILAGDKTYTEEYKDINKMVFEMLELSHILRE…
scaffold00000001	Ribonuclease J1	Cytoplasmic	MNTTEKVETTTSLSDNPVKRVKSFFKRPKKTDVETVEKSEKLKKLEKLEKLGTVEVKKDAVAKDSIKDIKHRKKVHKGPKKIVPNDTDAPKSNKKEEKLFVIPLGGLDEIGKNMTLFQYRDEIVIVDAGIAFPDEALPGIDVVIPDYSYIASNKDKVKALLITHGHEDHIGGTPYLYQTIDHNVPMYGGKLALALAKSKFEKSSFGNFTPKMKEARGRSRFKIGKYFEVEFISVTHSIADAYAICIKTPAGKVIHTGDFKIDLTPVDGDGLDFSRFARLGDEGVDLLLSDSTNAELEGYTPSERSVGESIRKEFEKASGRVIIASFASHIYRLQQIVNEAHRVNRKIAVEGRSMVKVFDIASKLGYLKLPEGIMVSLKQIEKLPDEKAVLLCTGTQGEP…
scaffold00000002	Endonuclease MutS2	Cytoplasmic	MRYLDLKNREKIGLEYLTNNLTTISPYGNLKKRDIIPIEEPETLEVIFDHLEFFIKRCQQNKKEIQKIDLLLMKLKDISNIVLNLQKGKILDEVELFELKINAMIFMEIRSISNDIFLKDFHLIDLSPIIDILDPGSKKIPTFHIYNEYSEKLKEIRYKKAEIEKLIFSAKDNQLQIKLKEERREIVVLESCEESKVKMEISRRLTFYTNDILIDIDKIKNIDFTLAKAKLAIKYGANRPKIGEHIEFIGMFNPEILETLKMKNQEFQKLDILLKNGNTILTGANMGGKSVILKTLTLNLILAQMGFYVFSDYATIPILKFIQFLSDDIQDVSKGLSSFGAEIMKLREITGCLRTYDKGFIALDEFARGTNPSEGKKFVKGLSNYMKNFDSFSIMATHY…
scaffold00000002	Ribonuclease HII	Cytoplasmic	MNNMLEFDKEYGDSIIGIDEAGRGPLAGPVVASAVKIINYVEEFDMINDSKKLTEKKREFLFDLILANCEVGVGIANEKEIDQINILNATFLAMRRAVEDLEAGGTEFDLALIDGNHKIREYDAPQEFVIKGDGKSLAIAAASIIAKVTRDRIMVKYDELYPEYGFAKHKGYGTKQHREALLSHGKVGCHRESFLTKILAPKLF
scaffold00000003	Cytidine deaminase	Unknown	MLNEKEILELIDEAITAREGAYAKFSNFKVGAALIDDKGDHYTGCNVENSSYGLSMCGERNAVFHAVSKGMNKIKVIAVVGDTEGPISPCGACRQVINEFATEDTLVIMANMKKEYKMVKFTEIFPYGFRL
scaffold00000003	Purine nucleoside phosphorylase DeoD-type	Cytoplasmic	MSIHIGAKKGDIAETVLLPGDPLRAKWIAETFLEDVVCYNEVRGMYGYTGTYKGKKVSVQGTGMGVPSISIYVNELIQDYGVKNLIRVGSAGSYREDIKVRDIVLAMSASTNSGLNRIRFNGADYAPTADFDLMMKAIKSAEEKDIKVKAGNVFTSDEFYGDNFDDYKKWASYGVLCVEMETAGLYTVAAKHGVKALTLLTISDHLVTGEETTSAERQTTFSEMIEVALGTL
scaffold00000003	Endoribonuclease YbeY	Cytoplasmic	MNITVELTKGIEGYDEFIDVETVEDYIKTVIEDEYSNERDVYMSLLLTNNENIQIVNRDYRGKDQPTDVISFAYLDNEDDFQLGPYLTLGDIVISLERVEDQASDYNHSFKREFYYVLTHGILHLLGYDHIEDEDKKVMRKKEEEILKKHGYSRDI
scaffold00000003	Deoxyribonuclease	Cytoplasmic	MKKILKLIVIFMIVGIFAFGSTANIASFNTLHLGWKNDHSQEKIEGIAGIISLFDLAGIQEVMKKDAVKKLTNELKAQTGVEWRYHISPYAVGSRKYREYFAYIYRTDRVKLLKKGEFYPEEDRGKSFIREPYGAKFQIGEFEFTYILVHSIFGDKKTERQLEAMQMTDVYDWFKEEYDRENKKNIVIIGGDFNIPSYDHAFSGFLKHSDLIVDAIPPNQKTTIGKNGLVSSYDHIFYPYELMKGWYTGRSGVVDFTDNNHREIRKIISDHLPVFIEVNMAKDQEE
scaffold00000003	Purine nucleoside phosphorylase 1	Cytoplasmic	MYSKVVETTNFLKETTEYRPKVAIVLGSGLGNLVDFIDEKMEIDYSDIPNFPVSTVAGHDGKLVFGKIGGIEVVAMKGRFHFYEGYEMKEVTYPMYVMKQFGIEKLIVSNAAGGSNKTYDPGTLMLITDHINAFGTNPLIGKNDDRFGPRFPDMTEAYKIYLRDLAKEVADNLGIAYKEGVYLGTTGPTYETGAEVRAFTGMGADAIGMSTVPEVTIANYLGIDVLGISCITNMATGIAEKAHSHEDVVDVAKKAGENFCNWVINIVKKIG
scaffold00000005	Adenine deaminase	Cytoplasmic	MNNLAEFIDVLTRRKKSDLVFKNAKIINVFSHEIIEGNLAVHGDRIVGVGDFSGIFEIDLCGAYISPGLMDAHVHIESSMLTPENMANLVLPRGTTTIIADPHEIANVSGRRGVDYILKATEDIPLNVFINLPSCVPATTFESSGAVLGADDLKEFIHHKRVLGLAEFMNFPGIIKKDPEVLKKLDLAHRNNKIIDGHAPNMDSNDIRTYAGVGISTDHESETYDELLNKIRNGIYVLIREGSGAKNLETLARGVSNNLLLTRWCCLCTDDSHPETLIREGHIDHLLKKLVRLDIDPITAVQMATINTAKCYDLDKLGAIAPGYKADLVIFQDLIDFKVLKTYKDGREVYDGKHKVEVQNTYMDKKLLSSVNIDINKKDLKIFLKNGRVNMIELIPGSL…
scaffold00000006	Porphobilinogen deaminase	Cytoplasmic	MQKQIIIGTRASILAVAQAELTKKKLLEIDNSLDVVIKKIITSGDKDQRTNWNKDNKSLKDMFVKEIEKALLEGEIHLAVHSMKDMPECPPEGLVTGAIPLREDNRDIMISKSGASLMELPAGSVIGTSSLRRVESIRDLRPDLVIEPIRGNIHTRIEKLKNENFDGIILAYAGLKRVGLAHLATEIFEIDRIMPAPGQGALCIQCNGNDTSTMELLSKMNHLETSIVIEAEREFSKIFGGGCTTPMGCHGTLTGDKLTLEGMYYTKDKIYKGKVTGCKSNSKNAAHELADVIRRQING
scaffold00000007	Pyrimidine 5'-nucleotidase YjjG	Cytoplasmic	MKYEIIIFDADETLFDFKKSEKKAFENTIIDFGIEYQENHHFKIYKEINTAIWKELEDGLITQKKLKTERFKRLSERLNIQFDEAEFAKLFMKYLSQASFLYEESLELVKDLTKDYRLTIITNGLSAVQDNRIKKSVIAEYFEDIVVSEEIGVSKPNPEIFQHALNNINYTHKNKVLMVGDSLTSDIQGGINFGIDTCWFNPAMNLNEIGIEPTYTISDLMELKEILKN
scaffold00000007	Exodeoxyribonuclease	Cytoplasmic	MNIYSWNVNGIRAIQKKGFVEWVLKEDPDILCVQETKAQIEQLEEKLTQIDGYKSYFFSAEKKGYSGVAVYTKIEPLNIRNMDIKEFDFEGRYMELEYKDFNLINCYFPNSQSEGKRLDYKLRFNTAIMKRCNELVDLGKNIILCGDLNVAHREIDLTNPKKNEKNPGYLPEERDWMTKFLECGYIDTFRYLQPEETKYSWWSYRFKSREKNIGWRIDYHIVNESFVNNIEDAVILNDVMGSDHCPVVLRVSVE
scaffold00000008	5'/3'-nucleotidase SurE	Cytoplasmic	MMKKIVIILSLILAVTGCTSTGTSEKLVDNGVAVNKRLERPMRILMINDDGYDALGAQMLYEELESKGHEVWIVAPIDNQSGAGTSIKWNKKPHKLVKYGERKYAFEGSPTDCFKVAVNLLMDEKPDLVISGVNDGPNFGEVQFNSGTVGGAARAIRHGYPSMAVSLVYYGGDDENLGSHLEPAVDYTANIVEKLSDEWKAGRMIMPLGTGISINYPLGSVKGLKFIGNENVYTDFQNYKYGEDGKIYNYNDMEKFSAEIKDISIETDLTESNRGYITVTVIDGDWDASGVKAEYMEEVLKGIQF
scaffold00000008	Pyrimidine-specific ribonucleoside hydrolase RihA	Cytoplasmic	MQKIILDCDPGMDDALAVITGLADKNIEILGITTVAGNVELSHTTRNALNLLEYLNEDLDVYCGLDKPLKRDLHTATEFHGETGMGDIELPNSSKGFSKRYAEFYLECAEKYPQEVELVAVGPLTNVAAALTKYPELKTLLKGITIMGGSLCGGNITPHAEFNIFVDPEAANIVFSSGLEVKMVGLDATMKGQFTINELEDLRKSNSKYSRATMEIFDSMFRVREKIGMTSVTFHDTIAMIAPVYEDAFKFEEKNILVGIDEKRGETAENFCGGKIMVAVDFDKTWFKKYLIETLN
scaffold00000008	Ribonucleoside-diphosphate reductase 1 subunit alpha	Multiple localization	MNRMVINRDGVREPIDVDKIREKLIKGCEGLDINMVELESHIDTIYQENITTKRIQESLINLTVSMTNFESSHWTNVGGRLLMMEIEREVYHGRGYAYNDFYKTITDLCKNDLYDNRLLDYTEKEINELNKHMVPDRDMNYDYAGANMFVNRYLTKYRGEVWELPQEVFMAVSMMLSLNEKKDRVEKVKKFYDVLSQKKISLATPILANLRVPNGNLASCFISAVDDNIESIFYNVDSVAKISKNGGGVGVNLSRIRGKGSVVNGYLNASGGVIPWIKIINDTAVAVNQQGRRAGAVTVALDTWHIDMEQFLELQSENGDQRGKSYDVYPQVVVSDLFMKRVEENQNWTLFDPYEVRKKYDVELCELYGDEFEDIYRTLEKDESLQIVKKISARELLKE…
scaffold00000008	Ribonucleoside-diphosphate reductase subunit beta	Cytoplasmic	MDRKKIFNPCGTDSLDKRKIIGGDTTNIFNLNNVKYQWANNLYRTMMGNFWIPEKTDLTQDKNDYVSLVDEEKDAYDGILSFLVFLDSIQTNNIPNISNYITAPEVNLILAIQTYQEAIHSQSYQYIIESILPREKRNLIYDKWRDDEVLFERNQYIAKIYQDFIDTPSNKNFARVLVANFLLESLYFYNGFNFFYLLASRNKMMGTSDIIKLINRDELSHVALFQNMINEIRQENIDYFSEEEIYGMFQVAVEQEIRWSKHIIGKKILGVTEKTIEDYTKWLANERLRSLGLNKLYRDYEKNPYKHLEKLADTEGEGNVKANFFEGNVTSYNMSSSIEGWDEL
scaffold00000009	Ribonuclease PH	Cytoplasmic	MSILRGDKRKNNDLRDVKLITGFTIHAEGSVLIEMGHTKVICTASVSESVPRFLKKTGKGWLTAEYSMLPRATEDRNRREASMGKLGGRTMEIQRLIGRSLRACLDMGKLGERSITIDCDVIQADGGTRTASITGGYVALAIAINKLVADGKLEESPLISNVAAISVGVVGGVPMLDLKYTEDASADVDMNVIMNSKMEFVEVQGTGEETTFTRKELNDLLDLAEKGIKELFEIQNEAIERA
scaffold00000009	Bifunctional oligoribonuclease and PAP phosphatase NrnA	Cytoplasmic	MNNKFSEILEVIKKSNRILITGHTSPDGDAIGSGLALLLALNKLNETLKKQTEGRGEIYLDKTLRFILEDKTPKNLKFLTHSILIEEFGNYDSKYEFDLMICLDSGNFDRIGRVGELKGENTKVINIDHHISNDRFGDYNYVGDISSTSEILFDFFKEAGIELDHGIAESLYTGIVNDTGNFKHSNTTKKVFKTASELLEYGVEPDEVIKNFFNTKSMEKLKLTGRVLSDFKFVDSHKLVYYYISEAELSELGAGKDDTGGLGELLLSYENASVSLFLREDKGHIKGSFRSKYDVDVNALAGLLGGGGHVKAAGFKTDKTSDEILDIIIKNMSLGGE
scaffold00000009	5'-methylthioadenosine/S-adenosylhomocysteine nucleosidase	Cytoplasmic	MIGIIGAMHEEIIELKNMISNLEEEKILDIIFYKGTLEGKEIVLVEGGIGKVNASVCTTLLIDRFKVNQLIFTGVAGGTNPNIEVGDIVISNELMEHDFDCTAFGMKHGEIPRMETSIFKADEKLIKIAEKSALELFDKKNIYTGRIVSGDVFVAEPKKINWLRETFNSECTEMEGAAVAHVCHLFKTPFVIIRSISDKANDDAKTDFQEFVKLASKNSKNLIVEMMKRV
scaffold00000009	2-iminobutanoate/2-iminopropanoate deaminase	Cytoplasmic	MEIKRYETQKRMSRAVVHNNTVYLCGQVAKDSTKDMKEQTITTLEKIEELLASVGSNKDKILSATIYVKDMALFQDMNEVWDNWVNEGFAPARACVEAKMAREELLVEVSVVAAV
scaffold00000010	Putative pre-16S rRNA nuclease	Cytoplasmic	MFKRYLSLDVGDVRIGVAKSDIMGMIATPLEVIDRRKTKAVMRVKELCEEHNTKSIVIGIPKSLDGTEKRQAEKVREFMEKLNKKIDGLEFIEIDERLSTVSADKMLQNNGVKGAINKRKTVDQVAAAIILQTYLDMKR
scaffold00000011	Pyrimidine/purine nucleoside phosphorylase	Unknown	MFNTNEYFDGKVKSISFENSEGPATIGVMAPGEYKFGTSKKEYMTVTSGKMTVKLPGNENWEEVEAGNTFEVEADSSFLVKVEDEISYLCLYR
scaffold00000011	8-oxoguanine deaminase	Cytoplasmic	MEKNNLFIKNAKAVITCDAKDQLLEGVNIYIEDGGLPPDTVVQSVEEILADSERLIRKYHDPKPFSMRQVVLAPCSPFSVTGELMKKSAELARRYGVRLHTHLAETMDEEKFTLKKFGMRPLEYMESLGWIGEDVWYAHGIHFTREELKRLAETKTGVAHCPISNMKLSSGIAKISEMIKLGVPVGLGVDGSASNDGSNLLEEIRVAFLLQRLKYSNDALSGYDILKLATNGGAKLLGRDDLGEISIGKAGDLFMIDSTKLELVGSQYDYGSMLGTIGVKGAVDYTIVNGNIVVKHGKLVNIDEKEVARKANSLIETLNSK
scaffold00000012	2-iminobutanoate/2-iminopropanoate deaminase	Cytoplasmic	MSKKYIHTENAPAALGPYSQAVEVNGTLYVSGQIPFVPTTMELVSEDVQEQTKQSLENVKAILTEAGYSLADVVKAGVFIKDMNDFGKINEIYAQYFTDTKPARACVEVARLPKDVKVEIEVIAVK
scaffold00000013	Exodeoxyribonuclease 7 large subunit	Cytoplasmic	MKDRIFTVTQMNKMVKEYLEGNDNFNNFFLKGEISGINYYKSGHLYFTLKDSRASVKCVSFGYKLKKIPEDLKEGDKVKLFGRVTLYEASGNYQILVAHVEKEGSLGKLFEELERTKRELAEGGYFDRKYKLPIPKLPQNIGIVTSGTGAAVKDIIKTAKLRYENINIYVYPAKVQGIGSEKEIIKGIKTLDKMEEIDLIIAGRGGGSVEDLWSFNKKEVALAYFNTKTPIVSAVGHEIDNLLTDLTADLRASTPTHAAELVVPKKDLLIQTLEDRRKKLNNNLLANLRDKKEKLETLRRSYILRSYLETVVDKNNLLMDREDRLKKVISSNLTRKKHLLEVRMEKLRSLNPEGILKRGYTITKAGNKVIKSVGELEKDEKIEIIYHDGRVISRVEEINR
scaffold00000013	2-iminobutanoate/2-iminopropanoate deaminase	Cytoplasmic	MGIKRHNTKKRMSHAVIHNDVAYLCGQVPKDETQGMAEQTRTTLEKVDQLLADIGSHKSKILSATVYIKDMNQFKEMNEVWDSWVEEGSAPARACVEANMARESLLVEVSVIAAV
scaffold00000014	Exodeoxyribonuclease 7 small subunit	Cytoplasmic	MAKIKTFEENISEIDEIISKLEDGMDLDESMKEYEIAMKLLAKSGAILEKAEGKIKKVMEKNGQIIIEDFE
scaffold00000014	tRNA-specific adenosine deaminase	Unknown	MNKREDYLSWDEYFMGIAVLSGQRSKDPSTQVGACIINEDKKIVGAGYNGFPKGCSDEEFPWGREGGFLETKYPFVMHAEQNAILNSIKNLKNCTIYVGLFPCHECAKSIIQSGIKKIVYLSDKYNGTDSNRASKMLLDSAGVKYTKLIPRKMEICISLDENLI
scaffold00000015	Endonuclease 4	Cytoplasmic	MEKKHKINKFLGAHVSVSGGVFNAPKNAHDIGGTAFAMFLKNQKRWVAKDYDDKVINKFKDEIKKYNFNTDYIMPHAGYLINLANSDPEKWQKSLDALIDELKRGEQLGLKYVNLHCGSHLGLISLEEGYDLIARGINEAVKATEYITVVLENTAGKGNTIGGNFEELKEIIDRVENKDRVGVLLDTCHTFDYGYDLATEEGYKKTLEEFENLIGFEYLKGIHLNDSMYGLACKKDRHESIGKGMLGMDFFKRFMNDPRFDNMPITLETIDPAIWKEEIELLYSLIEG
scaffold00000016	Crossover junction endodeoxyribonuclease RuvC	Cytoplasmic	MRVIGIDPGTAIVGFGIIDYTGSKYRVVDYGCIYTSKDLPMEKRISAIYNELDDILKKYSPTHMAVEDLFYFKNAKTVISVGQARGVIVLCGEKNNIPQVSFTPLQIKMGITGYGRAEKKQVQLMVQRILGLSKIPQPDDAADALAIAITHINSLNSGYIMASKPNLSKIPGIKNGKISASDYRNLLNKKD
scaffold00000017	Adenine deaminase	Cytoplasmic	MNDKIKHLIDVAAKRKKAELVLKNCRIIDVFSSEIIEGDLAIDSGKIIGIGDYCGLHEIDLNGKYLSPGLIDSHVHMESSMISPGQFARAVVPKGTTSVITDPHEIANVCGLEGIKFMIKSSEDLPLNVYYMLPSCVPATPFENSGAILEAGELKELIGNPMVLGLGEMMNYPGVIQGDSKIVDKLKLAQDNNKIIDGHSPDISGEELNAYIIGGIKTDHECSTVDEMQDRLRKGIYISIREGSAAKNLEALIGGITPENERRCLFCTDDRHPEDIIESGHIDNNIRTAIKKGIDPITAIKMATINVCECYGIKNLGAIAPGYDADLIVVDSLEDFNVLEVIKNGKFAAKDGEALFQVKKEDITKVSGTVNFKKIHEKDLKIKLTSNRANVMRLLPHSL…
scaffold00000020	5-methylthioadenosine/S-adenosylhomocysteine deaminase	Cytoplasmic	MKKILLLGSIVSLFAFNNAEVKAAKKVDLIVKNGIVLTMNGEKEILDDGVVIVKGNKIVEVGDKKILKKYSSKKTIDADGGIIMPGMINTHTHVSMSVFRSLADDVPDRLNRYIFPLENKMVSQEMVYTGAVHGSIEMAKGGVTTMVDMYLFEESAAQAVKEIGLRGIMTQNIIKYPTADGKDGDAKVEMAIAFVEKYKNDQLITPGFGPHAPHTVKEEDLERIRDLSKKYDVPVSMHVAETQKEFDKFKTKYNMTPVEYLDSIGLLNERFISAHSIFVTDTDIELMKKRDVGVAHNMVANIKSAKGVSPALKMFDDGVRIGLGTDGPMSGNTLDIIGQMGYVAKLHKLANKDRSAMPPYKVVEMATMGGARAIHREDELGSLENGKLADIVVLETRSV…
scaffold00000021	Single-stranded-DNA-specific exonuclease RecJ	Cytoplasmic	MYWEYNTYDESQVKDKVEKHNLSTEVVKLLLSRGIDSDDDIQKFLNAGVEDLEDPFDFERMEEVVEKVIRAKDGKSKVFIYGDYDVDGITASVYLTIVFNLIGVETSYYIPNRMDEGYGLNRQAIDYVNERSGKVIITVDTGINSVEDFEYAKSLGIDVIITDHHKIIKDKKEKLLVINPKLSKNYRFKYLSGAGVAFKVACAVYKKLGADPKHLYEHLDIVMIGTIADVMPLTDENRVIVKNGLVALKETKIKGLKSLLRYLKLSPKDISTTDISFFVSPLLNALGRIGKSRTGADFFLEGNDHELYSIIEDMKKSNNKRRILERKIFNEINDEVEKIEDKNSLKYLFFKSHDWHPGVIGVVASRLSIRYNIPVILISLQNNFGKASCRSVAGINIFN…
scaffold00000024	5'-nucleotidase	Cytoplasmic	MKYKYILFDLDGTLTDPGVGITKAVQYALKKNNIIEESLSTLEIFIGPPLKDSFMEFYSFDEKMISDSIKYFREYFRKNGIFENEVYSGILDLLGELKNRGCKIAVATSKPTVFANTVLKHFGMMEYFDLIVGSNLDGTLGNKAEIINRAIENLKIKNLKETIMIGDRKYDIIGAEKNNIDSIGVLYGYGSLEELEAANPTYIVDSISQLNELLT
scaffold00000024	5'-methylthioadenosine/S-adenosylhomocysteine nucleosidase	Cytoplasmic	MKRIGIIGAMDIEIELLLGRIELQRKEKIAGFVFHLGKLCGKDVIITSCGVGKVNAASCTQILISKLGVDGIINTGIAGGLHEDVEVCDVVISRDVTHHDVRKKQMKNWFPHQEYFEGDRKLIEAAEKAFENSDVINSSCHLGRIVSGECFVDDTQLKEQIIEGYSPHCVEMEGSAIGHVAHINDVPFVVIRSISDKADEEASVSTKEFEKITAQNSAAVVMNMMKIL
scaffold00000025	Purine nucleoside phosphoramidase	Cytoplasmic	MSTLFTKIINREIPASIVYETDKVIAFNDINPQAPVHILVVPKKEIPTLNDIERKDCEYLMEMYDAVKQITKDLNVAEDGYRIITNCNSHGGQEVYHLHFHILAGEHLGPMRSMR
scaffold00000029	Ribonuclease P protein component	Cytoplasmic	MLKLKTKSEFLKVYNQGEKHFGYFQLIYFKKNNLNENRLGVVASKKTGNAVCRNKLKRLFRENFRKQDENLKQGYDIVFIAKKNAGEQFKTLSLSMIEKDSVKIFKRAKMFL
scaffold00000033	Ribonuclease M5	Cytoplasmic	MKKRIQEVIVVEGKDDISAVKKAVDAEMIEVNGFAVRRKSTLEKIKNACERTGVIVLTDPDFAGEQIRKTIENYVPDVKHAYISREEGRKGDNIGIENADPESILKALEGAKFKVISERKEFTVTDMIENNLSVGSNSKMNRQNLGGLLKIGYANSKQFLSKLNNFGISRDEFESAIKKLENKN
scaffold00000035	Endonuclease III	Cytoplasmic	MTKKQKVKKIIAVLREKFGKPECALNYETPFELLVAVSLSAQCTDKRVNIVTEEMFRKKGINTPKQFAEMELEEIETLVRSTGFYKNKAKNIKKTSEILLEKYDGEVPQEMDKLVELAGVGRKTANVVRGQIWGLAEGITVDTHVKRLTNLIGLIKGDNPIIIERELMEMVPREYWIDISHYLILQGRDVCVARRPQCDRCEINIFCNFGRKKLKKEGKNNS
scaffold00000038	5'-3' exoribonuclease	Cytoplasmic	MIDLHMHSTFSDGTLTPAQLVERARQNNIEVMAITDHDNVDGLKEGREEAEKAGITFVDGIEVSADFRNKDIHILGYFLNLKDEEFLGWLKNLQEKRHNRTLEMLKKLSRLGIEISLAEVEDEVLGNVIGRPHIARMIIKKGFAATMDEVFDRYLGDGKPAYIPKVGVDMVEVVKKLKTNGALVILAHPHLISHSDDTVVNIIDSLLKNGLDGLELYYPNIDTRKRKKFMKIAKKRGLILTGGSDFHGLNRAGIDLGTGDISVEVFQKMVGKKENIDRNKKVW
scaffold00000039	Mini-ribonuclease 3	Cytoplasmic	MENIRVKELNGLALAYLGDAVWELRLREKFIARNLKVKDLNKLVKAHVSAVAQSKIYLSVVDELEDEYRACAKRARNSKISTFPKSCTMKEYKNATAFEALIAMCYINKREDIIEEIIENYVFEKKNDEK
scaffold00000039	Endonuclease MutS2	Cytoplasmic	MNEHSLSVLEFDKVKENISEYAILDETKGKILEIIPMKDINSIKKELENVQDFMDMLKYDGGIELSEIKNIVMYLKKTSLIGTYLDVEDLYHIARNLRVFRVIKTKFQELEGKYRGLHMRFKDIPTYKGIEELIEAVIDNQKEIKDTASLDLRDIRYSKKLIQNNIKRKFDDLISNPAYAKAIQEKIVTVRDGRSVIPVKTDFKGQIKGIEHDRSSSGQTVFIEPISVVSLNNKMRELEVREREEIRKILLRLTDNLRNNLVGLMEVGEALLDLDYLNAKCSYGLENKCIIPRLNQREYISIVEGRHPLINPREVVPLTFELGKNYNSLLITGPNTGGKTVALKTAGLLTVMTLSGIPITASDKTDIGYFSGVYADIGDEQSIEQNLSSFSAHLKNIQT…
scaffold00000044	Anaerobic ribonucleoside-triphosphate reductase	Cytoplasmic	MKVVKRDGKKVNFDANKIICAINKAAIASKEDVSTKFALEVVNKIVDLNKDLKVEEIQDLVEKELMKTYPDMAKNYILYRDMRNIERHKRTTIKKSFDGIVTVEKNDINNENANMAGNTPAGQMMTFASETTKDYTHKYLLNPEYSNAHMAGDIHIHDLDYYPTKTSTCVQYDLQKLFTNGFKSKHGKIREPKSVSTYATLATIIFQTNQNEQHGGQAIPAFDFFMAPGVLKSFRRHLRYRSLTFLDADYIEDKNNELKEIINNSITTISVSEDVKNILAEKLGMDMKTVDKLIKIAYADTKNETHQAMEGFIHNLNTMHSRGGNQVVFSSINYGTDFSAEGRMVIEELFKATEEGLGDSETPVFPIQIFKVKTGISFSEKDFELAVNNWAKAAKGELE…
scaffold00000044	Anaerobic ribonucleoside-triphosphate reductase-activating protein	Cytoplasmic	MKIIKIFKETISDGFGFRYSIYFSGCTHYCEGCHNHETWKGDIGRVLDEEYMDEIAREINGNSMLDGITLSGGDPFFNPEELLKFLGEIKARTHKNIWSYTGYTFENLLTDPVMRECLDYIDVLVDGKFQKTDYHPELHFRGSSNQRIIDVKESLKNDKIITLEF
scaffold00000045	Adenosine deaminase	Cytoplasmic	MNFNKMPKIDLHCHLDGSLRAETVLDIIKKNRLELTQSLEGIRKQLTAPLSCSSLDEYLRCFDLPIAVMQTKEDLERVSFELMEDAAMENIKYIEIRFAPQQHTKEGLTTKEIIQSVLQGMSRAEKIYDIKGNYILSCMRHLSAESAMKIVEEGKQFIGQGVVAVDLCGGEVAGFCHKFIEPMKKAREYGYRITVHAGETGIGQNVADAIELLGAERIGHGVFITNSREAYNLVKERKIPLEICPTSNIQTKAVKNYGEHPIYDFYNDEIMVTLNTDNRTVSDTTMTEECIQIEKAFHLKKEEYTDIYLNSVEAAFISEDEKQKLREYIK

## Sheet: A1T
List of Nucleases identified in the genome of Clostridiales bacterium strain A1T
Gene Location	Predicted function	PSORTb localization	Sequence
QQWI01000001.1	Porphobilinogen deaminase	Cytoplasmic	MSRELIIGTRGSKLALTQTNWVKSQLESHHEGLKISIKIIKTTGDRIQNVALDKIGDRGLFVKEIEEDLLNGCVDIAVHSLKDMPGVDTEGLKFVKSPVRADARDILIATTKVTSLEDLKEGAVVGTGSKRRAYQLKALRPDLNIEGIRGNVDTRLRKLDEGMYDAIVLAKAGLDRLGIEREHYLVLDPKWMLPAPAQGILGIQIRESDTEAEKLLGSLVHEESHLQATAERAFLRHIDGSCHMPIGAYATLDEGLLTLEGLFGNEDGSVMVRQTVSGDPSDAQALGKALADALKERMQTNES
QQWI01000001.1	Ribonuclease BN	Cytoplasmic	MLTFIGIGSAFNTPLGNTSAFIKSNDELLLIDCGSTVFKSINESGLLEDVRKISVIITHTHPDHAGSLGDLIFYAYYIMKTQVDIYFPDRQLMEKFLSAIGCEPFHYKLSSRMYESIEHGEFKGLSVEFIDVSHVDVISTFGFLLRYDRHSFYYSGDANNLKAHIIPMLANHEIDYAYQDVCSQDFDGNVHMSLRLLKETVPEYLRSKVFCMHFDKYLNAAMVEAEGFSAVSIGL
QQWI01000001.1	DNA polymerase/3'-5' exonuclease PolX	Cytoplasmic	MKINGDYHTHTLFSHGVGRIEENVLAAIEKGFEVIAIAEHSYGHLTFGVKRDKLYQIKEEIDELNQKYPQIQIKFGLEANILNVEGDIDVDEELLRSLDFVMAGYHFGSVPKKVFRDTWHHVSNLLSKWIPGLRKACTKRNTVAMVNAMKRYPLFAVTHPGAKGPIDIDRVAQTAFEEGILLEINAHHGHLSVEEIRRAKAKHARFIINSDAHDPRHVGRVDKGIARAVEAGLTEDDVFNVNRLKKN
QQWI01000001.1	putative endonuclease 4	Cytoplasmic	MIIGSHLSIASGYEKAAKIAIEMHANTFQFFTRNPRGGSMRAFDSDDTAALRALMEEYEFGRLLAHAPYTMNLCSSKESALRFAKQALKEDIERLEMLPCQLYNLHPGSHTGIGVEKGTQLIIEALNEVLKKEMKIKVLLETMSGKGTEIGSTFEELRAIIDGVECNEHLGICMDTCHIYSAGYDIVNDLDGVLEEFDRVIGLDRLSAVHLNDSKTPFASKKDRHETLGKGSIGLEALVSFINHPAIRHLPILLETPVSVEEHAREIELLLGTDKD
QQWI01000002.1	Ribonuclease BN	Cytoplasmic	MIRINLWGVMGSIPGASSEMVDFGSNTSCISVVDDQTVIILDAGSGIIHSHEVTKNATEIHLFITHYHMDHLIGLPLWDQLYDQTKRIHIHGPLLNGFDVETAVRGFIHAPYFPITLDKIQASIEFHTVKERTTLDIGNFTVEGLLVGHPGGNMAYKIKNKEMTFGYITDIDLDHADSIQVVGFFDGMKLAYLDTHFTNMEYVREKYKGWGHSSMESGVLFRDKASIGTLLLGHHAPHRTVRTLMQFIERYQDEEVMFAKEGMRFEFNE
QQWI01000002.1	5'-methylthioadenosine/S-adenosylhomocysteine nucleosidase	Cytoplasmic membrane	MKIGIIGAMDYEITLLIEAMTEVETKCIAGREYHKGLLMGKSVVAVVSGIGKVNAALCAQILVSEFEVTHVINTGVSGAVKDHLEVGDTVISIDLLEHDMDATGFGYEYGQIPGMDQWIFVADEKLRKLAYEAAKHEIKDHAVYEGRIVTGDQFVSSMERKDFLLNQFNADTTEMEGAAIAHVCHVNKVPFVIIRAMSDKADGSAHVNFEEFGRQSAINSSKIVLDMMKGL
QQWI01000002.1	Ribonuclease 3	Cytoplasmic	MNRNYNELEKKIKYQFRDYSLLEEALTHSSHANEKSNTGGNTNLNHNERLEFLGDSVLSIVISDFLFMKYPDFPEGDLTKLRAKIVCEPTLAESANEISLGQYMYFGKGEAQTGGRERPSILADAFEALIASIYLDGGLSEARRFILETMHDKIEDSIHGRIFLDYKTALQERVQASSQLPITYEIINEEGPDHQKVFSACVLIGSVNTGIGKGKSKKEAEQLAAKMALKALSK
QQWI01000002.1	Purine nucleoside phosphoramidase	Cytoplasmic	MMNCVFCKIIAGEIPSVKVYEDEHLYAFRDVNPEAPVHILIVPKAHIESLSTADDDHIDVLGRIQLVAAHIAKLENIDKTGYRLVNNCGHDGGQTVFHVHYHLLGGQKMGWPPFEK
QQWI01000002.1	Endoribonuclease YbeY	Cytoplasmic	MDILIENEQTEYEVTEALLSLIEQSVKETVRAENFDEDYEVSITLVSAERIRELNREYRAKDSVTDVLSFITYTEDGFEVYDDEPVMLGDVVICLKRADEQAGEFGHSIEREVAYLVCHSMLHLLGYDHMKAEDKTEMRLREKVIMKTMGLERIVGE
QQWI01000002.1	Cytidine deaminase	Cytoplasmic	MEYRKLLDMAIETTKLAYAPYSKVQVGAALLGKSGKVYTGVNVENVSFGATNCAERTAIFKAVSEGELEFTAIAVASSLDHPITPCGICRQVIAEFGSNIEIILGDEKDYTVHKVTELLPLGFFKEELLD
QQWI01000002.1	Pyrimidine-specific ribonucleoside hydrolase RihB	Cytoplasmic	MKKIILDVDTGVDDAVGIMVAVGDKNLELMAVTTVAGNVSLETAYINSYRVLDMLGKNPRQLVFAGCQENVLERDVRAHEVHGIDGLNGMLRDKRYELCDVHGVLKIIELIRANPNRITFVGTAPITNLALAIKLAPDIVTKLQEVILMSGAYTVPGNVTPVAEFNAYGDPVALQIVLDAGFKKLKLIGLDVTKKTLMSANRIMTIEDEKTASFVMALTESYRKLYWDLDRLDGCAMHDPLAVTMVNHSDFCVFREAFVQVVINDGITHGQTVCDFKKQPNALVAVEVDSDKALEYMIRSLDRVKCHE
QQWI01000003.1	Ribonuclease	Cytoplasmic	MKLFFHGAAGCVTGSNYRLVTEKQTLVIDCGLFQGSVTEEKLNYNPFDYDPATIDNMILTHAHIDHSGRIPKLVKDGFHGKIYCSKGTKDLAEILLLDAAKIQEADTEWENKKRKRAGLEPVEPLYHTDDAYNALSYFYPIPEGEPVTIDGGLTLELTPTGHLLGACSATLTVEGKRITFSGDLGTANPILLPAPKSMPPTDIAICETTYGNRIHPPSEKRIADLIEALTDTLSHGGTAIIPAFSVGRTQQILYDIYSHMKNNPNSEIAKYPIYVDSPLAIDATQIYLHHMDELKKEVKLNLMKNQSPFAPDNLTIVHDMKKSMALNSDVTPKLIISASGMCDAGRIRHHLKHYLWKPNTAIIFVGYQAEGSVGRAILEGEPQIDLLDEVVAIKARIYK…
QQWI01000003.1	3'-5' exonuclease DinG	Cytoplasmic	MKTIKESVRGIIEFIYREGDIDSSLKSAVTMQEGTQIHQMIQSEYEGFEKEVHLKKEFAIDDATVLLMSGRADGIKDDEHGIVIDEIKSTYQDLDDLDENYSFLHWAQAKIYGAIYSEAHGKRDVTVQLTYYSLKNEAAKVIPVVFTYKELTDFLYETVEQYKRWATLTAFLQSRAEVTAKEIKFPFGSFRPGQDVMAKAVYATIRDSENLIIEAPTGIGKTMSTLFPATKALGEGLVDKVFYLTSKTVHRKVALDSYQKLVDEGLNMVVIGLQAKEKMCINDVYKCQPHQCPYANGHFDRVNDALHLFLQDAGLETPESIQTFCEQHVLCPFEFALDLTNFAQGIVCDYNYFFDPFIQIKRHFTQKNAYAVLVDEAHNLHERARDMYSAFLDKNRLLE…
QQWI01000003.1	Glucosamine-6-phosphate deaminase 1	Unknown	MRVIIANDYQDLSRKAAAIIANQLWIKPDSVLGLATGSTPVGTYEELIRHHKEEGLEFNKMTVFNLDEYYGLGKEHDQSYAYFMKENLFKHVGVTETQLHIPNGLAKDVQEECLNYEAQIKNSGGIDLQLLGIGRNGHIGFNEPDLKFEAKTHLVKLDQDTIDANARFFDSVDEVPKTALSMGVRTIMHAKKILLLAYGESKADALYGMLFGPIKPDLPASALQLHPDVVIIADKAAASKIMDRLDEVY
QQWI01000003.1	Endonuclease MutS2	Cytoplasmic	MEFLMDSQTTLGLDDVLKLIKVQTAYGRAVKAELRPYQTEELFRLESDFDVLDLFVQRLKSDAHYFSKMRTIFMHIKDLQVTIDNIGDLVTLTQVELYEIKCLLIQMKELICQYGTFFQNLPEALKISFPSGSYELLDPTGEALETFYISDGYSKRLKSVRELLGECEKELKGARIKQIRALVGDYPELRFKPNGTTTINRSVEGLFEIMVADSRLYQVDEHYQHVTFAVVPDEAVQAKKQKHEILLQEEEEAMYEVRVDLTSSLSLEVDRFRSSLQAIGYLDFYLAKAFLAIGVNGVRPSFLKAGSEVTIVKGRHSLVESRLKRDKRMYTPVSVRFGTPVTLITGANMGGKTIALKMIGLIVGMAHMGLYVPAEKAEMPMFEFIASLIGDEQSIDLGL…
QQWI01000003.1	Ribonuclease H	Unknown	MINIYCDGGCSGNQSDTNIGGWGAVLEYKGTVKELKGGELNTTNNRMEMTALIEALKSIKNTDMNVSVYSDSAYIINCFHQKWYVNWQRNGWKNSKKAPVENKDLWEEMLLLVERHPKVNFFKVKGHIDIDDTASIKKWHAKFKKDYGFDMPIEAYTQGIIYNNRADELANEAMDELR
QQWI01000003.1	Ribonuclease M5	Cytoplasmic membrane	MSVMENKMRIKEIIVVEGRDDEANIKQFVDAQIIITHGYGLSESTIKRIQFAADTLGVIIFTDPDFVGNKIRKQLTAIIKGNVKQAYITREEGTRAGNIGVENASGQAILSALMGAHAQSDSMETLYTNKDLILLGLVGEEDSKAKRIALGKHLSIGYGNGKQFLARLNKYQIERERVLKFIEEYEDNHE
QQWI01000004.1	Mini-ribonuclease 3	Unknown	MLESIGLDPLDLNTVRQTPAASLAFVGDAVFDLYIRTVLLKKRPRVGSNVLNQEKIKYVKASMQANIALTILPMLTEEEEAVLKRGRNTKSNTVPKNAKLSDYKYATGFEALLGYLMLLGRDDRVREILEHSLNICLGKEIEVKNDNE
QQWI01000004.1	Ribonuclease BN	Unknown	MKLNFLGTASIPTASRNSQSTLLSFHDRSAVLIDCGEGTQRQLLITGIDLTGLDTIFLTHEHIDHTLGLPGVVMMLYHLHHNKIRIYGPESAINLARECIRLFVTFIDDPAEYIVLKENQILQIDQYTLKTFPTYHTEDSTGYTFTSAGKSVTFFGDVEIRHPQQIKKLTGQVSSSTCCVVDAVHLNLFQVEDICQSKELKTVFLLPTRYDTCESEIKAAFSKNYESELILPNDFDSYEI
QQWI01000004.1	Endonuclease III	Cytoplasmic	MNDLKRRLLTKEEREQALEILLRTYPHAKAELDHENAFELLIATMLSAQCTDIRVNIVTKELFKVLKKPCDISGIGQKELEDIIRTCGLYQTKAKNIRKTCELLERDFDGQVPGDIQTMTTLPGVGIKTANVVGSNAFGIPAIAVDTHVQRVSNRLGLVSTKDVISTERDLMKRIPKVLWTKMHHVLIFHGRYHCKARTPMCETCPVNHLCISYRKQIGE
QQWI01000004.1	Exodeoxyribonuclease	Cytoplasmic	MRLISWNIDSLNAALTSDSNRAVLTRKVIDTIMEKDADVIALQETKLPSKGLSKKHVEHMAEYFKGYSYVLRTSQEPARKGYAGTMFLYKDKYSPQVSYPEIEAPDTMDCEGRIITLDFGDFYLTQVYTPNAGDGLRRLEERQVWDEKYAEYLEGLDKEKPVLATGDYNVAHKEIDLANPQNNLRSPGFTVEEREGFTNLLGKGFTDTFRHLHGDVTGMYTWWGQRVKTSKINNSGWRIDYWLVSDRLADKVVKSEMIDSGERQDHTPILLDIDLHLNQ
QQWI01000004.1	Ribonuclease R	Cytoplasmic	MNITKDMVLKTLEDAGKPILDVDLYSGFNLDKTDGPAFLELLDSLELEGKVIKTKKGKYALPILMNLVLGKLVTTQKGFGFVIAENMDTKDIFIPASELNGGMNGDLVYCKITGSESEGKRKEGVIVKIIRHANEQIVGTFDSNETFGFVIPDDKKLSMDIYIPYRGFGGAKKGQKVVVKITKWPEGRRNPEGVVTEVLGFITDKGVDVLSVIKKFQLPEEFPRKVQRSAERVPEEVELEAMEGRRDLRGETIVTIDGADAKDLDDAVHVKKLENGNYVLGVHIADVTHYVNEGSKLDVEALKRGTSVYLIDRVIPMLPRTLSNGICSLNPKVNRLTLSCEMEISPQGKVVKQEIYESVIKTTERMTYTDVSDILENVDRPELKQYEELVPTFNHMQDL…
QQWI01000005.1	Endonuclease MutS2	Cytoplasmic	MNEKSLRVLEYAKIKNMVREYCVSNHAKKTVDELMPSTEVEDVVNWQAETTEASRVLLKSSNIHMGRIGELEEYLKIASIGSTLFNRSLLEIGDTLRTARLLKKYIERQPDETLDIPVLLGYSGQMYEFKTIEEAIERCIISDTEMSDNASAKLRQIRKSIDSKHAQIRSRLDKIVSSDSMQKYLQDALVTIRQDRFVIPVKSEHKSHIKGLVHDQSASGATFYIEPMEIVELNNQLRELGIDEQREIERILLELTGMVAEHVDAIRSTYEALVHLDFVFAKAKLSVKMRAVEPVLSETPYIRIKNGKHPLIPSDEVVPTNFYLGDSFESLLITGPNTGGKTVTIKTVGLFSLMYQSGLHVPADHGTTMPILSAVYADIGDEQSIEQSLSTFSSHMTNI…
QQWI01000005.1	Adenine deaminase	Cytoplasmic	MDELFKKALLENDLALLMQVDKSDLHNHSTRGGNKRYIEQWTGASIEACPKMKSLDEMNVWYQKNIKILFSGRIGYEKRIDAAFIQAEQDGVKELHMSVGIGEEAMYGGSVSDLVENMKRAHLQYAPKINFAPEIAWSTYDDYDLSNEKLDEFLATGYFKSFDMYGCEEEVPTYKELFRKVKRSGLILKAHVGEFGSAELVQRAVEELELDQVQHGIAVANSPKVMNWLRDHRIQLNVCPTSNVLLSRVAGYETHPIKKLYEHGVRVTINSDDMLIFDQSVSQEYLNLYRSGNLDVEALNLIRKYGLGY
QQWI01000005.1	Bifunctional oligoribonuclease and PAP phosphatase NrnA	Unknown	MIKNKTILNKFNAIAILPHTMPDGDTIGSSVALFLGLKQLGHKAYIIIDDQIPDEIKCISDGHITSVNEAKNTGLTFDLCISVDMSDNERLRERQFFADTAKLWNIDHHQTNTYFGDLTLVDTAASATGEIIFGLLHAWGVTLTSEIAEALYVAIVTDTGSFKYQNTTATTHRIVADLLEVGIDTEKISRSLYHNEPQSKIQLHAVCMQDLAFYQNGKVAVAVVSQALLKAHAANMLETDGLVEKIRDIRGVEMVVLLKEINDSEIKISMRSIGAVDVSSVAQSFGGGGHKNAAGFSVKGSLQLAIDTVVNEVVEKVIL
QQWI01000005.1	5'-nucleotidase SurE	Unknown	MNILLTNDDGFDAPGLKAIVEALKNEHNLYVCAPDVGMSAMGHAITINRHMRIDEDQIDGIVKGYRIGGTPADCTKLALLSIYKDVSIDLVISGMNNGGNIGTEVVYSGTFAAAHEAHRFNYNAIAVSLVNSKRVPEPDFTPAAEHFAAFIGSIGFGDQVFFYNINYPEDRSEFDLIQTSSADVRYEEKADVEIRAGIKWIALDGDPVDVSLDANTDFKRLKQGFATLVNIKPDWSTYIHDQNTKRLKTL
QQWI01000005.1	Ribonuclease Y	Cytoplasmic	MAEAEKKLKVVEAKDEVHQLRIELDRETKERRAEIQNLEKRNLQKEEQLDKKSNNLEKREESLQKRQSSLDKKENSLEELEKQHILELEKVSGMTSDEAKRQLLADVEKDVQHDAVILIKEAEGRVKEESNKRARDIISTAIQRCAADHVAESTVSVVDLPNDEMKGRIIGREGRNIRALETLTGVDLIIDDTPEAVILSSFDPIRRETARIALEKLIQDGRIHPARIEEMVEKAKKEIDQRLKEAGENATFEVGIHNLHPELVKLLGRLHFRTSYGQNVLKHSIEVAQLSGIMAAELGVDTRIAKRAGLLHDIGKAVDHEVEGTHIEIGMNLLKRFKESKAVIHAMSTHHGDYEPESIEAILVTAADALSAARPGARRETLNTYIKRLEALETISNSY…
QQWI01000005.1	Pyrimidine-nucleoside phosphorylase	Cytoplasmic	MRMYDVIKKKRDGHVLTEEEIQFFVDGYTDGSIPDYQASAFIMALFLNNASEAETIALTKAMMHSGDVVDLSPIAGIKVDKHSTGGVGDTTTLVLAPLVASVGVPIAKMSGRGLGHTGGTIDKLEAIPGFHVELSVDEFMDAVNKHQIAVIGQSKNIAPADKKLYALRDVTATVDHLTLIASSIMSKKLAAGSNGIVLDVKTGSGAFIKTLDGSIELANEMVKIGNGMGRETIGVITDMAQPLGLAIGNGLEVIEAIDTLKGKGPKDLTELCLTLGAHMVVVGKKAATYDEAYRMLEENIANGKGLEKFREFIATQGGNPAVTEDYSLLPHCKFIVEVRSDKAGFVEHFESEEVGISAMILGAGRKDMSTPIDLGSGIVLNRKIGDKVDVGDVLATFYT…
QQWI01000005.1	Purine nucleoside phosphorylase 1	Cytoplasmic	MSLVNRIKEAAAYITELGAGQIEIGLILGSGLGSLADEIENPIKIMYDDIPHFPVSTVEGHEGQLVIGTLEGKTVMAMQGRFHYYEGYTPQVITFPVRVMKAMGASTLIVTNACGGMNPDLYPGALMFIEDHINFTFDNPLIGDNEGDLGPRFPDMSTAYTPGLIALGQGVADSLGIDTKKGVYAAISGPNYLGRAELKVLRTIGADTVGMSTIPETIVARHSGMDVLGISCVTDMAIAEELEPLEHEQVVKVANETRPKFIKLVKGILKEV
QQWI01000005.1	Purine nucleoside phosphorylase 1	Cytoplasmic	MSLTKINEAKAFIESQLAVKPTVGMILGSGLGVLADEIINPVKIKYDEIPHFLRSTVEGHAGQFVIGELNGVIVMAMQGRFHFYEGYSQKDITFPVRVMKALGIETIFVTNAAGGVNTSYVPGDLMIIDDHINFSGSNPLIGENEDELGPRFPDTSTAYTPALIALAHQVADEQGLALKQGVYQYNSGPTYETPAEVRMARILGADAVGMSTAPEVIVAAHMGMRVLGISCITNMAAGILDQPLHHGEVVETAERVRSQFIGLIKGVLAKL
QQWI01000005.1	Exodeoxyribonuclease 7 small subunit	Cytoplasmic	MSKKVSFEEAYSDLKKASILVESKDVSLDDAIKAFEDGLRFYEKCVKILDEAEQKVKMVMGDKEVDLENSEA
QQWI01000005.1	Exodeoxyribonuclease 7 large subunit	Cytoplasmic	MRIKTYSVSEINRYINRLLEGDPILNALSVRGEISNFKLHSSGHAYFNLKDETGKIPCVMFKSSFDHVLFSPTEGSSVIARGHITVYEREGRYQLLIHSLEEEGAGDLHMRFLKLKETLKTEGYFEESRKQPIENVTRVGVVTSATGAALQDFLSVLRRRNPMVEVVVYPSAVQGSDAPYSIAEGIVYFNKKKSVDAIVITRGGGSIEELWAFNERVVADAIFDSRLPVMSAVGHEVDFTIADFVADRRAPTPTAAAELISESKATLKRQLDEAKNTLGKSLKSRLNEAKLNLSIHQPQRLGRALTNHINQLKLSLDNDYDRHVQKMTNRLVDARRDVESIAGTLRYQNPNSVLEKGYAIIKDHHKVIDTIESLSLNKIVTVVMKDGHRQAKVVKEESDE
QQWI01000005.1	Ribonuclease J1	Cytoplasmic	MKRTLKVIPLGGLNEIGKNMTAYQYGNEIIVVDCGLKFPEEDMLGIDVVIPNLNYLIENKEKIKGVFITHGHEDHIGAIPYLLREMNVPIYATKLTLALIERKLSEHKSIKMPTLITVKPDNKVGLGSFTIDFIRVSHSIPDAVSLCIESPIGRVIHTGDFKIDFTPIDNDPINLQKFADLGAKGVLALFADSTNADRKGYTMSESSVGDTFETLFRHADQARIIVASFASNVHRIQQIVNAAHANNRKVAFSGRSMLNTSQVAADNGYLNIPTGMLIDVEDIHGYPDNEICVVTTGSQGEPMSALTRMANKDHFAMQIRNGDMVILSSTPIPGNEKSVNKVINKLFEQGANVIYNSLADVHVSGHACQEELKLIHSLVRPKFFVPVHGEYAHLMQHSL…
QQWI01000005.1	Putative pre-16S rRNA nuclease	Cytoplasmic	MIRFLGLDVGDATVGIAISDPLGYTAQGLENYRRVSVKEDVNHMIDYIEEYHVTKLVVGLPLNMNASKGPQTEKVEAFVKQIEKKIRYGKRIDWDVDVVYWDERLTTTQVEKMMITADLSRAKRKSIVDKMAAMVILQSYLDGGNR
QQWI01000006.1	Adenosine deaminase	Cytoplasmic	MKHLPKIELHCHLDGSLRTETVFELAKKHHIILPSEVMDELNDHLVAPADCDSLLTYLERFDLPIAITQTEDALERVAYELMEDAANENVKYLEIRFAPQQHTEKGLTQDLVIKSVLDGIKRAEDAFEIKGNLILSYLRHTSPKEMYTMIDAGRPFINKGVVAVDLCGGELEAFSERFVEPVNYARELGYEVTIHAGETGISSNVIDAIKLLGATRIGHGVAIKDNAEAYGLLKSKGVVIESCPTSNVQTKAVLNMDEHPIDDFYKDDLLVMVNTDNRTVSDTTMTKEFERIEEAFHWNESDFNRIFEISIEASYASDEVKDWLKSFLN
QQWI01000007.1	Ribonuclease HII	Cytoplasmic	MTVSEIKKIMADADPAQWAMLVDKYMCDERASVQKMAQGLQKKIDLHERRVEKLNRMTAFDREMFAFEGAVAGVDEAGRGPLAGPVVAAACVIEWHIDLLGVDDSKKLSEEERERLFELIKTHAVSYGVGIVDAATIDEINILEATKVAMYQSIHQLGDSYQAVITDHVKLDAITEPLAPVVKGDEKSLAVAAASILAKVTRDRMMKDYDLQYPGYDFSVHKGYGTKMHYRALEALGPSPIHRMTFLRNMEW
QQWI01000007.1	2-iminobutanoate/2-iminopropanoate deaminase	Cytoplasmic	MDIQRFEGTGRMSRAVIHNGTIYLCGQTCGDAVDVKEQTKICLEKVEALLNKYGSDKRHILSTTIYLKDIALFSQMNEVWDAWVEDGFEPARACVEAKMAREDILVELSVIAAVK
QQWI01000008.1	3'-5' exonuclease DinG	Cytoplasmic	MSSKTLILTRKGMFMNFTVIDFETANSKRASACALGIVKVVDGVVVEKDAWLIRPDDMRFDGMNIAIHGIRPEQVIDEPEFDELYQLVFKEKLENQLVIAHNASFDMSVLRKSLDLYGIDYPSFDYLCSVKVAQKTWPDLINHKLDSMSRFLNFKFKHHDALDDCLACANVIIKACEENQVDSPLKLADKLKMQKGRVFKGGYRACSVNKR
QQWI01000008.1	Ribonuclease BN	Cytoplasmic membrane	MKFKIYGVMGSVSGGQSNLGSNTTCLMVKNNKTEIVFDAGSGLINYMNQSRLNKFTLFISHYHLDHILGLPFIAQIYDKDNSFDIYSPDLNGYNVQNALETLMVEPILPMKPNYMGAKLNHHELRNNCTIHIDGLTIKGMLVDHPGGCMIYSIEEENKKISILTDLPDGMEEDKDIMSFCKNSDLLYMDAFFLKEELTTATLRSYGHASVESAINILTKSNSKKLVLGHHQSIRIYSALSKYETDCIFVGREMQEYEI
QQWI01000009.1	2-iminobutanoate/2-iminopropanoate deaminase	Cytoplasmic	MSLKVIHTTGAPAAVGPYSQAIQAGNMVFVSGQIPLDPATGKRVEGGIKAETERCLLNAKAILEEAGLTFNDVAKTTCLLDSMDDFAAMNEVYASFFVDHKPARAAFEVGKLPLGVLVEIEMIAYKK
QQWI01000009.1	Ribonuclease E	Cytoplasmic	MIDHRGCFYNYIAKLDSDGLSTFLLEKVEATSEIGNIYLGRIEKKMNHKDAYFIDIGRAQNALLQGKDLRSVLYKKDSFKPGQEILVQVYKDARASKGAKVTAAPSLSSEHLVLLTDTRDVKFSNKIRDALWCDNLQSAITSCSECNYGFLVRTGAYGQSLESLLDQMKSLEDQMDKLVAYHHRIVEERLLVRKPSAFETIRQECLDRLDETHMGDDAFDTALNDLLEHRFPLKNGCELVVDELEAFTVVDVNSKRFSGEYESAERFNYEVNLSVLDSLIKVLSLRNISGMILIDFIDMNVMGQRMLIKELKRRANGLEVDIKGFTALGILEMSRRRDTPSVLELIGTDNRIGGRIELGPEMVIDLMLRQLLQIEVLDDAIVADCSVTPEVYEAMLTHS…
QQWI01000009.1	Endoribonuclease EndoA	Unknown	MEIRRGDIILADLSPVVGSEQGGLRPVLIIQNDIGNKYSPTVIVAAITAQITKSKLPTHVELKKGKHGLTKNSVILMEQIRTIDKKRLSQKLGHVDKILMKAVDDALIVSLGLYDEV
QQWI01000009.1	Anaerobic ribonucleoside-triphosphate reductase	Cytoplasmic	MFTRLQKRNGEIAFFDPCKIENAVFKALYACNKNRTKKTLRKVAEVATEYVTLELEEVYDVEHLPTVEEVQDTVERVLMRMGEYDTARSYIKYRYEHKKEREIKHSALDMLDLFDGYLGQKDWTVKENSNMNYSLQGLNNHVVAKASATFWLHSVYHESIRNAHSTGDLHIHDLGLLSTYCCGWSLEDLLRKGFCGAEGKVESGAPKHFDSALMQLVNFIYTLQGEAAGAQAVSNFDTLLAPFIYFDRLTYPEVKQAMQAFIFNMNVATRVGFQTPFFNITMDKEVPSTHADLPVIIGGEGQFDYTYKDFQKEMDMINIAFCEVMMQGDAKGRIFTFPIPTYNITDNWEWDNEVSNRIMEMTAKYGIPYFSNFVSSDLDPEDVRSMCCRLRLDNKALIR…
QQWI01000009.1	5'-nucleotidase	Cytoplasmic	MMKNVILFDLDGTLTDPKVGITTAVAKALKEFKIGVDDLETLTPYIGPPLKDSFMLYHGLSEEDAIRGIGYYRDYYMTTGKFENIPYEGIVKTLHILKDKGYRLAVATGKPTSIAVEICQKFGLDVYFETIQGSNLDNTRTSKKEIIEAALLEMGIEDASGCMMVGDREHDIFGASALGIPTIGVLYGYGSELELLKAGAVCLVERSSDLPGVLETFEQKKTR
QQWI01000010.1	Ribonuclease PH	Cytoplasmic	MNRFDGRINDELRPVTITRGYTKHPRGSVLIAMGDTKVLCTATVEEKVPPFLKGQGKGWVTAEYSMLPSSTHTRKIRESSRGKVDGRTMEIQRLIGRSLRSVVNLELLGERTIWIDCDVLQADGGTRTAAITGGFVALKDAVNSLIADGLLEISPITSQLAAISVGIVNEQPMLDLCYVEDSSAAVDMNVIMNHLGEVVELQGTGEERPYTRKELNALYDLAEKGIAELIEAQNRALEE
QQWI01000011.1	Ribonuclease P protein component	Cytoplasmic	MKIDTLKKNEEFKTIYKRGKSHVGAYLVLYSVKNDTDAKQFGITVSKKVGNAVNRNRIRRLVKEAIRLNDSMIPVGYDYVIVSRVRATKASYQDIEKNLLYLVRQLKKEAKK
QQWI01000011.1	tRNA-specific adenosine deaminase	Cytoplasmic	MNYDEYFMNEALIEASKAYELDEVPIGCVIVREGKIIARAHNMKESFKRASAHAEMLAIDGASDFLGGWRLTGCELYVTIEPCAMCAGLIYQSRIKRVIFGSYDPKGGACGGVMNVLTVPEINHRVEITDGVLENECKEIMQSFFKRKR
QQWI01000011.1	Adenine deaminase	Cytoplasmic	MERIQRMKRRALLARGDDKVEMVLKNCKVINVFNGRIINANIAIDQGKIIGIGDYEGETCVDLGGKYVAPGLIDAHMHMESTLVAPDQMARIIVPRGTTTVVADPHEIANVLGMEGVKYMIDAAEETPLNGFFMLPSCVPATAFENAGAVLQRKELETLVDHKMVLGLGEVMNYPGVIGGDDDLLDKMDMADRMTIDGHGPTITGKDLNAYVINGIRTEHECTTLDEMEERIGLGMYVAIREGSAAKNLEALIKGVNERTKHQCMFCTDDKHPEDILKDGHIDYNVRRAIELGLDPVTAIQMATINPSRCYNLRDIGAIAPGYDADLIVFDNFENFSIELVYKKGQLVADKGKALFTPKQIPIDGVNKTVKLHDVTPATFELQLSGDIVNVIRITPGSI…
QQWI01000011.1	Guanine deaminase	Cytoplasmic	MNKYMDEAVLEAMKGIGVRDGGPFGAVIVKDGEIIARGHNEVVSSHDPTAHAEIVVIRIASEKLGRFDLSDCELYTTCEPCPMCYSAIHWAKIKKFYYGATREDAAEIGFDDEYLYSVLSGKREDDTLDKEAMEREHCLEAFDIFKKDQERTMY
QQWI01000013.1	Putative nuclease YhcG	Cytoplasmic	MDNLQKFLLELGKGFSFVARQKRITAEGDHFYIDLVFYNYILKCFILIDLKVGKLSHQDIGQMDFYVRYFEKEIKSDSDNPTIGIILSSERNETVVKYSVLEESKQLFSAKYLPYLPTEEELKKELKRERNLIEIEKGLQE
QQWI01000013.1	Putative nuclease YhcG	Cytoplasmic	MVEAYWNVGKLIVEAQDGNERAEYGDYLLKNLSIELTKEFGKGFTITNLKYMRQFYLAFSKGHTLCDQLSWSHYRLLSKIDDENIRCFYVDECAEGNWSVRQLERQINSFYYQRILASQNKQNVRNEIKQLEKGLQAEDIIKDPFVLEFMGL
QQWI01000013.1	Endonuclease MutS2	Cytoplasmic	MYHTDKLSLNEILNEISELALTPQAQSAIRNLTPKQDLHWIDDHMRQTLEMKAILHQTGSIPLNSLSSFNRAYDDLVKQAVLSAPQIDAIGDFLEDVHRLSVFMSTKADVAPTISEYASSLNNLPELRGKIRETVYKELVLDSASGKLAKIRKQMRATEDKIKTKLNQIISQADSQSLLMDSLIAMRDGRYVIPVKSQHKSKVSGRPLDFSKSGSTTFIEPEAVKQLSDKLNEYKIEEENEIYKILSALSEEIAGSERTLSVNREGIIHYDGLSAKAKYAIRINASFVKVTDDLCIDLIDARHPQLGKDAVPLNLSLGKDHKGIVITGPNTGGKTVVLKTVGLLSLMAMCGLLIPADKNTRLSVFDHILADIGDGQSITQNLSTFSSHIKNINTIIEVA…
QQWI01000013.1	Purine nucleoside phosphorylase DeoD-type	Cytoplasmic	MSKHLHIMAKAGEIAETVLLPGDPLRAKFIADNFLEDAVCYNTVRGMLGYTGTYKGKRVSVQGTGMGMPSISIYINELITEYGAKQLIRIGSCGSIKDDVNLRDIVLAMSASTTSGINKRRFPNMDYAPTANFELLNKAFQIGTEKNYPIKVGSVLTSDLFYDDGGTDLKRLADYGLIAVEMETAELYTTAAKHGVKALAIITVSDHIFKGLETTPEERQETFTEMMDIALALA
QQWI01000015.1	Adenosylcobalamin-dependent ribonucleoside-triphosphate reductase	Cytoplasmic	MVKVLKRNGSKVDFDHYKIINAVEKAMLETDLGVDSDLSEKLADEIYEQLAEMDEAVTVDMLQDRVEEHLMTSERRDVAKMYIIYRNEQDKTREIRKKDDRLLTDDFISKYKHMQSPMEALGNFVYYRTYSRYLPEEKRREFWWETVRRSVEYNCSLVPTTRSEAEELFDNIFHLRQFLSGRTFWVGNTDVANYYPMANYNCAFQVIDSFEAFRDLFYLLMIGSGVGVRILMDDVKQMPKIRTDYELIHKDYSPTTKKDREDNTSLKFTYNNAVRISVGDSKEGWVQSLDFFFKLLYSNEYRDIKTIVVDYDHVRPHGERLETFGGTASGHISLKNMFEKISKVLQKRGLLLDSKRVKLKSIDCLDIANIIGENVVVGGVRRTAEIVLVDADDDECIDA…
QQWI01000015.1	3'-5' exoribonuclease YhaM	Cytoplasmic	MFKTIEQFEVGEEIQGYYLVKQSAIKNTAAGKKYMDATLMDASGEINAKIWDGEPVLLTIFKEGEIIKVSAKVNSWQGQKQLSVHKYRPINPSDDLDVEKFVPSAPIKAEILYDNIFAAIDAMKNEDIKRLVKALIVERKEKFMFYPAAKSNHHAVRAGLMYHIYRMLELGKAMAGVYPEVNLDLLKAGIILHDLCKIDEMATNALGLVSEYTKEGNFLGHITIGIQLIGEKGKSLHIDEEVVLLIQHMLLSHHYFPEYGSPKKPMFLEAELLHHIDMIDARIYDIGKAVRDTPKGEFSEPVWSMEKRRLYNHGL
QQWI01000016.1	3'(2'),5'-bisphosphate nucleotidase CysQ	Cytoplasmic	MKWTVEQIREICENASEIIMSYYKTDLKISSKEDDTPVTVADKASDKLIRAALKLLEDIPILSEETLDTKERLKASRIWLVDPLDGTKDFIGKTDEFAINIALIENRRPVFGAIYIPVKKEFYYAFKGQGAFMHKDGTTTGIHVSERIEDLRLLKSRFYKSGRHEAIEIKYGHLIEAVHAAGSCYKGCLIAKGEGECYFRYGLTSEWDTAPMDLIVHEAGGIVRQMDGTLFEYNREDTINRIGFYVVNNKKNILDAQERL
QQWI01000016.1	ATP-dependent helicase/nuclease subunit A	Cytoplasmic	MKWTNEQAQAIDTRNLNILVSASAGSGKTAVLVERILNLVIENKRPLTSFLIVTFTNAAAAEMRERIAKRLMSLLSERSEDAKFISEQIQSIQQANISTLHSFCKEVIRQNFFHLDIDPNFIIGNQQVLELKQKDAMDLVFDNAYEVMDEAFESVLGIYSSHRSDDLLKEFVKRIYDFSRAHPYPEEWLDACVGTLKVSGESAEEIPYVKAIKENVLETLTLFRKQLESAHGICLEPGGPEDYSETLSSDLDSIDSCLDGLSHKSYDQVSDAINQIAFVRLKTIKKANKELVDIKLVAKVKNCRDGVKKAIKKMQENYFAKSLDAYMEDLNQMAPHLETLVDLVSSFAREYEIAKREDNLLDFNDLEQYAIKVLNSKEVADMYRNKFDYIFIDEYQDSN…
QQWI01000016.1	ATP-dependent helicase/deoxyribonuclease subunit B	Cytoplasmic	MIKLITSTVVLGETQYDLSNIKLLNAVNDKALVIVPEQYTLQAEKDLLKALDVKGLFHIEVLSFKRLIHRVSEQMGLKEVVPLSELGKKMLLKHILDKLKDELVIYKKSYHVKGFLDDLADTVAELRQNAVNMQFLNAIIKMMDDSQPIFKLKMKELALVYEAYLNAFDEQLMDEDSLVEKVVEYLEQNEVYKGVNIVVEGFSSMTSQEVNLLCVLGHQVENLTVRLVDDRTESVTNRYPKRLRETLVKRFTGDGLTITEVRDVSDIPEGAKAFRNIFDYQPHVGSTGQSLITATDKQEELEGVVIDMIKHFQGSKLKWHEMAILTNDLNSYQSTAKRIFEQYGVPCFIDRKRPALSHYAIDFVLTSVRAIMTGFSTKEVMKVLKTGFYNIAYDDLCEM…

## Sheet: A2
List of Nucleases identified in the genome of Clostridiales bacterium strain A2
Gene Location	Predicted function	PSORTb localization	Sequence
scaffold00000001	Ribonuclease BN	Cytoplasmic	MIRINLWGVMGSIPGASSEMVDFGSNTSCISVVDDQTVIILDAGSGIIHSHEVTKNATEIHLFITHYHMDHLIGLPLWDQLYDQTKRIHIHGPLLNGFDVETAVRGFIHAPYFPITLDKIQASIEFHTVKERTTLDIGNFTVEGLLVGHPGGNMAYKIKNKEMTFGYITDIDLDHADSIQVVGFFDGMKLAYLDTHFTNMEYVREKYKGWGHSSMESGVLFRDKASIGTLLLGHHAPHRTVRTLMQFIERYQDEEVMFAKEGMRFEFNE
scaffold00000001	5'-methylthioadenosine/S-adenosylhomocysteine nucleosidase	Cytoplasmic membrane	MKIGIIGAMDYEITLLIEAMTEVETKCIAGREYHKGLLMGKSVVAVVSGIGKVNAALCAQILVSEFEVTHVINTGVSGAVKDHLEVGDTVISIDLLEHDMDATGFGYEYGQIPGMDQWIFVADEKLRKLAYEAAKHEIKDHAVYEGRIVTGDQFVSSMERKDFLLNQFNADTTEMEGAAIAHVCHVNKVPFVIIRAMSDKADGSAHVNFEEFGRQSAINSSKIVLDMMKGL
scaffold00000001	Ribonuclease 3	Cytoplasmic	MNRNYNELEKKIKYQFRDYSLLEEALTHSSHANEKSNTGGNTNLNHNERLEFLGDSVLSIVISDFLFMKYPDFPEGDLTKLRAKIVCEPTLAESANEISLGQYMYFGKGEAQTGGRERPSILADAFEALIASIYLDGGLSEARRFILETMHDKIEDSIHGRIFLDYKTALQERVQASSQLPITYEIINEEGPDHQKVFSACVLIGSVNTGIGKGKSKKEAEQLAAKMALKALSK
scaffold00000001	Purine nucleoside phosphoramidase	Cytoplasmic	MMNCVFCKIIAGEIPSVKVYEDEHLYAFRDVNPEAPVHILIVPKAHIESLSTADDDHIDVLGRIQLVAAHIAKLENIDKTGYRLVNNCGHDGGQTVFHVHYHLLGGQKMGWPPFEK
scaffold00000001	Endoribonuclease YbeY	Cytoplasmic	MDILIENEQTEYEVTEALLSLIEQSVKETVRAENFDEDYEVSITLVSAERIRELNREYRAKDSVTDVLSFITYTEDGFEVYDDEPVMLGDVVICLKRADEQAGEFGHSIEREVAYLVCHSMLHLLGYDHMKAEDKTEMRLREKVIMKTMGLERIVGE
scaffold00000001	Cytidine deaminase	Cytoplasmic	MEYRKLLDMAIETTKLAYAPYSKVQVGAALLGKSGKVYTGVNVENVSFGATNCAERTAIFKAVSEGELEFTAIAVASSLDHPITPCGICRQVIAEFGSNIEIILGDEKDYTVHKVTELLPLGFFKEELLD
scaffold00000001	Pyrimidine-specific ribonucleoside hydrolase RihB	Cytoplasmic	MKKIILDVDTGVDDAVGIMVAVGDKNLELMAVTTVAGNVSLETAYINSYRVLDMLGKNPRQLVFAGCQENVLERDVRAHEVHGIDGLNGMLRDKRYELCDVHGVLKIIELIRANPNRITFVGTAPITNLALAIKLAPDIVTKLQEVILMSGAYTVPGNVTPVAEFNAYGDPVALQIVLDAGFKKLKLIGLDVTKKTLMSANRIMTIEDEKTASFVMALTESYRKLYWDLDRLDGCAMHDPLAVTMVNHSDFCVFREAFVQVVINDGITHGQTVCDFKKQPNALVAVEVDSDKALEYMIRSLDRVKCHE
scaffold00000001	Ribonuclease BN	Cytoplasmic membrane	MKFKIYGVMGSVSGGQSNLGSNTTCLMVKNNKTEIVFDAGSGLINYMNQSRLNKFTLFISHYHLDHILGLPFIAQIYDKDNSFDIYSPDLNGYNVQNALETLMVEPILPMKPNYMGAKLNHHELRNNCTIHIDGLTIKGMLVDHPGGCMIYSIEEENKKISILTDLPDGMEEDKDIMSFCKNSDLLYMDAFFLKEELTTATLRSYGHASVESAINILTKSNSKKLVLGHHQSIRIYSALSKYETDCIFVGREMQEYEI
scaffold00000001	3'-5' exonuclease DinG	Cytoplasmic	MSSKTLILTRKGMFMNFTVIDFETANSKRASACALGIVKVVDGVVVEKDAWLIRPDDMRFDGMNIAIHGIRPEQVIDEPEFDELYQLVFKEKLENQLVIAHNASFDMSVLRKSLDLYGIDYPSFDYLCSVKVAQKTWPDLINHKLDSMSRFLNFKFKHHDALDDCLACANVIIKACEENQVDSPLKLADKLKMQKGRVFKGGYRACSVNKR
scaffold00000002	Endonuclease MutS2	Cytoplasmic	MNEKSLRVLEYAKIKNMVREYCVSNHAKKTVDELMPSTEVEDVVNWQAETTEASRVLLKSSNIHMGRIGELEEYLKIASIGSTLFNRSLLEIGDTLRTARLLKKYIERQPDETLDIPVLLGYSGQMYEFKTIEEAIERCIISDTEMSDNASAKLRQIRKSIDSKHAQIRSRLDKIVSSDSMQKYLQDALVTIRQDRFVIPVKSEHKSHIKGLVHDQSASGATFYIEPMEIVELNNQLRELGIDEQREIERILLELTGMVAEHVDAIRSTYEALVHLDFVFAKAKLSVKMRAVEPVLSETPYIRIKNGKHPLIPSDEVVPTNFYLGDSFESLLITGPNTGGKTVTIKTVGLFSLMYQSGLHVPADHGTTMPILSAVYADIGDEQSIEQSLSTFSSHMTNI…
scaffold00000002	Adenine deaminase	Cytoplasmic	MDELFKKALLENDLALLMQVDKSDLHNHSTRGGNKRYIEQWTGASIEACPKMKSLDEMNVWYQKNIKILFSGRIGYEKRIDAAFIQAEQDGVKELHMSVGIGEEAMYGGSVSDLVENMKRAHLQYAPKINFAPEIAWSTYDDYDLSNEKLDEFLATGYFKSFDMYGCEEEVPTYKELFRKVKRSGLILKAHVGEFGSAELVQRAVEELELDQVQHGIAVANSPKVMNWLRDHRIQLNVCPTSNVLLSRVAGYETHPIKKLYEHGVRVTINSDDMLIFDQSVSQEYLNLYRSGNLDVEALNLIRKYGLGY
scaffold00000002	Bifunctional oligoribonuclease and PAP phosphatase NrnA	Unknown	MIKNKTILNKFNAIAILPHTMPDGDTIGSSVALFLGLKQLGHKAYIIIDDQIPDEIKCISDGHITSVNEAKNTGLTFDLCISVDMSDNERLRERQFFADTAKLWNIDHHQTNTYFGDLTLVDTAASATGEIIFGLLHAWGVTLTSEIAEALYVAIVTDTGSFKYQNTTATTHRIVADLLEVGIDTEKISRSLYHNEPQSKIQLHAVCMQDLAFYQNGKVAVAVVSQALLKAHAANMLETDGLVEKIRDIRGVEMVVLLKEINDSEIKISMRSIGAVDVSSVAQSFGGGGHKNAAGFSVKGSLQLAIDTVVNEVVEKVIL
scaffold00000002	5'-nucleotidase SurE	Cytoplasmic	MNILLTNDDGFDAPGLKAIVEALKNEHNLYVCAPDVGMSAMGHAITINRHMRIDEDQIDGIVKGYRIGGTPADCTKLALLSIYKDVSIDLVISGMNNGGNIGTEVVYSGTFAAAHEAHRFNYNAIAVSLVNSKRVPEPDFTPAAEHFAAFIGSIGFGDQVFFYNINYPEDRSEFDLIQTSSADVRYEEKADVEIRAGIKWIALDGDPVDVSLDANTDFKRLKQGFATLVNIKPDWSTYIHDQNTKRLKTL
scaffold00000002	Ribonuclease Y	Cytoplasmic	MAEAEKKLKVVEAKDEVHQLRIELDRETKERRAEIQNLEKRNLQKEEQLDKKSNNLEKREESLQKRQSSLDKKENSLEELEKQHILELEKVSGMTSDEAKRQLLADVEKDVQHDAVILIKEAEGRVKEESNKRARDIISTAIQRCAADHVAESTVSVVDLPNDEMKGRIIGREGRNIRALETLTGVDLIIDDTPEAVILSSFDPIRRETARIALEKLIQDGRIHPARIEEMVEKAKKEIDQRLKEAGENATFEVGIHNLHPELVKLLGRLHFRTSYGQNVLKHSIEVAQLSGIMAAELGVDTRIAKRAGLLHDIGKAVDHEVEGTHIEIGMNLLKRFKESKAVIHAMSTHHGDYEPESIEAILVTAADALSAARPGARRETLNTYIKRLEALETISNSY…
scaffold00000002	Pyrimidine-nucleoside phosphorylase	Cytoplasmic	MRMYDVIKKKRDGHVLTEEEIQFFVDGYTDGSIPDYQASAFIMALFLNNASEAETIALTKAMMHSGDVVDLSPIAGIKVDKHSTGGVGDTTTLVLAPLVASVGVPIAKMSGRGLGHTGGTIDKLEAIPGFHVELSVDEFMDAVNKHQIAVIGQSKNIAPADKKLYALRDVTATVDHLTLIASSIMSKKLAAGSNGIVLDVKTGSGAFIKTLDGSIELANEMVKIGNGMGRETIGVITDMAQPLGLAIGNGLEVIEAIDTLKGKGPKDLTELCLTLGAHMVVVGKKAATYDEAYRMLEENIANGKGLEKFREFIATQGGNPAVTEDYSLLPHCKFIVEVRSDKAGFVEHFESEEVGISAMILGAGRKDMSTPIDLGSGIVLNRKIGDKVDVGDVLATFYT…
scaffold00000002	Purine nucleoside phosphorylase 1	Cytoplasmic	MSLVNRIKEAAAYITELGAGQIEIGLILGSGLGSLADEIENPIKIMYDDIPHFPVSTVEGHEGQLVIGTLEGKTVMAMQGRFHYYEGYTPQVITFPVRVMKAMGASTLIVTNACGGMNPDLYPGALMFIEDHINFTFDNPLIGDNEGDLGPRFPDMSTAYTPGLIALGQGVADSLGIDTKKGVYAAISGPNYLGRAELKVLRTIGADTVGMSTIPETIVARHSGMDVLGISCVTDMAIAEELEPLEHEQVVKVANETRPKFIKLVKGILKEV
scaffold00000002	Purine nucleoside phosphorylase 1	Cytoplasmic	MSLTKINEAKAFIESQLAVKPTVGMILGSGLGVLADEIINPVKIKYDEIPHFLRSTVEGHAGQFVIGELNGVIVMAMQGRFHFYEGYSQKDITFPVRVMKALGIETIFVTNAAGGVNTSYVPGDLMIIDDHINFSGSNPLIGENEDELGPRFPDTSTAYTPALIALAHQVADEQGLALKQGVYQYNSGPTYETPAEVRMARILGADAVGMSTAPEVIVAAHMGMRVLGISCITNMAAGILDQPLHHGEVVETAERVRSQFIGLIKGVLAKL
scaffold00000002	Exodeoxyribonuclease 7 small subunit	Cytoplasmic	MSKKVSFEEAYSDLKKASILVESKDVSLDDAIKAFEDGLRFYEKCVKILDEAEQKVKMVMGDKEVDLENSEA
scaffold00000002	Exodeoxyribonuclease 7 large subunit	Cytoplasmic	MRIKTYSVSEINRYINRLLEGDPILNALSVRGEISNFKLHSSGHAYFNLKDETGKIPCVMFKSSFDHVLFSPTEGSSVIARGHITVYEREGRYQLLIHSLEEEGAGDLHMRFLKLKETLKTEGYFEESRKQPIENVTRVGVVTSATGAALQDFLSVLRRRNPMVEVVVYPSAVQGSDAPYSIAEGIVYFNKKKSVDAIVITRGGGSIEELWAFNERVVADAIFDSRLPVMSAVGHEVDFTIADFVADRRAPTPTAAAELISESKATLKRQLDEAKNTLGKSLKSRLNEAKLNLSIHQPQRLGRALTNHINQLKLSLDNDYDRHVQKMTNRLVDARRDVESIAGTLRYQNPNSVLEKGYAIIKDHHKVIDTIESLSLNKIVTVVMKDGHRQAKVVKEESDE
scaffold00000002	Ribonuclease J1	Cytoplasmic	MKRTLKVIPLGGLNEIGKNMTAYQYGNEIIVVDCGLKFPEEDMLGIDVVIPNLNYLIENKEKIKGVFITHGHEDHIGAIPYLLREMNVPIYATKLTLALIERKLSEHKSIKMPTLITVKPDNKVGLGSFTIDFIRVSHSIPDAVSLCIESPIGRVIHTGDFKIDFTPIDNDPINLQKFADLGAKGVLALFADSTNADRKGYTMSESSVGDTFETLFRHADQARIIVASFASNVHRIQQIVNAAHANNRKVAFSGRSMLNTSQVAADNGYLNIPTGMLIDVEDIHGYPDNEICVVTTGSQGEPMSALTRMANKDHFAMQIRNGDMVILSSTPIPGNEKSVNKVINKLFEQGANVIYNSLADVHVSGHACQEELKLIHSLVRPKFFVPVHGEYAHLMQHSL…
scaffold00000002	Putative pre-16S rRNA nuclease	Cytoplasmic	MIRFLGLDVGDATVGIAISDPLGYTAQGLENYRRVSVKEDVNHMIDYIEEYHVTKLVVGLPLNMNASKGPQTEKVEAFVKQIEKKIRYGKRIDWDVDVVYWDERLTTTQVEKMMITADLSRAKRKSIVDKMAAMVILQSYLDGGNR
scaffold00000002	Ribonuclease HII	Cytoplasmic	MTVSEIKKIMADADPAQWAMLVDKYMCDERASVQKMAQGLQKKIDLHERRVEKLNRMTAFDREMFAFEGAVAGVDEAGRGPLAGPVVAAACVIEWHIDLLGVDDSKKLSEEERERLFELIKTHAVSYGVGIVDAATIDEINILEATKVAMYQSIHQLGDSYQAVITDHVKLDAITEPLAPVVKGDEKSLAVAAASILAKVTRDRMMKDYDLQYPGYDFSVHKGYGTKMHYRALEALGPSPIHRMTFLRNMEW
scaffold00000002	2-iminobutanoate/2-iminopropanoate deaminase	Cytoplasmic membrane	MDIQRFEGTGRMSRAVIHNGTIYLCGQTCGDAVDVKEQTKICLEKVEALLNKYGSDKRHILSTTIYLKDIALFSQMNEVWDAWVEDGFEPARACVEAKMAREDILVELSVIAAVK
scaffold00000003	Ribonuclease M5	Unknown	MSVMENKMRIKEIIVVEGRDDEANIKQFVDAQIIITHGYGLSESTIKRIQFAADTLGVIIFTDPDFVGNKIRKQLTAIIKGNVKQAYITREEGTRAGNIGVENASGQAILSALMGAHAQSDSMETLYTNKDLILLGLVGEEDSKAKRIALGKHLSIGYGNGKQFLARLNKYQIERERVLKFIEEYEDNHE
scaffold00000003	Ribonuclease H	Cytoplasmic	MINIYCDGGCSGNQSDTNIGGWGAVLEYKGTVKELKGGELNTTNNRMEMTALIEALKSIKNTDMNVSVYSDSAYIINCFHQKWYVNWQRNGWKNSKKAPVENKDLWEEMLLLVERHPKVNFFKVKGHIDIDDTASIKKWHAKFKKDYGFDMPIEAYTQGIIYNNRADELANEAMDELR
scaffold00000003	Endonuclease MutS2	Unknown	MEFLMDSQTTLGLDDVLKLIKVQTAYGRAVKAELRPYQTEELFRLESDFDVLDLFVQRLKSDAHYFSKMRTIFMHIKDLQVTIDNIGDLVTLTQVELYEIKCLLIQMKELICQYGTFFQNLPEALKISFPSGSYELLDPTGEALETFYISDGYSKRLKSVRELLGECEKELKGARIKQIRALVGDYPELRFKPNGTTTINRSVEGLFEIMVADSRLYQVDEHYQHVTFAVVPDEAVQAKKQKHEILLQEEEEAMYEVRVDLTSSLSLEVDRFRSSLQAIGYLDFYLAKAFLAIGVNGVRPSFLKAGSEVTIVKGRHSLVESRLKRDKRMYTPVSVRFGTPVTLITGANMGGKTIALKMIGLIVGMAHMGLYVPAEKAEMPMFEFIASLIGDEQSIDLGL…
scaffold00000003	Glucosamine-6-phosphate deaminase 1	Cytoplasmic	MRVIIANDYQDLSRKAAAIIANQLWIKPDSVLGLATGSTPVGTYEELIRHHKEEGLEFNKMTVFNLDEYYGLGKEHDQSYAYFMKENLFKHVGVTETQLHIPNGLAKDVQEECLNYEAQIKNSGGIDLQLLGIGRNGHIGFNEPDLKFEAKTHLVKLDQDTIDANARFFDSVDEVPKTALSMGVRTIMHAKKILLLAYGESKADALYGMLFGPIKPDLPASALQLHPDVVIIADKAAASKIMDRLDEVY
scaffold00000003	3'-5' exonuclease DinG	Cytoplasmic	MKTIKESVRGIIEFIYREGDIDSSLKSAVTMQEGTQIHQMIQSEYEGFEKEVHLKKEFAIDDATVLLMSGRADGIKDDEHGIVIDEIKSTYQDLDDLDENYSFLHWAQAKIYGAIYSEAHGKRDVTVQLTYYSLKNEAAKVIPVVFTYKELTDFLYETVEQYKRWATLTAFLQSRAEVTAKEIKFPFGSFRPGQDVMAKAVYATIRDSENLIIEAPTGIGKTMSTLFPATKALGEGLVDKVFYLTSKTVHRKVALDSYQKLVDEGLNMVVIGLQAKEKMCINDVYKCQPHQCPYANGHFDRVNDALHLFLQDAGLETPESIQTFCEQHVLCPFEFALDLTNFAQGIVCDYNYFFDPFIQIKRHFTQKNAYAVLVDEAHNLHERARDMYSAFLDKNRLLE…
scaffold00000003	Ribonuclease	Unknown	MKLFFHGAAGCVTGSNYRLVTEKQTLVIDCGLFQGSVTEEKLNYNPFDYDPATIDNMILTHAHIDHSGRIPKLVKDGFHGKIYCSKGTKDLAEILLLDAAKIQEADTEWENKKRKRAGLEPVEPLYHTDDAYNALSYFYPIPEGEPVTIDGGLTLELTPTGHLLGACSATLTVEGKRITFSGDLGTANPILLPAPKSMPPTDIAICETTYGNRIHPPSEKRIADLIEALTDTLSHGGTAIIPAFSVGRTQQILYDIYSHMKNNPNSEIAKYPIYVDSPLAIDATQIYLHHMDELKKEVKLNLMKNQSPFAPDNLTIVHDMKKSMALNSDVTPKLIISASGMCDAGRIRHHLKHYLWKPNTAIIFVGYQAEGSVGRAILEGEPQIDLLDEVVAIKARIYK…
scaffold00000004	Mini-ribonuclease 3	Unknown	MLESIGLDPLDLNTVRQTPAASLAFVGDAVFDLYIRTVLLKKRPRVGSNVLNQEKIKYVKASMQANIALTILPMLTEEEEAVLKRGRNTKSNTVPKNAKLSDYKYATGFEALLGYLMLLGRDDRVREILEHSLNICLGKEIEVKNDNE
scaffold00000004	Ribonuclease BN	Cytoplasmic	MKLNFLGTASIPTASRNSQSTLLSFHDRSAVLIDCGEGTQRQLLITGIDLTGLDTIFLTHEHIDHTLGLPGVVMMLYHLHHNKIRIYGPESAINLARECIRLFVTFIDDPAEYIVLKENQILQIDQYTLKTFPTYHTEDSTGYTFTSAGKSVTFFGDVEIRHPQQIKKLTGQVSSSTCCVVDAVHLNLFQVEDICQSKELKTVFLLPTRYDTCESEIKAAFSKNYESELILPNDFDSYEI
scaffold00000004	Endonuclease III	Cytoplasmic	MNDLKRRLLTKEEREQALEILLRTYPHAKAELDHENAFELLIATMLSAQCTDIRVNIVTKELFKVLKKPCDISGIGQKELEDIIRTCGLYQTKAKNIRKTCELLERDFDGQVPGDIQTMTTLPGVGIKTANVVGSNAFGIPAIAVDTHVQRVSNRLGLVSTKDVISTERDLMKRIPKVLWTKMHHVLIFHGRYHCKARTPMCETCPVNHLCISYRKQIGE
scaffold00000004	Exodeoxyribonuclease	Cytoplasmic	MRLISWNIDSLNAALTSDSNRAVLTRKVIDTIMEKDADVIALQETKLPSKGLSKKHVEHMAEYFKGYSYVLRTSQEPARKGYAGTMFLYKDKYSPQVSYPEIEAPDTMDCEGRIITLDFGDFYLTQVYTPNAGDGLRRLEERQVWDEKYAEYLEGLDKEKPVLATGDYNVAHKEIDLANPQNNLRSPGFTVEEREGFTNLLGKGFTDTFRHLHGDVTGMYTWWGQRVKTSKINNSGWRIDYWLVSDRLADKVVKSEMIDSGERQDHTPILLDIDLHLNQ
scaffold00000004	Ribonuclease R	Cytoplasmic	MNITKDMVLKTLEDAGKPILDVDLYSGFNLDKTDGPAFLELLDSLELEGKVIKTKKGKYALPILMNLVLGKLVTTQKGFGFVIAENMDTKDIFIPASELNGGMNGDLVYCKITGSESEGKRKEGVIVKIIRHANEQIVGTFDSNETFGFVIPDDKKLSMDIYIPYRGFGGAKKGQKVVVKITKWPEGRRNPEGVVTEVLGFITDKGVDVLSVIKKFQLPEEFPRKVQRSAERVPEEVELEAMEGRRDLRGETIVTIDGADAKDLDDAVHVKKLENGNYVLGVHIADVTHYVNEGSKLDVEALKRGTSVYLIDRVIPMLPRTLSNGICSLNPKVNRLTLSCEMEISPQGKVVKQEIYESVIKTTERMTYTDVSDILENVDRPELKQYEELVPTFNHMQDL…
scaffold00000005	Adenosine deaminase	Cytoplasmic	MKHLPKIELHCHLDGSLRTETVFELAKKHHIILPSEVMDELNDHLVAPADCDSLLTYLERFDLPIAITQTEDALERVAYELMEDAANENVKYLEIRFAPQQHTEKGLTQDLVIKSVLDGIKRAEDAFEIKGNLILSYLRHTSPKEMYTMIDAGRPFINKGVVAVDLCGGELEAFSERFVEPVNYARELGYEVTIHAGETGISSNVIDAIKLLGATRIGHGVAIKDNAEAYGLLKSKGVVIESCPTSNVQTKAVLNMDEHPIDDFYKDDLLVMVNTDNRTVSDTTMTKEFERIEEAFHWNESDFNRIFEISIEASYASDEVKDWLKSFLN
scaffold00000006	Ribonuclease BN	Cytoplasmic	MLTFIGIGSAFNTPLGNTSAFIKSNDELLLIDCGSTVFKSINESGLLEDVRKISVIITHTHPDHAGSLGDLIFYAYYIMKTQVDIYFPDRQLMEKFLSAIGCEPFHYKLSSRMYESIEHGEFKGLSVEFIDVSHVDVISTFGFLLRYDRHSFYYSGDANNLKAHIIPMLANHEIDYAYQDVCSQDFDGNVHMSLRLLKETVPEYLRSKVFCMHFDKYLNAAMVEAEGFSAVSIGL
scaffold00000006	Porphobilinogen deaminase	Cytoplasmic	MSRELIIGTRGSKLALTQTNWVKSQLESHHEGLKISIKIIKTTGDRIQNVALDKIGDRGLFVKEIEEDLLNGCVDIAVHSLKDMPGVDTEGLKFVKSPVRADARDILIATTKVTSLEDLKEGAVVGTGSKRRAYQLKALRPDLNIEGIRGNVDTRLRKLDEGMYDAIVLAKAGLDRLGIEREHYLVLDPKWMLPAPAQGILGIQIRESDTEAEKLLGSLVHEESHLQATAERAFLRHIDGSCHMPIGAYATLDEGLLTLEGLFGNEDGSVMVRQTVSGDPSDAQALGKALADALKERMQTNES
scaffold00000007	5'-nucleotidase	Cytoplasmic	MMKNVILFDLDGTLTDPKVGITTAVAKALKEFKIGVDDLETLTPYIGPPLKDSFMLYHGLSEEDAIRGIGYYRDYYMTTGKFENIPYEGIVKTLHILKDKGYRLAVATGKPTSIAVEICQKFGLDVYFETIQGSNLDNTRTSKKEIIEAALLEMGIEDASGCMMVGDREHDIFGASALGIPTIGVLYGYGSELELLKAGAVCLVERSSDLPGVLETFEQKKTR
scaffold00000007	Anaerobic ribonucleoside-triphosphate reductase	Cytoplasmic	MFTRLQKRNGEIAFFDPCKIENAVFKALYACNKNRTKKTLRKVAEVATEYVTLELEEVYDVEHLPTVEEVQDTVERVLMRMGEYDTARSYIKYRYEHKKEREIKHSALDMLDLFDGYLGQKDWTVKENSNMNYSLQGLNNHVVAKASATFWLHSVYHESIRNAHSTGDLHIHDLGLLSTYCCGWSLEDLLRKGFCGAEGKVESGAPKHFDSALMQLVNFIYTLQGEAAGAQAVSNFDTLLAPFIYFDRLTYPEVKQAMQAFIFNMNVATRVGFQTPFFNITMDKEVPSTHADLPVIIGGEGQFDYTYKDFQKEMDMINIAFCEVMMQGDAKGRIFTFPIPTYNITDNWEWDNEVSNRIMEMTAKYGIPYFSNFVSSDLDPEDVRSMCCRLRLDNKALIR…
scaffold00000007	Endoribonuclease EndoA	Unknown	MEIRRGDIILADLSPVVGSEQGGLRPVLIIQNDIGNKYSPTVIVAAITAQITKSKLPTHVELKKGKHGLTKNSVILMEQIRTIDKKRLSQKLGHVDKILMKAVDDALIVSLGLYDEV
scaffold00000007	Ribonuclease E	Cytoplasmic	MIDHRGCFYNYIAKLDSDGLSTFLLEKVEATSEIGNIYLGRIEKKMNHKDAYFIDIGRAQNALLQGKDLRSVLYKKDSFKPGQEILVQVYKDARASKGAKVTAAPSLSSEHLVLLTDTRDVKFSNKIRDALWCDNLQSAITSCSECNYGFLVRTGAYGQSLESLLDQMKSLEDQMDKLVAYHHRIVEERLLVRKPSAFETIRQECLDRLDETHMGDDAFDTALNDLLEHRFPLKNGCELVVDELEAFTVVDVNSKRFSGEYESAERFNYEVNLSVLDSLIKVLSLRNISGMILIDFIDMNVMGQRMLIKELKRRANGLEVDIKGFTALGILEMSRRRDTPSVLELIGTDNRIGGRIELGPEMVIDLMLRQLLQIEVLDDAIVADCSVTPEVYEAMLTHS…
scaffold00000007	2-iminobutanoate/2-iminopropanoate deaminase	Cytoplasmic	MSLKVIHTTGAPAAVGPYSQAIQAGNMVFVSGQIPLDPATGKRVEGGIKAETERCLLNAKAILEEAGLTFNDVAKTTCLLDSMDDFAAMNEVYASFFVDHKPARAAFEVGKLPLGVLVEIEMIAYKK
scaffold00000008	Ribonuclease PH	Cytoplasmic	MNRFDGRINDELRPVTITRGYTKHPRGSVLIAMGDTKVLCTATVEEKVPPFLKGQGKGWVTAEYSMLPSSTHTRKIRESSRGKVDGRTMEIQRLIGRSLRSVVNLELLGERTIWIDCDVLQADGGTRTAAITGGFVALKDAVNSLIADGLLEISPITSQLAAISVGIVNEQPMLDLCYVEDSSAAVDMNVIMNHLGEVVELQGTGEERPYTRKELNALYDLAEKGIAELIEAQNRALEE
scaffold00000009	Ribonuclease P protein component	Cytoplasmic	MKIDTLKKNEEFKTIYKRGKSHVGAYLVLYSVKNDTDAKQFGITVSKKVGNAVNRNRIRRLVKEAIRLNDSMIPVGYDYVIVSRVRATKASYQDIEKNLLYLVRQLKKEAKK
scaffold00000009	tRNA-specific adenosine deaminase	Cytoplasmic	MNYDEYFMNEALIEASKAYELDEVPIGCVIVREGKIIARAHNMKESFKRASAHAEMLAIDGASDFLGGWRLTGCELYVTIEPCAMCAGLIYQSRIKRVIFGSYDPKGGACGGVMNVLTVPEINHRVEITDGVLENECKEIMQSFFKRKR
scaffold00000009	Adenine deaminase	Cytoplasmic	MERIQRMKRRALLARGDDKVEMVLKNCKVINVFNGRIINANIAIDQGKIIGIGDYEGETCVDLGGKYVAPGLIDAHMHMESTLVAPDQMARIIVPRGTTTVVADPHEIANVLGMEGVKYMIDAAEETPLNGFFMLPSCVPATAFENAGAVLQRKELETLVDHKMVLGLGEVMNYPGVIGGDDDLLDKMDMADRMTIDGHGPTITGKDLNAYVINGIRTEHECTTLDEMEERIGLGMYVAIREGSAAKNLEALIKGVNERTKHQCMFCTDDKHPEDILKDGHIDYNVRRAIELGLDPVTAIQMATINPSRCYNLRDIGAIAPGYDADLIVFDNFENFSIELVYKKGQLVADKGKALFTPKQIPIDGVNKTVKLHDVTPATFELQLSGDIVNVIRITPGSI…
scaffold00000009	Guanine deaminase	Cytoplasmic	MNKYMDEAVLEAMKGIGVRDGGPFGAVIVKDGEIIARGHNEVVSSHDPTAHAEIVVIRIASEKLGRFDLSDCELYTTCEPCPMCYSAIHWAKIKKFYYGATREDAAEIGFDDEYLYSVLSGKREDDTLDKEAMEREHCLEAFDIFKKDQERTMY
scaffold00000010	putative endonuclease 4	Cytoplasmic	MIIGSHLSIASGYEKAAKIAIEMHANTFQFFTRNPRGGSMRAFDSDDTAALRALMEEYEFGRLLAHAPYTMNLCSSKESALRFAKQALKEDIERLEMLPCQLYNLHPGSHTGIGVEKGTQLIIEALNEVLKKEMKIKVLLETMSGKGTEIGSTFEELRAIIDGVECNEHLGICMDTCHIYSAGYDIVNDLDGVLEEFDRVIGLDRLSAVHLNDSKTPFASKKDRHETLGKGSIGLEALVSFINHPAIRHLPILLETPVSVEEHAREIELLLGTDKD
scaffold00000010	DNA polymerase/3'-5' exonuclease PolX	Cytoplasmic	MKINGDYHTHTLFSHGVGRIEENVLAAIEKGFEVIAIAEHSYGHLTFGVKRDKLYQIKEEIDELNQKYPQIQIKFGLEANILNVEGDIDVDEELLRSLDFVMAGYHFGSVPKKVFRDTWHHVSNLLSKWIPGLRKACTKRNTVAMVNAMKRYPLFAVTHPGAKGPIDIDRVAQTAFEEGILLEINAHHGHLSVEEIRRAKAKHARFIINSDAHDPRHVGRVDKGIARAVEAGLTEDDVFNVNRLKKN
scaffold00000012	Purine nucleoside phosphorylase DeoD-type	Cytoplasmic	MSKHLHIMAKAGEIAETVLLPGDPLRAKFIADNFLEDAVCYNTVRGMLGYTGTYKGKRVSVQGTGMGMPSISIYINELITEYGAKQLIRIGSCGSIKDDVNLRDIVLAMSASTTSGINKRRFPNMDYAPTANFELLNKAFQIGTEKNYPIKVGSVLTSDLFYDDGGTDLKRLADYGLIAVEMETAELYTTAAKHGVKALAIITVSDHIFKGLETTPEERQETFTEMMDIALALA
scaffold00000012	Endonuclease MutS2	Cytoplasmic	MYHTDKLSLNEILNEISELALTPQAQSAIRNLTPKQDLHWIDDHMRQTLEMKAILHQTGSIPLNSLSSFNRAYDDLVKQAVLSAPQIDAIGDFLEDVHRLSVFMSTKADVAPTISEYASSLNNLPELRGKIRETVYKELVLDSASGKLAKIRKQMRATEDKIKTKLNQIISQADSQSLLMDSLIAMRDGRYVIPVKSQHKSKVSGRPLDFSKSGSTTFIEPEAVKQLSDKLNEYKIEEENEIYKILSALSEEIAGSERTLSVNREGIIHYDGLSAKAKYAIRINASFVKVTDDLCIDLIDARHPQLGKDAVPLNLSLGKDHKGIVITGPNTGGKTVVLKTVGLLSLMAMCGLLIPADKNTRLSVFDHILADIGDGQSITQNLSTFSSHIKNINTIIEVA…
scaffold00000012	Putative nuclease YhcG	Cytoplasmic	MVEAYWNVGKLIVEAQDGNERAEYGDYLLKNLSIELTKEFGKGFTITNLKYMRQFYLAFSKGHTLCDQLSWSHYRLLSKIDDENIRCFYVDECAEGNWSVRQLERQINSFYYQRILASQNKQNVRNEIKQLEKGLQAEDIIKDPFVLEFMGL
scaffold00000012	Putative nuclease YhcG	Cytoplasmic	MDNLQKFLLELGKGFSFVARQKRITAEGDHFYIDLVFYNYILKCFILIDLKVGKLSHQDIGQMDFYVRYFEKEIKSDSDNPTIGIILSSERNETVVKYSVLEESKQLFSAKYLPYLPTEEELKKELKRERNLIEIEKGLQE
scaffold00000014	3'-5' exoribonuclease YhaM	Cytoplasmic	MFKTIEQFEVGEEIQGYYLVKQSAIKNTAAGKKYMDATLMDASGEINAKIWDGEPVLLTIFKEGEIIKVSAKVNSWQGQKQLSVHKYRPINPSDDLDVEKFVPSAPIKAEILYDNIFAAIDAMKNEDIKRLVKALIVERKEKFMFYPAAKSNHHAVRAGLMYHIYRMLELGKAMAGVYPEVNLDLLKAGIILHDLCKIDEMATNALGLVSEYTKEGNFLGHITIGIQLIGEKGKSLHIDEEVVLLIQHMLLSHHYFPEYGSPKKPMFLEAELLHHIDMIDARIYDIGKAVRDTPKGEFSEPVWSMEKRRLYNHGL
scaffold00000014	Adenosylcobalamin-dependent ribonucleoside-triphosphate reductase	Cytoplasmic	MVKVLKRNGSKVDFDHYKIINAVEKAMLETDLGVDSDLSEKLADEIYEQLAEMDEAVTVDMLQDRVEEHLMTSERRDVAKMYIIYRNEQDKTREIRKKDDRLLTDDFISKYKHMQSPMEALGNFVYYRTYSRYLPEEKRREFWWETVRRSVEYNCSLVPTTRSEAEELFDNIFHLRQFLSGRTFWVGNTDVANYYPMANYNCAFQVIDSFEAFRDLFYLLMIGSGVGVRILMDDVKQMPKIRTDYELIHKDYSPTTKKDREDNTSLKFTYNNAVRISVGDSKEGWVQSLDFFFKLLYSNEYRDIKTIVVDYDHVRPHGERLETFGGTASGHISLKNMFEKISKVLQKRGLLLDSKRVKLKSIDCLDIANIIGENVVVGGVRRTAEIVLVDADDDECIDA…
scaffold00000015	3'(2'),5'-bisphosphate nucleotidase CysQ	Cytoplasmic	MKWTVEQIREICENASEIIMSYYKTDLKISSKEDDTPVTVADKASDKLIRAALKLLEDIPILSEETLDTKERLKASRIWLVDPLDGTKDFIGKTDEFAINIALIENRRPVFGAIYIPVKKEFYYAFKGQGAFMHKDGTTTGIHVSERIEDLRLLKSRFYKSGRHEAIEIKYGHLIEAVHAAGSCYKGCLIAKGEGECYFRYGLTSEWDTAPMDLIVHEAGGIVRQMDGTLFEYNREDTINRIGFYVVNNKKNILDAQERL
scaffold00000015	ATP-dependent helicase/nuclease subunit A	Cytoplasmic	MKWTNEQAQAIDTRNLNILVSASAGSGKTAVLVERILNLVIENKRPLTSFLIVTFTNAAAAEMRERIAKRLMSLLSERSEDAKFISEQIQSIQQANISTLHSFCKEVIRQNFFHLDIDPNFIIGNQQVLELKQKDAMDLVFDNAYEVMDEAFESVLGIYSSHRSDDLLKEFVKRIYDFSRAHPYPEEWLDACVGTLKVSGESAEEIPYVKAIKENVLETLTLFRKQLESAHGICLEPGGPEDYSETLSSDLDSIDSCLDGLSHKSYDQVSDAINQIAFVRLKTIKKANKELVDIKLVAKVKNCRDGVKKAIKKMQENYFAKSLDAYMEDLNQMAPHLETLVDLVSSFAREYEIAKREDNLLDFNDLEQYAIKVLNSKEVADMYRNKFDYIFIDEYQDSN…
scaffold00000015	ATP-dependent helicase/deoxyribonuclease subunit B	Cytoplasmic	MIKLITSTVVLGETQYDLSNIKLLNAVNDKALVIVPEQYTLQAEKDLLKALDVKGLFHIEVLSFKRLIHRVSEQMGLKEVVPLSELGKKMLLKHILDKLKDELVIYKKSYHVKGFLDDLADTVAELRQNAVNMQFLNAIIKMMDDSQPIFKLKMKELALVYEAYLNAFDEQLMDEDSLVEKVVEYLEQNEVYKGVNIVVEGFSSMTSQEVNLLCVLGHQVENLTVRLVDDRTESVTNRYPKRLRETLVKRFTGDGLTITEVRDVSDIPEGAKAFRNIFDYQPHVGSTGQSLITATDKQEELEGVVIDMIKHFQGSKLKWHEMAILTNDLNSYQSTAKRIFEQYGVPCFIDRKRPALSHYAIDFVLTSVRAIMTGFSTKEVMKVLKTGFYNIAYDDLCEM…

## Sheet: M1PT
List of Nucleases identified in the genome sequence of Ancylomarina euxinus strain M1PT
Gene Location	Predicted function	PSORTb localization	Sequence
QQWG01000001.1	Endoribonuclease YbeY	Cytoplasmic	MQISYSTCETEMPEINQERISLWISQVVENFECEIGEINYYFCSDDYLLEMNREHLNHDYFTDIITFDYTVADIISGDLFISVDTVRDNAEEYQVDFLEELHRVIVHGVLHLLGIDDKCDEDQEIMTQKEDESLALLSKIH
QQWG01000001.1	Adenine deaminase	Cytoplasmic	MAESNFTIAGNIVDVVSRKIFKGELEIRDGLIHSINELEDAPDCYILPGLVDSHVHIESSLLIPSRFADLVVRKGTLGIVTDPHEIANVLGEIGIDFMINDAAKTPLEIRFGVPSCVPATPFETSGFKLGPNKVESLLKREEVVCLAEVMDYPGVIRGDLDVMKKIVATKRLGKKIDGHAPGVNGEDLRKYVAAGVSADHECSTLEEALNKIHLGMMIQIREGSAAKDFEALYSLIETHSDRVMLCTDDTHPDDLFEKGHMDNLIRMGLGKGCDIINLLRAGSYNAIKHYGLDLGLLQVRDSADFIVIDSFDSFQVKSSYMKGECIYKEGEVFFDSHNEILLNNFYRKEIELEDIQLEARDCDVHVMTVNYGDLLTGWINGRPKTENGKFVSDTEQDLL…
QQWG01000001.1	Exodeoxyribonuclease	Cytoplasmic	MKIISYNLNGIRAALSKDLVGWLKAENPDILCIQETKAQPEQIESHLFEELGYHCYWHSAVKKGYSGVGILTKIKPNNIYIGVDNEEFDVEGRAIRADFDGFSVMSTYHPSGTTGGIRQDYKMNWLNYFHGYIQELKKEIPNLIIAGDYNICHKPIDINKPEKKKGVSGFLPEEREWVSEFIASGFIDSFRVFDQSADKYSWWSYRAGSRGKNLGWRIDYHMVSESLREKLKGASILADVVHSDHCPVVVEIDH
QQWG01000001.1	Ribonuclease P protein component	Cytoplasmic	MTDSLRYSFTKDERLCHKKRISALFAEGRGFTCYPFRIVWRSTVLDVDFPAQVAITVTKRSFKQAVKRNLLKRRIREIYRLNKHLLYNDLNEREAQISFMIVYLPKTILKSAEMDTKLVKALGRIGSEYDKFAKNTKEGDSLRHDTAD
QQWG01000001.1	Endonuclease MutS2	Cytoplasmic	MKLRTAISQVKGLQHLVESMQLQSSLGKRYLLDTFMMYQSNKINQELDLVNHIYSILRGKNVGLIHKIQTKLMQVRDIKGSVKNIMSNLVLDDIELFEIKSFALVSDEILKLQNEFETTLIEIPDLNSIISILDPENNRIPSFYIYDSYSSELAGIRKEIKKLKTAIKADPERYTGQNLEALLSQSEEIEAEVRGRICEKLYPFASELERALNQVAHLDVIIAKAILANNFAFTRAHISDSTTEYKAMFHPQIRETLALSNKKFQAIDIKLNHSVCFITGANMAGKTVILKTLALCQYLLQFGFFVPAQLAHISLVHRILVSVGDDQSEQNGLSSFASEMVKINEMVEASIKKENVLVLVDELARTTNPTEGRAIVNAVAEIFNENQTLSVVTTHYSNL…
QQWG01000001.1	Extracellular ribonuclease	Multiple localization	MRKILLILLIASFTFSCGDSNSDNEIKPNEFATAYSGYYKSLTGYEQSDLKTALHNIIKGHIELEYTDNSSDMDVWRALEQTDEDPNNSDHVILLYLGTSIPKANKAKNNQGDYWNREHVWAKSRGFGGSPSTSKPASVDLHHLRPADATVNSARGNKWFDNGGNVHSEAKECRTDSDSWEPRDAVKGDIARMLFYMAVCYEGENGNPDLELTNNPLDNEDPNHGILSTLLEWHKLDPVDAFETKRNETIYSIQGNRNPFIDFPDFANYIFVENK
QQWG01000001.1	Extracellular ribonuclease	Periplasmic	MKRFLFSLLIIASLAFSCTAPDDGPEEPKGSKLGTIDIKNISSYNYYYKDIDGVKSANLKSELHDLIDNHKVLPYTSSSFDVWDALKQTDEDPKNPNNIILLYTGRSQNKNTQDNGHNGDDVWNREHVWAKSLGFGGDPDISKPASTDIHHLRPADRSVNTARSNKYFGEGGSPHSEATGCYYTSTTWEPRDAVKGDVARMMFYMAVRYEGYNGNPDLELNDRVSRSGPNIGKLSALLEWHKQDPVDAFEIKRNQTIFEIQGNRNPFIDHPEFVEYIW
QQWG01000001.1	tRNA-specific adenosine deaminase	Cytoplasmic	MQEILSTELLEKQEKLDCRYLRMAIVWAENSYCKRRQVGALIVKDKMIISDGYNGTPSGFENICEDDDNKTKPYVLHAEANAITKVAKSSNSSEGATLYVTATPCIECAKLIIQAGINRVVYSEAYHCNDGKDLLIRAGIEVKFIDSKNL
QQWG01000001.1	Single-stranded-DNA-specific exonuclease RecJ	Cytoplasmic	MDKRWVINEPGDEETIESLSKSLGVDEVVANLLVQRGIRTFDEAKAFFRPSLDDLHDPFLMKDMDKAVTRLVTALNNQERIMIYGDYDVDGTTSVALVYTFLKKHFDYIDYYIPDRYSEGYGISLKGIDFAAESKVSLVIALDCGIKAMQKIAYAKAKGVDFIVCDHHTPDEVLPEAVAVLDPKRVDCEYPCDCLSGCGVGFKLMQGLSQQLNWPFENLIPLLDLVAVSVASDIVPIVGENRVLAHFGLIQLNQYPRLGLKTIMNLAGVTKDLSVNDIVFKVGPRINAAGRIQSGRHAVQLLIVEEEDAAVLIGDSINIMNEDRKELDHTITDEALERLNKAEKTESKKSTVLFDRNWHKGVIGIVASRMIETYYRPTVILTESNGMATGSARSVVGFD…
QQWG01000001.1	Crossover junction endodeoxyribonuclease RuvC	Cytoplasmic	MSNDRIIMGIDPGTNCMGYALLKVVEKKPVILISGILDLKKLGDPYLKLQRIFKRTLQVIDEYQPDELAIESQFFGKNVQSMLKLGRAQGVCIAAALQRDIPICEYAPKKIKLAVTGTGTASKEQMATIMERYFNIPNFPTSSDETDAIAIALCHFFQANPLLSSKKSNSWSDFIKQNPDRVK
QQWG01000002.1	AMP nucleosidase	Unknown	MKTKEEIVKNWLTRYTGRSLEDFDNYILLTNFNSYLDIFAEKYNVSIVGEDKAMPNVSADGITMINFGMGSPNAATIMDLLSAIKPKGVLFLGKCGGLKKKNKLGDLILPIAAIRSEGTSNDYLPPEIPALPAFGLQRAVSQVIADKNIKYWTGTVFTTNKRVWEFDERFKKYLAKTRAMAIDMETATIFTVGFFNEIPSGAVLLVSDQPMISTGVKTESSDAIVTDRYVNRHIQAGIDALKEVMHNKESVKHLRF
QQWG01000002.1	Putative pre-16S rRNA nuclease	Unknown	MARLLAIDYGRKRVGLAVSDPMQIIANGLDTVHAKDVLDYLQKYMETEEVECIVVGYPKQLNNEDSESMKYLKPFLGQLKKRFPEMPIEMVDERFTSKLAFQTMIDGGMTKKQRQNKAIIDQISATIILQSYMEAKRNMF
QQWG01000002.1	Glucosamine-6-phosphate deaminase	Cytoplasmic	MKNNIFDSKVEQAFYELSGVEEITTKIPYVEVDNFPKLGLMTSLRFLEWAEQNPQGVISLPTGKTPEYFIKYTQYLLENWSNKKGLDIRSKYGLGSMAKPDLRGLEFVQIDEFYPIDPSQHNSFYNYVMNYYIKGFGLEKDNSLLINSNEIPLVDNKHFLEVFPDYNIDLSLRYRDPKSVVEEMQQKSIFKIDNWCTAYEQQIRDKGGIGFFLGGIGPDGHIAFNTRGSDHYSTTRLTKTNFETQAVAAGDLGGIEVSRNRLVITIGLDTITHNPDAVSIIFAAGEAKADIVKGSLESEPDAIYPASVLQRQKNSRFYLTTGAACKLTDSVNRYYNSGDWSHTKTEKSIIDLCNKTNKYGHHLTLEDLKADPYTSLIPNLNEGTVQTVIDSIKGKLDKG…
QQWG01000002.1	5'-nucleotidase SurE	Cytoplasmic	MNHINTKPLILVTNDDGVNAKGITALYEMVKGFGEIYIVAPNRANSGKSNSITVEVPIRIRKIKDQDDLKVFSCKGTPVDCVKLALNKIVPRQPDFVVSGINHGANTSVSVLYSGTMGATIEGCLAGIPSLGFSLDSFDGKADFSQCIKYGRKIFENVVKNGLPRSICLNVNFPDGDIKGVRVCRQADGMWKEEFDHRKDPFGGDYYWLTGHFKNAEPQAEDTDESAIKEGYASVVPTQIDMTAHHVLENLKTWDYEVID
QQWG01000002.1	3'-5' exonuclease DinG	Cytoplasmic	MNLNLKNPIAFFDLETTGINVSKDRIVEIAIVKISPNGKEETKTYRVNPTIPIPPETTAIHGISDEDVKDEPTFKEIGKTIAKYIEGCDLAGYNSNRFDIPLLAEEFLRADIDVDMRKRKFVDVQTIFHKMEQRTLTAAYKFYCGKDLEGAHGAEADTLATYEVLKSQLDKYENLENDIDYLSKFSTQNKNADFAGMIVFDKKGVETFNFGKNKGKAVEDVLKEQPGYYGWIMNNDFPLYTKKVLTEIKLRNFNM
QQWG01000003.1	Pyrimidine 5'-nucleotidase YjjG	Cytoplasmic	MKYQHIFFDLDRTLWDFDKNSEKTLIQLFRDFGLQNTFGNFLFFKNRYEYHNKKLWVAYYQNRIEKEELSYKRFYLTLKEAGLDDIELSKEIAHDFIELSPLQTETFPHTHACLEYLKRKDYHLHIITNGFNEVQGRKLQNSKLDSYFTELITSENAGANKPHPQIFEYAFNATGAHTNNSIMIGDDLNTDIKGARDMGMDQIFFNPRKGKHDEKVTFEIANLKELIDIF
QQWG01000003.1	Exodeoxyribonuclease 7 large subunit	Cytoplasmic	MKGISLYQLNNQIKSHLSDAFSDEIWVVAEISELRQTQTGHCYLELIEKDENTDQITAKARATIWAYAFRMLNPYFKTSTGQTLTSGIKVLIKVSIEFQEIYGYSLNIKDIDPTYTLGDMARRKKEVIDRLKQEGVFDMNRDLLFPEIPKTIALISSPTAAGYEDFVDQLENNAQGYQFHHKLFPAIMQGNQAEASIIATLEKIYAYEDIFDVVVIIRGGGSTSDLNCFDNYDLAQNIAQFPLPVISGIGHERDESVVDMVANVKVKTPTAAAEFLIDCFDECESYHEGLQENFLAGVQDILMESSDRLQQLSQKFTPLVHQILASKNNQLDMLRQSIISSGKSLLRNSKHQLQSFSFDLKLSIKHQLDMEQMRLNQFILKQKNVSRRFFNKHKHQLEL…
QQWG01000003.1	Cytidine deaminase	Unknown	MKKTQLITTVLEYNSIEELDSINQELINKAKEATQSSYSPYSKFSVGAAILLGNGVIIQGSNQENSAYPSGLCAERVAMFYANSKYPNIPVKSIAIACYNNGQFLERPIPPCGSCRQVLLETEERHNTPMQVFLYGQKQIFEIENIKQLLPLYFEKDMLDE
QQWG01000003.1	Endonuclease MutS2	Cytoplasmic	MIYPENFETKIRFDKVRELLKKQCLSTLGRDLVEELKFSESFNRVSRRVNETNEFKTICLQEENFPLGHFIDVRSSLDKIRIDGTYLELEELFDLKRSLESISAILRFFKNKEEGSYPHLMRLTGNVKMYPYIFDRINAILTKHGRMKDNASPELMQVRSNLAQKQASISRRMQALLRAAQKDGWVDQDVSLSVRDGRAVIPVASAYKRKIKGIVHDESATGKTSYIEPAEIVETNNEIRELEYAERREMIKVLREFTEQVRPYVDDLFHAYAFLAQIDFIRAKAKFAIQVNGLLPQMRKTASVLWENAVHPLLYLTLQGEGRKAVPLNIEINDKQRIVLISGPNAGGKSVCLQTMGLLQYMFQCGLLVPMSEKSNMGIFDNIFIDIGDEQSMENDLST…
QQWG01000004.1	CRISPR-associated endonuclease Cas9	Cytoplasmic	MKKILGLDLGTNSIGWALVESNFENKEGQILGMGSRIIPMSQDIMDKFGSGQSISQTAERTRYRGVRRLVERGLLRRERLHRVLNRLKFLPEHYADSIDFEKHFGQFKNGVEVKLNYRKNKDGKHEFLFMDSFKEMINEFGARGLQTKVPLDWTLYYLRKKALREKISKEELAWLLLNFNQKRGYYQLRGEEEEVAEGKIKEFVSLKVKEVIDSGDVIKKTGDKLYDVVFENGWQYDRQITKTENWIGKTKEFIVTTTTTKNGDLKYSFKAVDSEKDWIAIKTKTEQDIQKSDKTVGEYIFDTLLENPSQKLRGKLVKTIERKFYKAELNAILSKQIECHPELQDRDLYKACVEELYPINESHRNGIMEKGFGYLFVEDILFYQRPLKSKKSSIANCPY…
QQWG01000004.1	CRISPR-associated endonuclease Cas1	Cytoplasmic	MIKRTLYFGNPAYLRRQDGQLKVLLPKEKTELASIPIEDIGVMVLDHPQVTLSQALLSYLISSNVALISCNEKHHPVGLFLPLDGNSVQSERFKVQLDASEPLKKQLWAQTVGAKVENQARLLERFGLDAKRLHVLIPQIKSGDSENVEARAAKIYWGALFENHDFVRERFGDVPNPQLNYAYAIMRACVARALVSSGLLPTLGIFHRNKYNAYCLADDIMEPYRPYCDEVVMQMFYDGELEDDKLTKEQKAKILSVLTTDVVFTGKKSPLMVGISRTTSSLYECFAGERRKIVYPEFYDTVCTQSIP
QQWG01000004.1	CRISPR-associated endoribonuclease Cas2	Unknown	MTQYARSQYRNMWVLVFFDLPTETKKERKEASRFRKELMKDGFTMFQFSIYMRTCPSRENADVHAKRVKYLLPEHGHVGILKITDKQFAMMELFYSQEAADKPGVVQQLQLF
QQWG01000004.1	Adenosine deaminase	Cytoplasmic	MELTREFIKSLPKAELHCHLDGSMRVETIIDLAIKNKIDLPEKDPEKLKQILEVGNNCKSLTDYLRPFDITCSVLQTKDALERATYELAEDCADENIRYLEIRFSPILHVNGGLSLSKVVEAVLDGKSRAEKKFNITIGIIICGLRHLSPETTDILAELCVAYKNYGVVGFDLAGAEKNYPAKDHKEAFYLIINNNINTTVHAGEAYGPESIHQALHHVRANRIGHGTRLKEDGDLLNYVNDHRIPLEMCITSNLQTKAIESYSRHPIRFYFDMGLRVTINTDNRLISKTTLTDEYLLAIKEFNFTPKEIKYLITNGFKSAFLPLNQKVKLLRKVTQELKEKGLEIQRDYI
QQWG01000004.1	Porphobilinogen deaminase	Cytoplasmic	MLKTTSLTMSLKKKLIVATRPSLLAYTQTMQTVELLQKANPDIEFEVKKFSTQGDRVLNRSLTEFGTTGLFVKELEHALLEGEADIAIHSLKDVPSFHPAGLKLVAYPEREDSRDVFLTRDGLSIDDMPQGFVLGTGSPRRRVQLADVRPDANFKDIRGNIDTRMQKLQDGEYDAIILAAAGMNRMSKEFDEEMLIDVDLCIPAIGQGAITIETRDNDPQSIAVVEKVNHKPTELAVLAERAFMAEIEGGCKFPLAAHAVVDGKHLNMIAIVGDLKSGDFIVESIEVPIEVSVAKSAELAQKMKAICQEKGINFYQ
QQWG01000005.1	Ribonuclease G	Cytoplasmic	MSNELVIDVQPNEIVIALLDNKQLVEISKEKSNIQFAVGDIYLGKVKKIMPGLNAAFVDVGYEKDAFLHYLDLGQQFLTLNKFLQQAIARKGKGISISKMKLEPDIDKNGKITDVLKSGQYILVQVAKEPISTKGPRLCSEISLAGRNIVLMPFANKVSISQKLKSTEEKTRLKQLLQSITPKNYGVIVRTVAEGKRVAELDKELRGLIERWEESFYNIREINPPNLVLGEMNRTTAILRDILNSSFENIYVNDAAAAADIRQYIASIAPEKEKIVNHVKGDLPIFDQLGIDKQIKSSFGKTVSFKSGAYLIIEHTEAFHVIDVNSGNRSKAGNDQETNALEVNMAAAEEVARQLRLRDMGGIIVVDFIDMHSAENRHLLFEKMKEMMNQDRTKHNILP…
QQWG01000006.1	3'-5' exonuclease DinG	Cytoplasmic	MNEIDFVAIDFEHAMPFKGSVCAVGIVSYKDGNIVDEYSTLIQPPNNKYNYFTTKKHGLTPEHTKNAPVFIDVYPEIKKRIEGNVLVAHNAFSTDKVCLEQAMDSNGIHEDLDVDWQCTYRITNAKLNLVAQICNIELNHHEALSDARVCAEIFDLYRNDKLPMDAIAEVIPVSMKTKKRSRSSYGERLKGEVFKPDFENAKNKENPFYMKKVVVSGFSSADKKTIAQGLKDFGADVDSAVGKKTNFLIAGENVGPSKLKKMQANIDEGKEAAIITYQEYNEMTKDLALDV
QQWG01000007.1	5'-methylthioadenosine/S-adenosylhomocysteine nucleosidase	Cytoplasmic	MIIGIIGAMEIEVTRLRDELKNREEISKAGFTFYKGQIHGVNIVLLQSGIGKVNAGIGAAVLIDNFAPDFVINTGCAGGFISDLKVGDIVISKEAIHHDFDCTVFGYKHGQVPGMPPSFIADSKLIELADKSIHKLTDLTTKCGTIVTGDQFMNNPEATKRIKDLIPEADAVEMEGAAIAQACHRFEVPFVVIRSISDIAGQENAVQYEEFVETAAVNSGNMVMEMIHELAKS
QQWG01000008.1	Ribonuclease 3	Cytoplasmic	MIKSIIQSIKLRFLPKREFYGLSFDLLGFTPNKLDLYEQALVHKSASIPCKDGVPMNNERLEYLGDAILGSITADILYKYFPNKSEGFLTQIRSKIVSRESLNKLALAIGLDKQVMSNVNLNNNKHIYGDAFEALIGAIYLDQGYSVTKTFIEDKIFRNYINIEEVVNVETNFKSKLIEWAQKNKKDVVFDTREDGLDQVMKLPVFISEVEVEKSMLGKGIGASKKEAQQMAAKEALMQLEEPLVATA
QQWG01000008.1	Purine nucleoside phosphorylase DeoD-type	Cytoplasmic	MSAHNEAKMGDIAETILLPGDPLRAKYIADNFLEDVVCYNKVRNMLGFTGTYKGKRISVQGTGMGVPSIGIYTHELITQYGVKNVIRIGTCGSFNHDVKVFDVILAMTSCTDSAMNKNLFRGMDYAPCADFGLLTDAHQSAKEQGVNIKVGSTLTSDIFYHDLDNNPEPFKIWADYGVLAVEMEATALYTIAARHKAKALAILTVSDHILTGEETTAEERQTSLNTMITIGLETAIKQ
QQWG01000008.1	tRNA-specific adenosine deaminase	Cytoplasmic	MGDTINPFSDEYFMRQALEEAHKAFDEDEIPVGAIVVCNNRIIARAHNLTERLNDVTAHAEMQAITAAANYLGGKYLKDCSLYVTLEPCNMCAGALAWSQISRIVYGAGDKKRGYTAFSPSPLHPRTELVKGVLEEECASLVKCFFQKKR
QQWG01000009.1	Endonuclease III	Cytoplasmic	MRKKERFEKVIAWFQENMPIAETELHYTNPYELLVAVILSAQCTDKRVNMMTPALFEKYPTAFDLSHATQEDIFNFIRSCSYPNNKAKHLLGMAKMLVENFKEEVPDDIKELQKMPGVGRKTANVIASVVYDKPAMAVDTHVFRVSARMGLTTNAKTPLETEKQLIKYIPEELLPIAHHWLILHGRYVCIARKPKCKSCGLKNLCKYYIKEQKKEL
QQWG01000009.1	Bifunctional oligoribonuclease and PAP phosphatase NrnA	Cytoplasmic	MQNRINLELSLSAKEYIQKATQIVIVPHAGPDGDAIGSSLALMRYLKKLGKQVKAICPNAYPEFLTWLHGEEELDVFEKAEEACITYIEESDLIFILDHNSFKRSGDVGKLLEKHTATKIMIDHHPMPEDIADITLSDTAMCSTCEMIYEFIDALDGNNQIDQGIAECLYTGIITDTGGLSYNSSNKRIYQIVGDLMDKGIDKAKVHGKIYDNFSANRMKLLGYCLNEGMELVPEYEAAIIHLTKETLEAFEYQDGDTEGFVNYPLSIKGINISVIFMEKDDSVKISFRSKGDIPINQMARDFFNGGGHINAAGGRTYESLPKAIEKFKKELPAFYKSM
QQWG01000010.1	2-iminobutanoate/2-iminopropanoate deaminase	Cytoplasmic	MKRFINSEKAPKAIGPYSQAVEANGTLYISGQIPVDVTTGKFVEGGVREQAEQVMKNIGYILEEAGYSFKDVVKSTCLLSDMSGFAVMNEVYGEYYKEDCPARAAFAVKDLPMGALVEIETIAVK
QQWG01000011.1	Ribonuclease R	Cytoplasmic	MVGKRKKTESRYNKQSLMQQVMEIFAKESSKTLNYKQIAAALEIKDMGIKRLIVSVLYDLVALDQISEVSTGKFKLKAKMGTVEGVVDMTSRGAAYIVSEETTEDIFVSPANLNRALHGDLVKVFLFARRKSKQPEGEVVEIVKRKKTSFVGVVQTSKNFAFLIPLGRNMPHDIFIPLSQLNGALDGDKAIAQITEWPKKAKNPIGRITDVLGKSGDNDTEMHAILAEFDLPYKFPEHVNEAAEEISDEITKEEIAKRRDFRDITTFTIDPADAKDFDDALSLRKLENGNWEVGVHIADVTHYVLPGSIIEQEACERATSVYLVDRVVPMLPERLSNGLCSLRPNEEKLTYSAVFEIDENADVYSTWIGRTIICSDRRFTYEEAQNVIETEEGDYKEEI…
QQWG01000012.1	Ribonuclease Z	Cytoplasmic	MKFELTILGSNSALPTSKRFPTAQILNVLERFFLIDCGEGTQIQLKKFRVPMSRINHVFISHLHGDHFFGLIGLISTFSLQGRTNDLHIFAHSKLEKIIRFQLDILESKLSYKLVFHNIFGKEVQTLFEDDALTVQSFPLRHGVMPCAGFLFKEKERPRHLKKDMLDFYKIPIKARHGIKTGDDYLSEEGELIPNSKLTLAASSPRSYAFCTDTAYFPRVVPNIKQVDLLYHEATFLKDDEKRAKSTYHSTAEQAAKIADEAQVGKLLIGHFSARFHDLSAHLNEAKEVFPNTELAEDGCVFEIPLKSTR
QQWG01000013.1	Regulator of nucleoside diphosphate kinase	Cytoplasmic	MGNLIINRLDYTRIKKCIVDAKRIKSISDIEAKELITELNSAKIVEPQAVPSNLVTMNSVVKLSFLNNNKHVQFRIVYPDEANLKDHRISIFSPIATALIGYKVGDVIDWIVPAGLTQLKIDEIVYQPEAAGNFNL
QQWG01000014.1	Ribonuclease HII	Cytoplasmic	MGLLLAFDKNKVEAGCDEAGRGCLAGPVVAAAVILPSKFKNAILDDSKKLSEKNRYALREIIEKEALAWAIGIVGPEEIDKINILNASFLAMHRAIDQLKLKPEQLLIDGNRFNPYNNTPHHCIIKGDGKYLAIAAASILAKTYRDDLMLELHEKYPIYDWNSNKGYPTKKHRLAIREHGNTPHHRKTFGMQPDQLSLEF
QQWG01000014.1	Ribonuclease HI	Unknown	MYTDGACSGNPGPGGYGTVLISGKHRKDLAEGYKLTTNNRMELLAVIIGLEALKEDACEVTIYSDSKYVVDAVEKKWVFGWEKKRFKDKKNPDLWIRFLKIYRKHQVKFIWIKGHANIPGNELADKLAVMASQKPNLLDDVGYQV
QQWG01000016.1	2-iminobutanoate/2-iminopropanoate deaminase	Cytoplasmic	MSITRTDSTPRMSRIVEHNNTIYLCGQTAKDANADIKEQTITTLEKIEELLDKAGSDKKHILSVTIYVRDMKDFAAMNEVWDAWVEDGHQPARACVEARIARPELLVEMSVIAAKK
QQWG01000021.1	3'(2'),5'-bisphosphate nucleotidase CysQ	Cytoplasmic	MNKDYRKELLSAAIEACIKAGKEILEVYQSDDFNVQLKSDDSPLTIADQRAHHAIVSVLDQFEIPILSEEGTHLPYEERKDWKECWIVDPLDGTKEFIKRNDEFTVNVALVIDGKAVAGVIYVPVYQQLYFADELLGAFRCDEITESTQLEVLMSVSKNLPLEQKKRGIRVVGSRSHMNEETRLFIESLRDNGDEVEMVSKGSSLKLCLIAEGSADVYPRYAPTMEWDIAAGHAIVSASGAVIKQLGSGEDLVYNKADLLNPYFICKR
QQWG01000024.1	Ribonuclease D	Cytoplasmic	MISFQKTITKEEINNLPLEAFEGEIVIIDSDEGLEEAVEYLKQFPVLGFDTETKPSFTKGNVNSVALLQLSSFEKSFLFRLNRIGLPFPIIDLLSDPEIIKVGAAIKDDIKGLQDISDFDGNSFLELQQYVSSFGIENFSLKKLAAIVLKIRISKRQQVSNWEAVELSVGQLRYAATDAWVSLEIYNALRASIAR
QQWG01000025.1	ATP-dependent helicase/deoxyribonuclease subunit B	Cytoplasmic	MSSFLQQVTNELYTRYGNQLSNCLLVFPNRRAGLFFSKYLNELVEQPTFSPEVLTINDLIKKWSPLMVEDNLALLCRLYKIYCSVCKSEETFDEFYHWGEMILGDFDDLDKYRVDAKHLFQNLADEKEIENIFDYLDEEQIEAIRSFWSTFNPEKLSEHQQQFVSVWESLFTIYSNLREELENEDLAYEGMASRLVVDKLEKKEIDIKYEKIIFAGFNALNKCEKDIFSCLKEREQAEFYWDYDKSYVKNPYHEAGLFMRDNLRRFPSPESQISFENIVADREPIEFISLSSEVGQAKFAHQYLKEYAEQKDVKLEETAVILADEELLLPVLNSIPKNVEHVNVTMGYPAKNTPVASLLGLIIDLQKGGRQQGSGFVFHHKQVLALLNHQYLNAINPEL…
QQWG01000026.1	Ribonuclease Y	Cytoplasmic	MTEIIIGAIALVGGGFISYFVLQRGLKRKSESILRDAQAEAEVLRKDKILQAKEKFLQLRTEHEKQINAKNAKLLVIENKVKQKETAVNQRVEDFQRKKKEVDTIRENLSVQMELVERKEMELEKAKRQQIEQLEKISGLSAEEAKNQIVDSLKEEAKTEAMSYVNDIMEDAKMSANMEAKKIVIKTIQRVATETAIENSVTIFHIESDEIKGRIIGREGRNIRALEAATGIEIIVDDTPEAIVLSGFDPVRREIARLALHQLVTDGRIHPARIEEVVNKTRKQIEEEMAETGKRTAIDLGIHGLHPELIRMIGKMKYRSSYGQNLLQHARETANLCAIMATELGLNAKKAKRAGLLHDIGKVPDDEPELPHAILGMKLAEKYKEKPDICNAIGAHHDE…

## Sheet: M2P
List of Nucleases identified in the genome sequence of Ancylomarina euxinus strain M2P
Gene Location	Predicted function	PSORTb localization	Sequence
QQWG01000001.1	Endoribonuclease YbeY	Cytoplasmic	MQISYSTCETEMPEINQERISLWISQVVENFECEIGEINYYFCSDDYLLEMNREHLNHDYFTDIITFDYTVADIISGDLFISVDTVRDNAEEYQVDFLEELHRVIVHGVLHLLGIDDKCDEDQEIMTQKEDESLALLSKIH
QQWG01000001.1	Adenine deaminase	Cytoplasmic	MAESNFTIAGNIVDVVSRKIFKGELEIRDGLIHSINELEDAPDCYILPGLVDSHVHIESSLLIPSRFADLVVRKGTLGIVTDPHEIANVLGEIGIDFMINDAAKTPLEIRFGVPSCVPATPFETSGFKLGPNKVESLLKREEVVCLAEVMDYPGVIRGDLDVMKKIVATKRLGKKIDGHAPGVNGEDLRKYVAAGVSADHECSTLEEALNKIHLGMMIQIREGSAAKDFEALYSLIETHSDRVMLCTDDTHPDDLFEKGHMDNLIRMGLGKGCDIINLLRAGSYNAIKHYGLDLGLLQVRDSADFIVIDSFDSFQVKSSYMKGECIYKEGEVFFDSHNEILLNNFYRKEIELEDIQLEARDCDVHVMTVNYGDLLTGWINGRPKTENGKFVSDTEQDLL…
QQWG01000001.1	Exodeoxyribonuclease	Cytoplasmic	MKIISYNLNGIRAALSKDLVGWLKAENPDILCIQETKAQPEQIESHLFEELGYHCYWHSAVKKGYSGVGILTKIKPNNIYIGVDNEEFDVEGRAIRADFDGFSVMSTYHPSGTTGGIRQDYKMNWLNYFHGYIQELKKEIPNLIIAGDYNICHKPIDINKPEKKKGVSGFLPEEREWVSEFIASGFIDSFRVFDQSADKYSWWSYRAGSRGKNLGWRIDYHMVSESLREKLKGASILADVVHSDHCPVVVEIDH
QQWG01000001.1	Ribonuclease P protein component	Cytoplasmic	MTDSLRYSFTKDERLCHKKRISALFAEGRGFTCYPFRIVWRSTVLDVDFPAQVAITVTKRSFKQAVKRNLLKRRIREIYRLNKHLLYNDLNEREAQISFMIVYLPKTILKSAEMDTKLVKALGRIGSEYDKFAKNTKEGDSLRHDTAD
QQWG01000001.1	Endonuclease MutS2	Cytoplasmic	MKLRTAISQVKGLQHLVESMQLQSSLGKRYLLDTFMMYQSNKINQELDLVNHIYSILRGKNVGLIHKIQTKLMQVRDIKGSVKNIMSNLVLDDIELFEIKSFALVSDEILKLQNEFETTLIEIPDLNSIISILDPENNRIPSFYIYDSYSSELAGIRKEIKKLKTAIKADPERYTGQNLEALLSQSEEIEAEVRGRICEKLYPFASELERALNQVAHLDVIIAKAILANNFAFTRAHISDSTTEYKAMFHPQIRETLALSNKKFQAIDIKLNHSVCFITGANMAGKTVILKTLALCQYLLQFGFFVPAQLAHISLVHRILVSVGDDQSEQNGLSSFASEMVKINEMVEASIKKENVLVLVDELARTTNPTEGRAIVNAVAEIFNENQTLSVVTTHYSNL…
QQWG01000001.1	Extracellular ribonuclease	Multiple localization	MRKILLILLIASFTFSCGDSNSDNEIKPNEFATAYSGYYKSLTGYEQSDLKTALHNIIKGHIELEYTDNSSDMDVWRALEQTDEDPNNSDHVILLYLGTSIPKANKAKNNQGDYWNREHVWAKSRGFGGSPSTSKPASVDLHHLRPADATVNSARGNKWFDNGGNVHSEAKECRTDSDSWEPRDAVKGDIARMLFYMAVCYEGENGNPDLELTNNPLDNEDPNHGILSTLLEWHKLDPVDAFETKRNETIYSIQGNRNPFIDFPDFANYIFVENK
QQWG01000001.1	Extracellular ribonuclease	Periplasmic	MKRFLFSLLIIASLAFSCTAPDDGPEEPKGSKLGTIDIKNISSYNYYYKDIDGVKSANLKSELHDLIDNHKVLPYTSSSFDVWDALKQTDEDPKNPNNIILLYTGRSQNKNTQDNGHNGDDVWNREHVWAKSLGFGGDPDISKPASTDIHHLRPADRSVNTARSNKYFGEGGSPHSEATGCYYTSTTWEPRDAVKGDVARMMFYMAVRYEGYNGNPDLELNDRVSRSGPNIGKLSALLEWHKQDPVDAFEIKRNQTIFEIQGNRNPFIDHPEFVEYIW
QQWG01000001.1	tRNA-specific adenosine deaminase	Cytoplasmic	MQEILSTELLEKQEKLDCRYLRMAIVWAENSYCKRRQVGALIVKDKMIISDGYNGTPSGFENICEDDDNKTKPYVLHAEANAITKVAKSSNSSEGATLYVTATPCIECAKLIIQAGINRVVYSEAYHCNDGKDLLIRAGIEVKFIDSKNL
QQWG01000001.1	Single-stranded-DNA-specific exonuclease RecJ	Cytoplasmic	MDKRWVINEPGDEETIESLSKSLGVDEVVANLLVQRGIRTFDEAKAFFRPSLDDLHDPFLMKDMDKAVTRLVTALNNQERIMIYGDYDVDGTTSVALVYTFLKKHFDYIDYYIPDRYSEGYGISLKGIDFAAESKVSLVIALDCGIKAMQKIAYAKAKGVDFIVCDHHTPDEVLPEAVAVLDPKRVDCEYPCDCLSGCGVGFKLMQGLSQQLNWPFENLIPLLDLVAVSVASDIVPIVGENRVLAHFGLIQLNQYPRLGLKTIMNLAGVTKDLSVNDIVFKVGPRINAAGRIQSGRHAVQLLIVEEEDAAVLIGDSINIMNEDRKELDHTITDEALERLNKAEKTESKKSTVLFDRNWHKGVIGIVASRMIETYYRPTVILTESNGMATGSARSVVGFD…
QQWG01000001.1	Crossover junction endodeoxyribonuclease RuvC	Cytoplasmic	MSNDRIIMGIDPGTNCMGYALLKVVEKKPVILISGILDLKKLGDPYLKLQRIFKRTLQVIDEYQPDELAIESQFFGKNVQSMLKLGRAQGVCIAAALQRDIPICEYAPKKIKLAVTGTGTASKEQMATIMERYFNIPNFPTSSDETDAIAIALCHFFQANPLLSSKKSNSWSDFIKQNPDRVK
QQWG01000002.1	AMP nucleosidase	Unknown	MKTKEEIVKNWLTRYTGRSLEDFDNYILLTNFNSYLDIFAEKYNVSIVGEDKAMPNVSADGITMINFGMGSPNAATIMDLLSAIKPKGVLFLGKCGGLKKKNKLGDLILPIAAIRSEGTSNDYLPPEIPALPAFGLQRAVSQVIADKNIKYWTGTVFTTNKRVWEFDERFKKYLAKTRAMAIDMETATIFTVGFFNEIPSGAVLLVSDQPMISTGVKTESSDAIVTDRYVNRHIQAGIDALKEVMHNKESVKHLRF
QQWG01000002.1	Putative pre-16S rRNA nuclease	Unknown	MARLLAIDYGRKRVGLAVSDPMQIIANGLDTVHAKDVLDYLQKYMETEEVECIVVGYPKQLNNEDSESMKYLKPFLGQLKKRFPEMPIEMVDERFTSKLAFQTMIDGGMTKKQRQNKAIIDQISATIILQSYMEAKRNMF
QQWG01000002.1	Glucosamine-6-phosphate deaminase	Cytoplasmic	MKNNIFDSKVEQAFYELSGVEEITTKIPYVEVDNFPKLGLMTSLRFLEWAEQNPQGVISLPTGKTPEYFIKYTQYLLENWSNKKGLDIRSKYGLGSMAKPDLRGLEFVQIDEFYPIDPSQHNSFYNYVMNYYIKGFGLEKDNSLLINSNEIPLVDNKHFLEVFPDYNIDLSLRYRDPKSVVEEMQQKSIFKIDNWCTAYEQQIRDKGGIGFFLGGIGPDGHIAFNTRGSDHYSTTRLTKTNFETQAVAAGDLGGIEVSRNRLVITIGLDTITHNPDAVSIIFAAGEAKADIVKGSLESEPDAIYPASVLQRQKNSRFYLTTGAACKLTDSVNRYYNSGDWSHTKTEKSIIDLCNKTNKYGHHLTLEDLKADPYTSLIPNLNEGTVQTVIDSIKGKLDKG…
QQWG01000002.1	5'-nucleotidase SurE	Cytoplasmic	MNHINTKPLILVTNDDGVNAKGITALYEMVKGFGEIYIVAPNRANSGKSNSITVEVPIRIRKIKDQDDLKVFSCKGTPVDCVKLALNKIVPRQPDFVVSGINHGANTSVSVLYSGTMGATIEGCLAGIPSLGFSLDSFDGKADFSQCIKYGRKIFENVVKNGLPRSICLNVNFPDGDIKGVRVCRQADGMWKEEFDHRKDPFGGDYYWLTGHFKNAEPQAEDTDESAIKEGYASVVPTQIDMTAHHVLENLKTWDYEVID
QQWG01000002.1	3'-5' exonuclease DinG	Cytoplasmic	MNLNLKNPIAFFDLETTGINVSKDRIVEIAIVKISPNGKEETKTYRVNPTIPIPPETTAIHGISDEDVKDEPTFKEIGKTIAKYIEGCDLAGYNSNRFDIPLLAEEFLRADIDVDMRKRKFVDVQTIFHKMEQRTLTAAYKFYCGKDLEGAHGAEADTLATYEVLKSQLDKYENLENDIDYLSKFSTQNKNADFAGMIVFDKKGVETFNFGKNKGKAVEDVLKEQPGYYGWIMNNDFPLYTKKVLTEIKLRNFNM
QQWG01000003.1	Pyrimidine 5'-nucleotidase YjjG	Cytoplasmic	MKYQHIFFDLDRTLWDFDKNSEKTLIQLFRDFGLQNTFGNFLFFKNRYEYHNKKLWVAYYQNRIEKEELSYKRFYLTLKEAGLDDIELSKEIAHDFIELSPLQTETFPHTHACLEYLKRKDYHLHIITNGFNEVQGRKLQNSKLDSYFTELITSENAGANKPHPQIFEYAFNATGAHTNNSIMIGDDLNTDIKGARDMGMDQIFFNPRKGKHDEKVTFEIANLKELIDIF
QQWG01000003.1	Exodeoxyribonuclease 7 large subunit	Cytoplasmic	MKGISLYQLNNQIKSHLSDAFSDEIWVVAEISELRQTQTGHCYLELIEKDENTDQITAKARATIWAYAFRMLNPYFKTSTGQTLTSGIKVLIKVSIEFQEIYGYSLNIKDIDPTYTLGDMARRKKEVIDRLKQEGVFDMNRDLLFPEIPKTIALISSPTAAGYEDFVDQLENNAQGYQFHHKLFPAIMQGNQAEASIIATLEKIYAYEDIFDVVVIIRGGGSTSDLNCFDNYDLAQNIAQFPLPVISGIGHERDESVVDMVANVKVKTPTAAAEFLIDCFDECESYHEGLQENFLAGVQDILMESSDRLQQLSQKFTPLVHQILASKNNQLDMLRQSIISSGKSLLRNSKHQLQSFSFDLKLSIKHQLDMEQMRLNQFILKQKNVSRRFFNKHKHQLEL…
QQWG01000003.1	Cytidine deaminase	Unknown	MKKTQLITTVLEYNSIEELDSINQELINKAKEATQSSYSPYSKFSVGAAILLGNGVIIQGSNQENSAYPSGLCAERVAMFYANSKYPNIPVKSIAIACYNNGQFLERPIPPCGSCRQVLLETEERHNTPMQVFLYGQKQIFEIENIKQLLPLYFEKDMLDE
QQWG01000003.1	Endonuclease MutS2	Cytoplasmic	MIYPENFETKIRFDKVRELLKKQCLSTLGRDLVEELKFSESFNRVSRRVNETNEFKTICLQEENFPLGHFIDVRSSLDKIRIDGTYLELEELFDLKRSLESISAILRFFKNKEEGSYPHLMRLTGNVKMYPYIFDRINAILTKHGRMKDNASPELMQVRSNLAQKQASISRRMQALLRAAQKDGWVDQDVSLSVRDGRAVIPVASAYKRKIKGIVHDESATGKTSYIEPAEIVETNNEIRELEYAERREMIKVLREFTEQVRPYVDDLFHAYAFLAQIDFIRAKAKFAIQVNGLLPQMRKTASVLWENAVHPLLYLTLQGEGRKAVPLNIEINDKQRIVLISGPNAGGKSVCLQTMGLLQYMFQCGLLVPMSEKSNMGIFDNIFIDIGDEQSMENDLST…
QQWG01000004.1	CRISPR-associated endonuclease Cas9	Cytoplasmic	MKKILGLDLGTNSIGWALVESNFENKEGQILGMGSRIIPMSQDIMDKFGSGQSISQTAERTRYRGVRRLVERGLLRRERLHRVLNRLKFLPEHYADSIDFEKHFGQFKNGVEVKLNYRKNKDGKHEFLFMDSFKEMINEFGARGLQTKVPLDWTLYYLRKKALREKISKEELAWLLLNFNQKRGYYQLRGEEEEVAEGKIKEFVSLKVKEVIDSGDVIKKTGDKLYDVVFENGWQYDRQITKTENWIGKTKEFIVTTTTTKNGDLKYSFKAVDSEKDWIAIKTKTEQDIQKSDKTVGEYIFDTLLENPSQKLRGKLVKTIERKFYKAELNAILSKQIECHPELQDRDLYKACVEELYPINESHRNGIMEKGFGYLFVEDILFYQRPLKSKKSSIANCPY…
QQWG01000004.1	CRISPR-associated endonuclease Cas1	Cytoplasmic	MIKRTLYFGNPAYLRRQDGQLKVLLPKEKTELASIPIEDIGVMVLDHPQVTLSQALLSYLISSNVALISCNEKHHPVGLFLPLDGNSVQSERFKVQLDASEPLKKQLWAQTVGAKVENQARLLERFGLDAKRLHVLIPQIKSGDSENVEARAAKIYWGALFENHDFVRERFGDVPNPQLNYAYAIMRACVARALVSSGLLPTLGIFHRNKYNAYCLADDIMEPYRPYCDEVVMQMFYDGELEDDKLTKEQKAKILSVLTTDVVFTGKKSPLMVGISRTTSSLYECFAGERRKIVYPEFYDTVCTQSIP
QQWG01000004.1	CRISPR-associated endoribonuclease Cas2	Unknown	MTQYARSQYRNMWVLVFFDLPTETKKERKEASRFRKELMKDGFTMFQFSIYMRTCPSRENADVHAKRVKYLLPEHGHVGILKITDKQFAMMELFYSQEAADKPGVVQQLQLF
QQWG01000004.1	Adenosine deaminase	Cytoplasmic	MELTREFIKSLPKAELHCHLDGSMRVETIIDLAIKNKIDLPEKDPEKLKQILEVGNNCKSLTDYLRPFDITCSVLQTKDALERATYELAEDCADENIRYLEIRFSPILHVNGGLSLSKVVEAVLDGKSRAEKKFNITIGIIICGLRHLSPETTDILAELCVAYKNYGVVGFDLAGAEKNYPAKDHKEAFYLIINNNINTTVHAGEAYGPESIHQALHHVRANRIGHGTRLKEDGDLLNYVNDHRIPLEMCITSNLQTKAIESYSRHPIRFYFDMGLRVTINTDNRLISKTTLTDEYLLAIKEFNFTPKEIKYLITNGFKSAFLPLNQKVKLLRKVTQELKEKGLEIQRDYI
QQWG01000004.1	Porphobilinogen deaminase	Cytoplasmic	MLKTTSLTMSLKKKLIVATRPSLLAYTQTMQTVELLQKANPDIEFEVKKFSTQGDRVLNRSLTEFGTTGLFVKELEHALLEGEADIAIHSLKDVPSFHPAGLKLVAYPEREDSRDVFLTRDGLSIDDMPQGFVLGTGSPRRRVQLADVRPDANFKDIRGNIDTRMQKLQDGEYDAIILAAAGMNRMSKEFDEEMLIDVDLCIPAIGQGAITIETRDNDPQSIAVVEKVNHKPTELAVLAERAFMAEIEGGCKFPLAAHAVVDGKHLNMIAIVGDLKSGDFIVESIEVPIEVSVAKSAELAQKMKAICQEKGINFYQ
QQWG01000005.1	Ribonuclease G	Cytoplasmic	MSNELVIDVQPNEIVIALLDNKQLVEISKEKSNIQFAVGDIYLGKVKKIMPGLNAAFVDVGYEKDAFLHYLDLGQQFLTLNKFLQQAIARKGKGISISKMKLEPDIDKNGKITDVLKSGQYILVQVAKEPISTKGPRLCSEISLAGRNIVLMPFANKVSISQKLKSTEEKTRLKQLLQSITPKNYGVIVRTVAEGKRVAELDKELRGLIERWEESFYNIREINPPNLVLGEMNRTTAILRDILNSSFENIYVNDAAAAADIRQYIASIAPEKEKIVNHVKGDLPIFDQLGIDKQIKSSFGKTVSFKSGAYLIIEHTEAFHVIDVNSGNRSKAGNDQETNALEVNMAAAEEVARQLRLRDMGGIIVVDFIDMHSAENRHLLFEKMKEMMNQDRTKHNILP…
QQWG01000006.1	3'-5' exonuclease DinG	Cytoplasmic	MNEIDFVAIDFEHAMPFKGSVCAVGIVSYKDGNIVDEYSTLIQPPNNKYNYFTTKKHGLTPEHTKNAPVFIDVYPEIKKRIEGNVLVAHNAFSTDKVCLEQAMDSNGIHEDLDVDWQCTYRITNAKLNLVAQICNIELNHHEALSDARVCAEIFDLYRNDKLPMDAIAEVIPVSMKTKKRSRSSYGERLKGEVFKPDFENAKNKENPFYMKKVVVSGFSSADKKTIAQGLKDFGADVDSAVGKKTNFLIAGENVGPSKLKKMQANIDEGKEAAIITYQEYNEMTKDLALDV
QQWG01000007.1	5'-methylthioadenosine/S-adenosylhomocysteine nucleosidase	Cytoplasmic	MIIGIIGAMEIEVTRLRDELKNREEISKAGFTFYKGQIHGVNIVLLQSGIGKVNAGIGAAVLIDNFAPDFVINTGCAGGFISDLKVGDIVISKEAIHHDFDCTVFGYKHGQVPGMPPSFIADSKLIELADKSIHKLTDLTTKCGTIVTGDQFMNNPEATKRIKDLIPEADAVEMEGAAIAQACHRFEVPFVVIRSISDIAGQENAVQYEEFVETAAVNSGNMVMEMIHELAKS
QQWG01000008.1	Ribonuclease 3	Cytoplasmic	MIKSIIQSIKLRFLPKREFYGLSFDLLGFTPNKLDLYEQALVHKSASIPCKDGVPMNNERLEYLGDAILGSITADILYKYFPNKSEGFLTQIRSKIVSRESLNKLALAIGLDKQVMSNVNLNNNKHIYGDAFEALIGAIYLDQGYSVTKTFIEDKIFRNYINIEEVVNVETNFKSKLIEWAQKNKKDVVFDTREDGLDQVMKLPVFISEVEVEKSMLGKGIGASKKEAQQMAAKEALMQLEEPLVATA
QQWG01000008.1	Purine nucleoside phosphorylase DeoD-type	Cytoplasmic	MSAHNEAKMGDIAETILLPGDPLRAKYIADNFLEDVVCYNKVRNMLGFTGTYKGKRISVQGTGMGVPSIGIYTHELITQYGVKNVIRIGTCGSFNHDVKVFDVILAMTSCTDSAMNKNLFRGMDYAPCADFGLLTDAHQSAKEQGVNIKVGSTLTSDIFYHDLDNNPEPFKIWADYGVLAVEMEATALYTIAARHKAKALAILTVSDHILTGEETTAEERQTSLNTMITIGLETAIKQ
QQWG01000008.1	tRNA-specific adenosine deaminase	Cytoplasmic	MGDTINPFSDEYFMRQALEEAHKAFDEDEIPVGAIVVCNNRIIARAHNLTERLNDVTAHAEMQAITAAANYLGGKYLKDCSLYVTLEPCNMCAGALAWSQISRIVYGAGDKKRGYTAFSPSPLHPRTELVKGVLEEECASLVKCFFQKKR
QQWG01000009.1	Endonuclease III	Cytoplasmic	MRKKERFEKVIAWFQENMPIAETELHYTNPYELLVAVILSAQCTDKRVNMMTPALFEKYPTAFDLSHATQEDIFNFIRSCSYPNNKAKHLLGMAKMLVENFKEEVPDDIKELQKMPGVGRKTANVIASVVYDKPAMAVDTHVFRVSARMGLTTNAKTPLETEKQLIKYIPEELLPIAHHWLILHGRYVCIARKPKCKSCGLKNLCKYYIKEQKKEL
QQWG01000009.1	Bifunctional oligoribonuclease and PAP phosphatase NrnA	Cytoplasmic	MQNRINLELSLSAKEYIQKATQIVIVPHAGPDGDAIGSSLALMRYLKKLGKQVKAICPNAYPEFLTWLHGEEELDVFEKAEEACITYIEESDLIFILDHNSFKRSGDVGKLLEKHTATKIMIDHHPMPEDIADITLSDTAMCSTCEMIYEFIDALDGNNQIDQGIAECLYTGIITDTGGLSYNSSNKRIYQIVGDLMDKGIDKAKVHGKIYDNFSANRMKLLGYCLNEGMELVPEYEAAIIHLTKETLEAFEYQDGDTEGFVNYPLSIKGINISVIFMEKDDSVKISFRSKGDIPINQMARDFFNGGGHINAAGGRTYESLPKAIEKFKKELPAFYKSM
QQWG01000010.1	2-iminobutanoate/2-iminopropanoate deaminase	Cytoplasmic	MKRFINSEKAPKAIGPYSQAVEANGTLYISGQIPVDVTTGKFVEGGVREQAEQVMKNIGYILEEAGYSFKDVVKSTCLLSDMSGFAVMNEVYGEYYKEDCPARAAFAVKDLPMGALVEIETIAVK
QQWG01000011.1	Ribonuclease R	Cytoplasmic	MVGKRKKTESRYNKQSLMQQVMEIFAKESSKTLNYKQIAAALEIKDMGIKRLIVSVLYDLVALDQISEVSTGKFKLKAKMGTVEGVVDMTSRGAAYIVSEETTEDIFVSPANLNRALHGDLVKVFLFARRKSKQPEGEVVEIVKRKKTSFVGVVQTSKNFAFLIPLGRNMPHDIFIPLSQLNGALDGDKAIAQITEWPKKAKNPIGRITDVLGKSGDNDTEMHAILAEFDLPYKFPEHVNEAAEEISDEITKEEIAKRRDFRDITTFTIDPADAKDFDDALSLRKLENGNWEVGVHIADVTHYVLPGSIIEQEACERATSVYLVDRVVPMLPERLSNGLCSLRPNEEKLTYSAVFEIDENADVYSTWIGRTIICSDRRFTYEEAQNVIETEEGDYKEEI…
QQWG01000012.1	Ribonuclease Z	Cytoplasmic	MKFELTILGSNSALPTSKRFPTAQILNVLERFFLIDCGEGTQIQLKKFRVPMSRINHVFISHLHGDHFFGLIGLISTFSLQGRTNDLHIFAHSKLEKIIRFQLDILESKLSYKLVFHNIFGKEVQTLFEDDALTVQSFPLRHGVMPCAGFLFKEKERPRHLKKDMLDFYKIPIKARHGIKTGDDYLSEEGELIPNSKLTLAASSPRSYAFCTDTAYFPRVVPNIKQVDLLYHEATFLKDDEKRAKSTYHSTAEQAAKIADEAQVGKLLIGHFSARFHDLSAHLNEAKEVFPNTELAEDGCVFEIPLKSTR
QQWG01000013.1	Regulator of nucleoside diphosphate kinase	Cytoplasmic	MGNLIINRLDYTRIKKCIVDAKRIKSISDIEAKELITELNSAKIVEPQAVPSNLVTMNSVVKLSFLNNNKHVQFRIVYPDEANLKDHRISIFSPIATALIGYKVGDVIDWIVPAGLTQLKIDEIVYQPEAAGNFNL
QQWG01000014.1	Ribonuclease HII	Cytoplasmic	MGLLLAFDKNKVEAGCDEAGRGCLAGPVVAAAVILPSKFKNAILDDSKKLSEKNRYALREIIEKEALAWAIGIVGPEEIDKINILNASFLAMHRAIDQLKLKPEQLLIDGNRFNPYNNTPHHCIIKGDGKYLAIAAASILAKTYRDDLMLELHEKYPIYDWNSNKGYPTKKHRLAIREHGNTPHHRKTFGMQPDQLSLEF
QQWG01000014.1	Ribonuclease HI	Unknown	MYTDGACSGNPGPGGYGTVLISGKHRKDLAEGYKLTTNNRMELLAVIIGLEALKEDACEVTIYSDSKYVVDAVEKKWVFGWEKKRFKDKKNPDLWIRFLKIYRKHQVKFIWIKGHANIPGNELADKLAVMASQKPNLLDDVGYQV
QQWG01000016.1	2-iminobutanoate/2-iminopropanoate deaminase	Cytoplasmic	MSITRTDSTPRMSRIVEHNNTIYLCGQTAKDANADIKEQTITTLEKIEELLDKAGSDKKHILSVTIYVRDMKDFAAMNEVWDAWVEDGHQPARACVEARIARPELLVEMSVIAAKK
QQWG01000021.1	3'(2'),5'-bisphosphate nucleotidase CysQ	Cytoplasmic	MNKDYRKELLSAAIEACIKAGKEILEVYQSDDFNVQLKSDDSPLTIADQRAHHAIVSVLDQFEIPILSEEGTHLPYEERKDWKECWIVDPLDGTKEFIKRNDEFTVNVALVIDGKAVAGVIYVPVYQQLYFADELLGAFRCDEITESTQLEVLMSVSKNLPLEQKKRGIRVVGSRSHMNEETRLFIESLRDNGDEVEMVSKGSSLKLCLIAEGSADVYPRYAPTMEWDIAAGHAIVSASGAVIKQLGSGEDLVYNKADLLNPYFICKR
QQWG01000024.1	Ribonuclease D	Cytoplasmic	MISFQKTITKEEINNLPLEAFEGEIVIIDSDEGLEEAVEYLKQFPVLGFDTETKPSFTKGNVNSVALLQLSSFEKSFLFRLNRIGLPFPIIDLLSDPEIIKVGAAIKDDIKGLQDISDFDGNSFLELQQYVSSFGIENFSLKKLAAIVLKIRISKRQQVSNWEAVELSVGQLRYAATDAWVSLEIYNALRASIAR
QQWG01000025.1	ATP-dependent helicase/deoxyribonuclease subunit B	Cytoplasmic	MSSFLQQVTNELYTRYGNQLSNCLLVFPNRRAGLFFSKYLNELVEQPTFSPEVLTINDLIKKWSPLMVEDNLALLCRLYKIYCSVCKSEETFDEFYHWGEMILGDFDDLDKYRVDAKHLFQNLADEKEIENIFDYLDEEQIEAIRSFWSTFNPEKLSEHQQQFVSVWESLFTIYSNLREELENEDLAYEGMASRLVVDKLEKKEIDIKYEKIIFAGFNALNKCEKDIFSCLKEREQAEFYWDYDKSYVKNPYHEAGLFMRDNLRRFPSPESQISFENIVADREPIEFISLSSEVGQAKFAHQYLKEYAEQKDVKLEETAVILADEELLLPVLNSIPKNVEHVNVTMGYPAKNTPVASLLGLIIDLQKGGRQQGSGFVFHHKQVLALLNHQYLNAINPEL…
QQWG01000026.1	Ribonuclease Y	Cytoplasmic	MTEIIIGAIALVGGGFISYFVLQRGLKRKSESILRDAQAEAEVLRKDKILQAKEKFLQLRTEHEKQINAKNAKLLVIENKVKQKETAVNQRVEDFQRKKKEVDTIRENLSVQMELVERKEMELEKAKRQQIEQLEKISGLSAEEAKNQIVDSLKEEAKTEAMSYVNDIMEDAKMSANMEAKKIVIKTIQRVATETAIENSVTIFHIESDEIKGRIIGREGRNIRALEAATGIEIIVDDTPEAIVLSGFDPVRREIARLALHQLVTDGRIHPARIEEVVNKTRKQIEEEMAETGKRTAIDLGIHGLHPELIRMIGKMKYRSSYGQNLLQHARETANLCAIMATELGLNAKKAKRAGLLHDIGKVPDDEPELPHAILGMKLAEKYKEKPDICNAIGAHHDE…

## Sheet: M1T
List of nucleases identified in the genome of Oceanispirchaeta piezotolerans strain M1T
Gene Location	Predicted function	PSORTb localization	Sequence
scaffold00000001	CRISPR-associated endonuclease Cas1	Unknown	MEIDDSSVKWIDCEGNLVRIPSASLNAILLGPGTSITHEAVKVLAASKCMVCWVGEDSMLFYAVGQCPTSNTRNMRVQMEKASSPKKRLEVARRMFLTRFPGEDISRKSLQELMGMEGRRVKQLYEQKAEEYGVGWKGRSFIPGKFQLSDITNQILSSANAALYGILTSAIYSMGFSPHIGFVHSGSPLPFIYDMADLYKEHLCIDLSFSLTLEMAGQYNKYLVAEKFRQRVLDMKILDIIGNDVKRMLDMK
scaffold00000001	3'-5' exonuclease DinG	Cytoplasmic	MSSDYTAIDFETAQGKRYSICQVGLIRVVNGKIVKEISRLVRPPKNYYWNRFIEIHGITAKDTEDAPNFAEIWKEIESYIRNQTVVAHNGMAFDFPVLEKTLEFYNMLPPSYTKRCTYKIYRKNLASLCDEYQIPLNHHDALSDARACAQLFHFHITNSKMLLS
scaffold00000002	Glucosamine-6-phosphate deaminase	Cytoplasmic	MSKIVEKQIDKLTVRVFEDRKAMGYAVVRDVTECILELLKTRDHINMMFAAAPSQQEVLDGLKEADLIPWDRVNAFHMDEYIGLSADAPQGFGNFLKAGIFAHVPFKNVFYMDGQGDAEAECVRYTDLLKENPLDICLNGIGENGHLAFNDPPVADFKDPESVKVVQLDQICRQQQVNDGCFATMDDVPKTALTVTIPELIRPEYIFCTVPGILKAPAVEAALTGPIAVSCPASALRTVKSNMYLDKDSGVCLTKENK
scaffold00000002	D-galactosamine-6-phosphate deaminase AgaS	Unknown	MYSFKELLNLPEEEQINLGTIFTANEIAQQPEIWIKTSQIVIQNRKEIKAFLSKSGVYSENEMNIYLTGAGSSEFVGNAVAPFLQKAFNRPVTSVPTTDFITQPDYYLMNNKKNLVVSIGRSGNSPESVATYNKTKEYNPSAMQVNLCCNKDSEMLRLTEKDENTLNIILPEETNDSSLVMTSSYTSMALALLALPFLDDVAKFEKYTQMASKAAQKILENDTETVRTFICRETDRILYLGTAELKGCAQESRLKSQEMTDGRILSDFNSYLGLRHGPQVFANKTSLVIAYLSSDPKRRLFEIDLLKEMQEKEQGADYLFVCDKKDKAIQSLKGQILEVFPGGDSLPDAFNILPYVLIGQLNGLFKSIQIGHKPDSPSISGTINRVVQDVSIY
scaffold00000003	Exodeoxyribonuclease	Cytoplasmic	MKKLVSWNVNGIRAAEGKGLYEWMDEFNPDILCLQETKAQEEQLKEHFLNREGYSSYFLSAERKGYSGVALYSKEEPLRVSPIGIEEFDAEGRALIAEFKDYTLINCYFPNSQHEGKRLEYKLRFNQALKERADKIVEEGGNVLICGDFNVAHKPIDLTHPKNNEKNPGYLPEERAWMDEFIDNGYTDTFRVFHKEPEQYSWWSYRMKARDRNVGWRLDYWCVNNSFIEKVGDSCIHQEVLGSDHCPVEIILK
scaffold00000005	8-oxoguanine deaminase	Cytoplasmic	MESILIRNCGSVFQSAEKGVLKDHDIFIEGNIISRIGRNLDVQAERIIDGRNRVVIPGLVNSHHHFYQTFTRNLPAVQNAELFEWLIYLYDIWKHLDIESVYNSSLLAMGELLKTGCTTSTDHHYLYPRDIDGDIMATQFAAADALGMRFSPTRGSMSLSKKDGGLPPDSVVQDEQTILKDSERVIKAYHDSSDFSMKKIVLAPCSPFSVTEALMKDSAALAREYGVRLHTHLAETRDENDFCLKVYGRRPLQVMADCDFLGEDVFFAHGIHFNDEELDILAETGSHIAHCPTSNMRLGSGICRVTEMIPKNINVGLAVDGSASNDSSDMLGEVRNALMLQRVQYGAGAVNTADVLKLGTENGARLLGYEKVGRLEEGMAADMAVFNMDKLEYAGALSD…
scaffold00000005	Pyrimidine-nucleoside phosphorylase	Cytoplasmic	MRTADIIMKKRNGGKLSEEELRFFINGYVSGDVPDYQASAWLMAVYFQGMDAEETGLLTRLMMESGKVMDLSDLKGPLVDKHSTGGVGDKTSLILAPLAAACGAQIPMMSGRALGHTGGTLDKLESVKGYNISASEHDLKRIIRVAGYAVIGQTAEVVPADRKMYALRDVTSTVESIPLITASILSKKLAEGADSLVFDVKCGSGAFMKTLEQAEILAESLVRTGESMGRKVIALITAMEEPLGRMVGNFLEVEESWNCLKGEGAADLMEVTLALCSRMLMASGICRDSEEALVLCQKKIDSGEGADFFKKNMEAQGADWDWFIKSCGSWRAPVKGEFRAASDGYISEINAFQTGMCALGLGVGRNKADDPVQPHTGIHFLKKRGDDVKKGDTVCEIFA…
scaffold00000006	Ribonuclease Y	Cytoplasmic membrane	MNRNIRVNFLEHPLLKDNKTVNRRRLILFYSLFVVTILLLTQFDKIFLRETFYGYKVGDVVEEEVLLSKSLTFINQEASEKKMKLAMELILPVYVVKDDISLRILSSYDEFYSKLTKIDEDEGNYRAILESMESHYPGIQYLNHLQNIDPVRVNLMLNGARAVIEEILTGGLISHLNESRSGATGLIDIVHSDSGEKSTQMVENSILIDNWQEKARSRLDKFEFSSGEAKFIEMIVYYFLEPNCFFSADLTDLKQQEVMKTMTPVWIHLDSGDKLLSKDTVMTAFEMEKLNAYLDLKGRFSLQNLVAPFFYTFLVFVFLLVLLIAFPGTAGLLVNPNLLFSLSWFHLVSTLLIFRFLSVPGGVPAVLFMPTGLVCILLSLLRNRRETIVFAMVQSVFVF…
scaffold00000006	Endoribonuclease YbeY	Cytoplasmic	MTEIDIISRLEEEPGWLENYSAFVQAVLTLEDLTEWEISLTLCHDAYIKELNATYRDKDEATDVLSFCQNEGDEIMSFPGQQLSAGDIIVSMDTLERNAELYSVPLEEELKRVTIHGILHLKGMTHETREPEEKMLQYQENLLEKTAEFKVF
scaffold00000006	Bifunctional oligoribonuclease and PAP phosphatase NrnA	Cytoplasmic	MTVKEICEHLIKDDNYIITSHEAPDGDAIGAEIVIYSILKYLKKKVIILNSDQIEHKYKYVDTENVIQNVSPEDDLPGDLNKKTLIVVDTEPGNIGHLSTRLNMETVKEVLVIDHHDYDNHIPFKGLFLPNASSTCEMLHSIQQYFSIPYFAPLTEAMFTGIVYDTGSFIYPKTSAETFAIAHKLVLNGARPNFVYSNLYESKSTESLKLRTMVGKTLELHYNDHVAFQYMNRDSLVESGAKYEESQEIVNIPLQCNDVRVSIFVKENAQGQVRCSVRTKNEIDCLPLASRFGGGGHPTAAGFKLTKPVEEVKAEVLDFFASFFT
scaffold00000006	Crossover junction endodeoxyribonuclease RuvC	Cytoplasmic	MQPILGIDPGLAHVGWGLITHDGIRSRYLAHGVIKTDSKSPMADRLLHIYDGLAKVIEEYKPGSAGIETLYFAKNVSSAMPVAEARGALLLCMARHNLVIGEYTPLQIKQSVVGNGRAEKHQVQVMVALLLKLKEPPKPDHAADALAAALCHAHTGGLT
scaffold00000007	Adenosine deaminase	Cytoplasmic	MSTSLQKEFSKSLLGKDLLYKFPKIELHRHLEGTFDLDTLYNLSVKNDLDTPRDRAKFKEYCQFPKDHDSDFLLFLGKFHNNWYKSLDDVSEVVFNSVKNIKKEGLHYIELRFSPEHYALVNDFDRIDITKLVVDSANSAARQTDLKIKYILTFNRGKQTADGMIALYKKMLDLNIDSIVGVDLAGDEKNYPPELFIRFFDFVKKVGVHKIDIHAGEVTDSSQIWTAIDKLHADRIGHGVSAIHDKKLQLELIERQIYLCQCVISNFQTAAWSDTPTHPLPRLFRNNVPVSISSDDPTIQNANLVDDYRTIIESFDFNFQDLVDINFNTIDASFLSKDQKSTMKEDYSQALDSFIIENS
scaffold00000007	Ribonuclease P protein component	Unknown	MKENLTKKERLGKKSDLNKIFASGNVYKCRGAKILFLESSLSYSRFAITLVRKFGNAVERNYTKRIFREFYRKHKNKLDHGYDIVFVLYPGDFSYQNRLEQFSSLMKRAHLV
scaffold00000009	Ribonuclease BN	Cytoplasmic	MINLKFLGCGSGYNPQMNNTNAYFTIEDNFYLIDCGFTSFQNVIQLDDFKNTQTVTIFVTHLHADHAGSLPMLVSYCLNIMKIKCSIVFPLTTVKDLLLLMGIPDNEYDYYPSWNHIGKKGKLEVEVYEVDHTPLMKCFSYSFTYEKSTFYISGDSATIPEKVIFQFKEGEIDRIYQDTMSGKGLHPSHGTLQMLDSIFTPDLRNRVFCTHYNKDFRSTIREHGYGIIYEYSKN
scaffold00000009	Purine nucleoside phosphorylase DeoD-type	Cytoplasmic	MSTAHMEAKKGDIAESVLLPGDPLRAKYIAENFLEDAVCYNQVRGMLGYTGTYKGKKVSIQGTGMGMPSISIYVNELLTVYGVKNLIRIGTCGSMQEDVKIRDVVMAMSASTDSSMNSLRFGGMDFAPTANFDLLRRAWEKGVELGVSAKVGNVLTSDTFYADDPDGWKKWAEYGVLTAEMETSALYTLAAKFKANALSLLTVSDSIVTSEQCSPEERQTTFNQMIQIALEIV
scaffold00000009	5-methylthioadenosine/S-adenosylhomocysteine deaminase	Cytoplasmic	MPDLILKNASLIDETGQILPESNVSVENGLITHIFRSAEHESSINIPQEGEEIIDCRGLFVSPGFVNLHSHSPMAIFRGIAEDVDADTWFNRDIWPYESKMTAQDVEAGAMLAIMEMLDNGVCAFADHYFMSDRICQAVLNTGIRADIAPTLFGMTGGFEEQLDAAAGLIDQWNNQSQRLALRMGPHSPYTCSPQQLKQTAERAASLGVGLHMHVSETAEQVKKSLIEYGQTPFQILKDAGCLDLPLIVAHGLWIRDEERALIEKDTHFAVCPKTYMKLSCGQGTLWQNPRELPLCIGTDGAASSNSLSPLEQASLFALAGKFITGDPESFPLREVWQMLMKGHEALGFNSGRIAEGAAADLLIWDLNDIHTMPLYNPLASILYSAGKQNIRDSLIAGS…
scaffold00000009	Pyrimidine-specific ribonucleoside hydrolase RihA	Cytoplasmic	MLKRQIVIDCDPGIDDALALMMAFASDKLNVRAITTVAGNVSVENTARNALDLAALAGVDIEVAAGAAKPLYVPPKHAESVHGANGLGGVVLPKGKSLSSRSAVDLLRDEAGKAAGELEIIALGPLTNIAELLMVYPDTAKQIKSIIMMGGAVNGGNATPAAEFNFYADPHAAAVVFRSGVPLFMYGLDVTNRALLYPEEVRNMEQLGGPVIESLTGMMEWYMDFYRSIGHPGLGMHDPFAVACAIDPSLAGMESYHVEIETEGSLTRGKSVADVLKVTGKKPNAQVAMTLDRERFVKLFMDLMRTYA
scaffold00000009	Pyrimidine-specific ribonucleoside hydrolase RihA	Cytoplasmic	MKKPVIMDCDPGHDDAIALILAYASDELEIKAVTTVAGNQTVEKTTLNALKVLSFIGAKVPVAKGCSGPLFRDLITAGEVHGESGLDGPELPDPTFAPVAMSAVELMVKTIRESDVPVTLIPTGALSNVGLLLLTHPELKDRIERISLMGGACYGGNWTPAAEFNILVDPEAADIVFSSGIPITMSGLDVTHKALIKKEDTERFRSIGKKTAVMVAELLDFFGKFHDENFDFGGSPMHDPCAVAWLLKPSMFTSKKCYVAIETAGRFTSGCTVVDTLGILGKEPNTDVLFDIDRDGFIDLLADSLERLD
scaffold00000009	Adenine deaminase	Cytoplasmic	MKKLTPLQRRDLVDAAMGRRPFDLLIRNINLVNIFSGEIYPAEIGICHGYIAYIHGGDPDQLPDSPLPDNQGIHIIDGEGLYAVPGYIDSHMHIESSMLTPGNFARVVVPRGTTAIVTDPHEIANVMGIRGVKYMMEAAQGLPMYQFALAPSCVPAAPGLESSGAVFGRDEIEQLLDMEDILGVAEVMDYYGVINNSSRMRDILDLALERDVFIQGHFFSESPRELAAYLCGGPRSNHEFMKGADALRAIRAGMTVDARDSSFERNTRSIVEALGPLGPLRNFTLCTDDREPEEIRAKGHIDDCIRIAVDAGMAPIEALKAATINTAGLYGLRTLGALAPGYIANINLIDNLEDLRVQKVFFEGQLVAENGSLTGEVHLLSSDIEKENTVFLEGFSEDF…
scaffold00000009	Adenine deaminase	Cytoplasmic	MKTCLLKFILLLSLLFVIQSCASNRNVPKAQDIVFKNVAVISMVDEHILENKSVYIADGTIIAIDDYENLNLPKKTLIINSDGKFLLPGFSDMHVHTDHEEVLSLFLANGVTTIRNMWGLPDHVEYREAISNKEILGPNLYTTGPLIDGTIPVWRNSFILDDPADVEQAIKQMKIDGYDFIKVYERLKSDVYQEIIRVAKEINIPVVGHVPSLVGIDAVLESGQQSIEHFTGYSQFMSEEISSRVIDLTVKNRVWNCPTLIVKKNYENLNDLKSSEIDELKYVHIDVVKYWKGSASSIMQLNYAKELLKTLYDKGANIVSGTDTGNPYVIAGFSLHEEFQLMQESGLTPFQVLLTTTVKPAEMLGLEEHAGTIEVGKNADLVLLNKNPLIDIQNTRTIE…
scaffold00000010	Ribonuclease M5	Cytoplasmic	MLKIQELIVVEGVDDVDAVKKAVQAEVLPVHGFAVKSKKTLDKIRFASERVGVIILTDPDHAGETIRDTIEKAVPKVKHAYISRKEGTKKDNIGVENATPEAIRAALEKARFKMVEELETFNLEDMDYYGLSGTAGSKEKRQDLGQILHIGYGNTKQFLARLNHFGISRKELEEAIDSLN
scaffold00000011	5'-nucleotidase SurE	Cytoplasmic	MKILITNDDGIQSPGILSLRDVLSRKHDVWIMAPDGDRSGFSQSITLRDPVKIVKKDERMYSCSGTPVDCVVYGYSNFLAKDFDIVLSGINIGPNLGTDILYSGTAAAARQGALKNLPSIALSLNQFEGPFNFEVVSEYLLERLEDLVSLWDDSCFLNMNFPPEMDKNTEMKWCTPAVRTYRDEVVQFSAPREPNSTYCLLKGNLIHSVEEEGTDALAVHSGYVAISAIRLSPSIVTHIGKVPEKVGICCR
scaffold00000012	Adenine deaminase	Cytoplasmic	MDFKTAVIKHSEISRELAAVAMGQLPGEIIIRNGKLVNVLTALIEDKTDVILFGGFIAFVGDASEHPVGDTTQIIDAEGKYIIPGLIDSHMHVESSMIDLRFFAAGILPHGTTTICPDNHEMTNVFGLKAVELFHNTAENLPLNVLTAMPVCVPSIPGMENAGSQIGAEEVKTAYKEGWAELQGEQMNFPGVIFGDPHVHSITAEGVKADKVLTGHYASADLNRGLNAFIASGMTACHESTTADEALMKVSRGMYVQQRFGTAWLDLPNLIPAFLDNPEMDTRMFTMVTDDVTPVTITEEGHLVRVLREAVKLGVPSLKALQMVTVNAAQLLDKSRWIGSVSPGKSADILLVDDMKDFNISVVISNGTIAARDGKLCIEIPPYEYPDWALNSIHIDKQS…
scaffold00000012	Purine nucleoside phosphorylase DeoD-type	Cytoplasmic	MSVHIGAKKGDIADTVLMPGDPLRAKYIAENFLEDAECYTEVRGMYGYTGTYKGQKVSVQGSGMGIPSIGIYVNELIDQYDVKKIMRIGSCGALREEVKIREVILAMSASTNSSINDITFRGMTYAPTASYSLFSKAVKAAEALDIKFHAGNILSTDIFYNNDPDEWKIWADHNVLAVEMEAAALYTLAAKKGIDALTILTVSDSFITNEVTTSEEREKTFTQMMEIALETAIA
scaffold00000012	Ribonuclease BN	Cytoplasmic	MNIRLRGVRGSSPTPLTPEAVKSKIAAVIQRVKPADLVSPESRELFLSRLPDYIFGTTGGNTSCIEARLSEESIIILDCGTGLRELEKSLRKRKDNVKEFHIFFSHFHYDHILGLPYFGMMYDPSITVNFYSPYPKMEQILRNFMVRPYHPVDFDSFNAKIHFHVLKGHTMEIPGGRISWIKRNHPNGSFAYKLEQNGKCFIYSTDTELRQEDFSRSEKNIEFFENVDSMVLDAQYTLGEAFEKYDWGHSSYSMAVDFAIEFGISDLYLFHHEPLYDDKKMSSIQRSARWYTHRSKGKPEVNVRLAVEGLEIIL
scaffold00000012	Ribonuclease 3	Cytoplasmic	MPCNNLRKKELQSFEREAGIRFRRHDLLNLAFCHRSYTNEHQEQNDNNEKLEFLGDSILGLVVSDYLFNSLPDKVEGDLARIKSFVVSEESLAELAIPLNIDKYLLIGKGEENSGGRLKKAILADAMEAIFGAYFLDVGFKEAGRFILTLLIPQIDKVLENRHKRDFKTLLQEYCQKNFKTYPKYSVIKNSGPDHNKTFWIEVSVNTATYGPGMGKNKKEAEQKAAEEAYLRLNPED
scaffold00000013	Cytidine deaminase	Unknown	MNMEELMEKARAAAEFSYSPYSKFRVGAALLCKNGEVITGTNIENRSFGLTVCAERNALGTALGKGITEFEALAVSCPDADYAVSPCGACRQVISEFTTDDFPISFQGDKGEVVNRTMSELFPDNALNELKD
scaffold00000015	Ribonuclease D	Cytoplasmic	MKYHYLDTDSKLSDYLDSLKTREIERVSVDLEGEFNLHCYGEHLCLVQIFDGEEYALIDPMKVRITLIRDFFENPDISKIMYDCSGDRTLLFRKYGIAVKNIEDLLPASELLDLEKRNLAFVLTKFLSVEPKAKKKFQQYNWMRRPIQADALEYALDDVRYLFDLKIELLKEVAALNLLDEYEENNRLAQTREILLNPIPGVLKKNRFKKMPQECRDLFKKLFECREEYAERLNMPPNSVVSNENVFRLSQGEMRLNHLHFHGRVPGRNREALLQDFSEIMGED
scaffold00000016	Glucosamine-6-phosphate deaminase 1	Unknown	MEGLIKEIKMGGLRLLVVKDYESLSMHAAQYLYDQTVKKADSHISIATGNTPEGAYARWISMIKENKISTDSLRIHKLDEWDAVSGDDPASCEYFLQNQIIRPLEISADRYNGVSCDAVDPEAECGRMAAFMENNPLDLSILGVGVEGHLGLNESSDKLHYGTHYIELASSSKGHGMLDATDVSVDHGMTSGIGEIMAAERILFLLSGSKKSGVFNSFMKRQISTDLPASVLWLHHDVTCICDQEAAALWMEDHK
scaffold00000017	Deoxyribonucleoside regulator	Cytoplasmic	MIQKDRNFLIELAKKYYNDGLSQEVIARHFKISRPSVSNLLKQCREEGIVEIRIQESDSSLVSALSERLIKDYGLRTAVVVHSEDDKAATLAAAGAAAARVLQSKLRDRQRVGLAWGSSLYQLVKALDVQSVVDTEVIQMTGSLGMENLSYDGFELSRNLANKINGSCRLIQAPVIVKNLELKKLLLKESPIAETMELMGQIDIALVGLSPDNPDFSSMVREGFLNLSDAVRIQEMGGIGHICGLHYDKNGQLLDIPENQRVIGIPWDMLLKVPDVIGIACGAEKAEAILGAVKGRLVNSIVTDENAALRMLSQG
scaffold00000018	Adenine deaminase	Cytoplasmic	MQKRLEELKQELRAASGNEPADLYIDNIKILNVYTEEITEGSLVIKNGRVVAVSPGWDVEAKIRYDGRGMTAVPGFMDSHIHIETTLLTPEALASVIVPWGTTSLFVDAMEIANVAGIDGLNDLLKGSANLPFRLFMEVPSRVPTAPGLETTGGILGVEEVSQLLKESNAVSLGELDPPKVLNLMDDYLNKILSAREEGRICNGHAIGLDWDSLNVYAAAGLSDDHESVEFQELKDRLSLGIRALIREGSSERNLDTLIAGVLKHNLPTEDLLFCTDDKHVNDIVREGHISYNVQRSIELGMDPVKAIKIATINTARHFRLDHELGSLAPGRFADILLLKDLNNMKPEAVFKGGVLVAEKGRILKEYKKEYPDYLNHTVKLKKELRSDDFKIKAEGSKA…
scaffold00000018	Endonuclease 4	Cytoplasmic	MKYIGAHVSAAGGVKNAPFNAKKIGATAFALFTKNQKQWKAKDLSDEDVNSFKAAMEENGYTSRQVLPHDSYLINLGNKDQEKWDKSVNAFIDELQRVEQLGLTMLNFHPGAHLKQYSEDDCLKRIAQGMNLAASRTESAVMVIENTAGQGSAIGWKFEDLARLIELCEDKSRVGVCLDTCHMFAAGYDIRTTESFEAVFSEFEKTVGFEWLRGMHINDAKSELGSRVDRHHSLGQGNIGWGAFERIAADSRFDGIPLVLETIDDSIWAEEISRLQSFL
scaffold00000020	Purine nucleoside phosphoramidase	Cytoplasmic	MEEETIFDKIIAGELPSDKVYEDEHVLAFRDINPQAPVHVLVVPKVKVKDFTALQDSDACKTGLFFKAVSKVATILELDKNGYRIVLNCGEDGQQTVEYLHAHILGDRKMSWPPG
scaffold00000021	Exodeoxyribonuclease I	Cytoplasmic	MTFLWYDLETFGKNPRWDRVAQFAAVRTNEQFEIIEDPVVLYCRITPDYIPDPYACMITGITPQESLEKGLREYDFIKAVDKEFSRPGTCVAGYNSIRFDDEFIRNLYYRNFMDPYRREWADGNSRWDILDLVRATHDLRPDGINWPHHEDGRPLFKLEKLSEANNISHEHAHDALSDVYATISMAKLVEEKQPRLYSYFFENRQKESLKNIINLETREAVVHTSGMFTGPLGCTTLIAPLVVDPMMRNSIHCFDLRYDPSPLMELSVEEIRYRIFTPRKQLEEEGLDRIPLKDLHLGKCPIVAPLSTLDDAAAQRLGIDKELCLKHSQILNTDPTLLQKIREVFNQDKSKYYPVVDDPDLQIYSGGFFRDDDRIRMKILHQTPPEELKHQTLNFFDPR…
scaffold00000021	Ribonuclease R	Cytoplasmic	MKKDALVLYKQVPARILEILSDKIVISLPDGKEKKVRPKDIIQLHKGPIKSVSNIQLPESQTEEAWELLQGESPSLEELAELVFSEFTPESAWGAFLLLNRTPWFKGTVDDIIVRTPEDVERIQKEEAEKKEAEERWSSFITVLKKGEIQEENRGFLTDLEQYCLQKSKKSRILQDLGKQQSPENAHRLLLQLGVWDLRRNPWPERYDMPLEAPSFDLEKGPEVERRDLTHLEAFAIDDEGNKDPDDALSFADGKFWVHIADSSYLIPAGGEADREARGRAANLYIPETTVPMLPHEATEKLGLGLQEISPALSFAYTLDDDFNITDCEICFSTVKVTRTTYSAAETRLGEEPFKSMKQVTDRFNIWRRENGAIFLQLPEVKIRVAEDGEIRISPIEEY…
scaffold00000022	Ribonuclease Y	Cytoplasmic	MDLIYMIALPLVGLVLGWTIRWLYARYQLSSSEQKSLRVKQDAVKEAEQEKKSILLEAQNQIMKERRQLEKENRDRRNDVQKYERRVQQKEDNLDKKTALLEQKQAAINDQEEALVGREESVTAEESRWQTELERISGLTKDEAKKLIIQSLENEAKHDAQALVNKIEQEANLTAEKKARDVIITTIQRLATDVSTEITVTSVSLPNDEMKGRIIGREGRNIRTLETLTGVDIIIDDTPEAVVISCFDPIRKVIAKIALERLIADGRIHPARIEEVVQKVTKEISQTIYEEGEKVLFDLGIHNVRPEGIRALGRLHFRTSYGQNVLSHSKEVAVIAGMIASEVGADAELAKRGALLHDIGKGLETDGDVNHAELGAELCKRMNEDPRVINAVGAHHNDI…
scaffold00000022	2-iminobutanoate/2-iminopropanoate deaminase	Cytoplasmic	MKTVKTDKAPAAVGPYSQGIDTGAMVFTSGQLPIDPETGKLLDGPIEEQTRRALLNVEAVLKEAGSDLSKVVKVTVFVKDMGNFSRINEVYKEFFTDHKPARSLVEAARLPLDGEIEIEAVALK
scaffold00000024	Endonuclease III	Cytoplasmic	MLQQTVVTAAINHFKRWMELFPDVESLAGAEEQSVLKAWEGLGYYSRARNLRKGALYLVENHGGALPEDYKMLLKVPGIGDYTARAVLSLAFSRAYPVLDANVRRIAQRLTAVKNWQSADDTSLMEALDKLIPSDSPGVFNCALMQLGQQVCRVRTPDCDSCPLRESCLSRALGVQGEIPEVKKRKIKEKQSTLCLLVRDGRILMIRRDSGIGKGLWFIPALPGGAENSILASLEAVSVGAESSADFRSVERSIVLKERVHLYTSWREKLDPRLFFLPAAAAADIPSWASADGGLCEWIELSRISEYPTASVYRKILDDIPLLFVPE
scaffold00000027	Ribonuclease BN	Cytoplasmic	MPLPGRHLTSVLMRREGDLFLFDCGEGTQVSLRKLNLRWKKITKIFISHTHADHITGLPGILMLSSQVERTEPLTIIGPAKIKEYVESSRKVLDMYVNYEIIIEEIAEPDKPGIVYEDEEMTIRSIPLNHSKVCVGYVLEEKERPGVFFPEKAKEAGVPVGPSWSRLQNGESVELENGQVILPEHVMGKTRKGRKFSFVTDTAVVPGLSEEVKDSDLFICEGMFDKSLQASAREKKHLTSQQAASIAEAAGGIKRMGLIHYSPRYTEKELQNLLREAKEIFPDTFLTRDRMKIEIPYEE
scaffold00000027	Anaerobic ribonucleoside-triphosphate reductase	Cytoplasmic	MELKNDWRVFLGDETQNKTAVETVIQRVVKRDGRVVPYNRSLIREAVAKAVEAVNGKENELTDKLTKHVEANLIVFMSDRHPNSAPAVEEIQDIVEKVLIESNEVDIARAYILYRARHEAIRDTRKLMLDINDTMDGYLSQSDWRVNENANVNFSLGGLILHNSGTITANYWLKNIYSKDVADAHRSGAMHIHDLSMFSGYCAGWSIRQLITEGLGGVSEKITSKPASHLSTLIFQIVNFLGIMQNEWAGAQALSSFDTYLAPFVKADNLDYKTVKQCIQSFIFGVNTPSRWGSQAPFTNITLDWTVPADLKERKAIVGGEELDFCYGDCIDEMQLINKAFIELMIEGDANGRGFAYPIPTYNVTKDFDWDSENAHLLFEMTSRYGTPYFQNFVNSDLN…
scaffold00000028	Ribonuclease HI	Unknown	MYYFAMSNDNSVTIYTDGGCTGNPGPGGWACVLLTGGEEHHFSGGDESTTNNRMEMTAVITSLKQVMEMGLPLKAQIYTDSQYVKNGLTQWIHGWIRNGWKTAAKKPVKNKELWIEMKELCDQFELTWHWVKGHSGDKYNELCDTLVETERMKFQ
scaffold00000030	5-methylthioadenosine/S-adenosylhomocysteine deaminase	Cytoplasmic	MNILLQGGQILTMAQEEPEILQTDIGITDDRIAFIGDIPAGFKADKTIDASESLIMPGLVNAHTHISMSLLRNYADDLPFWEWLMDRIMPVEDNMTSDFAYHGAQLSIIEMIRSGTTTFADMYFFMERAAQAVDESGMRANLSRGATFLNGDEDLAKLEESEHFFKEWNGKADGRIKVDIAPHAPYTCPPKYIKMMGELTKKLGCNTHIHLSESRKEVEDSKAEHGKSPIKHVFDLGLFDSRTYAAHCVHLSSEDIKIIAENNVSVVNNPGSNMKLANGFAPVTKLLEAGVNVALGTDGSASNNNLNMFEEINLAALVNKAVEEEPTVVPAYTALKMATINGAKALGLENEIGTLEKGKKADMIMIDLKKAHFYPRYNLVSSLVYSAQGSDVKTVFCNG…
scaffold00000030	5-methylthioadenosine/S-adenosylhomocysteine deaminase	Cytoplasmic	MKKIIQNTLLGSDIQDILIDGTKISGIGAGLVSSHPEAQIIDGKDTAAFPSLINGHTHSPMTLLRGAGDDLGLHEWLTECMWPLEDKYTDEEFYWGNRMALMEMVRTGTGFFNEMYFNPHLALKALEETPLKARINFPIMDGMNPEVGKKQWKDCERFFEETTAPQGVQLGMVLHSVYTDSRESIEWVRNFAADKNLPIHIHLSETEKEVQDCMEAHEGLSPVEYLHQLGVLSQRVVAAHTVHLSETDIEILSDTGVNVVHNPGSNMKLASGVFPYKALRDKKIPILLGTDGAASNNNLDMLEEMKLAALLQKVHTGDPTLMSAEEIFEIATKKGAEIFNTGGGVIELGKEADIILMDLKSPALFPAWNLISSMVYSASGMDVKTHISSGNVLMEDYKI…
scaffold00000032	Exodeoxyribonuclease 7 large subunit	Cytoplasmic	MNGIPSYNVSELTYMIKNTLENQFPVVRVKGEISNFRPAASGHCYFNLKDKDAVINAVLFRQQRSTLDFTPADGMSVTVIGRLSVYAQRGNYQLICESMEQSGRGDLLYQLELLKKRLEQEGLFDPELKKELPLYPRTIGAVTSARGAALQDIIQVLKRRMKSFRLIVNDTVVQGEYSAPSIVRSIESMNKRDDIDVIILARGGGSLEDLLSFSDERVVRAVAASRIPLISGVGHEIDFSLADFAADMRAPTPSAAAEIVSEATLDLEQKIRRSREELKQLLQHSMEKTRWRFSSCDRTVLDGIMTGRIEDIRQIPDLWHLDNNKLLSDRIGSWRSQTALMSETISSVSPENILARGFPLIFKDNKIINSAEQVKSGDRLSLRFRDGEKTALVEKA
scaffold00000032	Exodeoxyribonuclease 7 small subunit	Unknown	MKFEKKIKRLEEITEIIKTAAVDFDEQLKLYKEGSGLAQEIEKELDSAEQMIEEIKVDDQKEK
scaffold00000033	Pyrimidine 5'-nucleotidase YjjG	Cytoplasmic	MKITSIIFDVDGTLQDFKKAEIQALKELQSFMKDSASFDDFISSYHKVNDKIWIELEEGLIKGDVLKLERFRRFAELKQYDGDPEELSEHYLTALGKGAFPLEGATELLEQLKGQYPMAVITNGLTKVQEARFGALNYESIFDALLISEKEGVSKPDVEIFRRACRKMGVPMDRSVLMVGDSLSSDIGGGIAAGLQTCWYNPGGWENQSPHKADFEIRELSELIEILKP
scaffold00000033	Endonuclease MutS2	Cytoplasmic	MKFDEILSQWDKQQRYRKEEDLKKPSSPVKKDEEKMDDWLEMYPPDRKMGERKEVPDRIIIHTRKKEISRMEPQDSLDLHGWTGREAIMELEGFLKRSKRKGFHKVIVVHGKGLHSPGGNSVLRPLVKQYLEKSPLVRDYGRAKSHSGGGGATWILIR
scaffold00000040	Putative nucleoside transporter YegT	Cytoplasmic membrane	MGVRNLKTKQSLYSLSYFTLFGAIAALSPFFPLLLQSKGFEPSRIGFLLGSYEMISIMGLLLIGHFYDSFRSPRRTIFTICLASIIVLFLIAREENLIMIVPLTLAMGFVIKSPASLMDAHYGQNIPNAEKSYGKARLFGSLGFFTVAMLIQLTGIVEASRPLSIFRAFSILLSISMALLIFLPKAHQHKNEKVKTSFLSKVKSFPLVFWAGLGIAFFNHLGMSGHYTFFSLLMSNKFGRTDVGGLWAIGPLFELPLFFFSAWLLQKLGLKKLWIIGLAAGFIRMQVYSLSSTILPLYVVQICHSVSFGFNHLCMITLITRFVPTESRGLAMALFSAVSMGLSLFVGGFLGGWILHHSGYTLLFQVLSAAPLLGIVTAGLFLKENRSVGE
scaffold00000045	Purine nucleoside phosphorylase DeoD-type	Cytoplasmic	MFIPTPHIEAVDKKLIAKTILMPGDPLRAKYIAETFLENIVQFNAVRGINGYTGEYKGRKISVMASGMGMPSIGIYSYELYKFYDVENIIRIGSCGTYTKDLKLFDVVLVEDAWSESTYAKVQSGNTVDILRASVELNSKLEKISVELEIPLIRIRIHSSDVFYRNNLDEYKAIRDKYNCSAVEMESFALFSNAQELGKKAACLLSVSDSLIEEVGISSADRQMAFTSMIKIALEMAEN
scaffold00000045	Purine nucleoside phosphorylase 1	Cytoplasmic	MNKEKDYYEKLSESAEYIKGFLSGTPDLAIILGSGLGSLVENLEKKVIVEYSGIPHFPEVTVKGHEGRIVYGEMKGKKVLMFQGRFHYYEGYSMKEVTYPVYLLKLLSIPRLIVTNSCGGINKDFEPGDLMIIRDYINLMPSNPLIGSNDERLGTRFPDMSEPFNKEFVEVATKAAETLNLPYKEGVYASFMGPCYETAAEIRSMADMGADTVGMSTVPETMVANYLGLKVLGISCITNMATGIQKVKHSHERVVEIAQKSSVVFCKWVEKIIEEIE
scaffold00000046	Bifunctional oligoribonuclease and PAP phosphatase NrnA	Cytoplasmic	MTFSEIPSSIREGFDSYKNFILIGHEHPDADSLCSQLGLAALLKRLNKNVRLIAKGPFTRPETRDLEELFETNWSYPSPAGTLLILLDCSDISRTGYPVEELEPFDLMIIDHHASGSSAGEYRYIDAASPSTTLLIQGLWDLYGEKPDKDTSSYLFFGFATDTGFFRHLEGATGPVFNRVAGMIDNGASPNAIYRRINGGRELGTRRLMGRLLERARFYFDNKILISWENKEDRDELGVDDRDSDRLYQLLQSVAGCEAVALLREESDTLTIIGLRSNNHIDVGRIASELKGGGHVKAAGCAVETGREAATARVLELFKKQL
scaffold00000048	Ribonuclease BN	Cytoplasmic	MNLLKVATGLFWLEIPEKDLYLMCGCPMDSIKHLENKNIIHRVDRDDCFMETGPNAILLSDLPVQNGYFCNLAEFPILHMMYKQGMALPDHPGNKGQSPWLIGVSDQVESQKNYIFRGNYGLSTREEFKEAGCVGDEIDIMWNLKMKFNFNTILDASELVETTVVDTKEVELRPEVFLKRTGLNRYTLRYNDESIDIDLNLDADELYEPPYHLNSRKIDREYFSIIHVGEGNGWDNARPCMGSIISYQGKIYLIDAGPNIEYSLNAMGLSVNNVDGIFHTHIHDDHFAGLTYLIMADHKIKYYATSPVMATARKKLSALMGQDESMFDSVFCPEVLDCGIWNNIDGLEIKPLFSPHPVETSVFYFRVLGPDGYKSYAHLADVISDRILKNYISDNPKEG…
scaffold00000052	Glucosamine-6-phosphate deaminase 1	Cytoplasmic	MTICINENKETNGKEAALKGGLLIQKTLNEKGSARIILATGASQFEMISELIKADIDWSKVEVFHLDEYIGIPESHKASFRKYLKERFEAKVSNLKAFHYIKGDAENLDEELSRINGLISRDIIDVAFVGIGENAHLAFNDPPADFETEIPYLVVNLDEECRKQQLNEGWFSSLEDVPRQAVSMSVRQIMKSTYIINTVPDKRKAAAVSCSVNGKINKKCPASILQIHENCYSFFDRESASLLRFDQ
scaffold00000062	Adenine deaminase	Cytoplasmic	MDLKTFIDAAAGRKKADIVFRNAKIVNVFTGELIDNSLAIKDGKILGYGAYEGEEEIDLKGAVLAPGFIDAHVHIESSLTTPENFASLVVPRGTTTVIADPHEIANVSGLEGIRYMLDASEGLPLDCLFMLPSCVPATPFENSGASLGADDLETLADEERVLGLGEMMDYPSLIGASDPVVAKMEMARKRGMPIDGHAPMVDRKELNAYIGAGVGTDHECSTPEEMRSRLRRGMYVLIREGSAARNLKNLINGVTAVNLRRCAFCTDDKQPEDILKDGHINYNVREAIELGLDPLWAIQMATLNSAECYGLKGKGALAPGYDADILVLDDLKSIHVRQVYKNGKLVAENEKPLFSVKSRISDAVVNTVKVRKIEASDFRLPLETDVARVIRILPHSLVT…
scaffold00000073	5'-3' exoribonuclease	Cytoplasmic	MIDLHTHSTASDGTLTPTELIEQANKIGLSAIALTDHDTLDGLDEAASAAERLGIIFIAGIELEIKHHPGEFHLLGLGLEDWHNSSLALFLDEIREHRNNRNTQMVELIREDGIDISQEDLNNAAGGRIIARPHFAKVLVEKKVAKNIKHAFDRFLAVGQKFYLPKEVIDLEKGIKLIHEAGGKAVVAHPLSLYLSWGKMPAHFQIWKEMGLDGIEARHSGAKKNQMARFEKLAEEEGFLVTGGSDYHGKNRKDRALGKGGGFQPVPDELLTPFLRN

## Sheet: M2
List of nucleases identified in the genome of Oceanispirchaeta piezotolerans strain M2
Gene Location	Predicted function	PSORTb localization	Sequence
scaffold00000001	CRISPR-associated endonuclease Cas1	Unknown	MEIDDSSVKWIDCEGNLVRIPSASLNAILLGPGTSITHEAVKVLAASKCMVCWVGEDSMLFYAVGQCPTSNTRNMRVQMEKASSPKKRLEVARRMFLTRFPGEDISRKSLQELMGMEGRRVKQLYEQKAEEYGVGWKGRSFIPGKFQLSDITNQILSSANAALYGILTSAIYSMGFSPHIGFVHSGSPLPFIYDMADLYKEHLCIDLSFSLTLEMAGQYNKYLVAEKFRQRVLDMKILDIIGNDVKRMLDMK
scaffold00000001	3'-5' exonuclease DinG	Cytoplasmic	MSSDYTAIDFETAQGKRYSICQVGLIRVVNGKIVKEISRLVRPPKNYYWNRFIEIHGITAKDTEDAPNFAEIWKEIESYIRNQTVVAHNGMAFDFPVLEKTLEFYNMLPPSYTKRCTYKIYRKNLASLCDEYQIPLNHHDALSDARACAQLFHFHITNSKMLLS
scaffold00000003	Glucosamine-6-phosphate deaminase	Cytoplasmic	MSKIVEKQIDKLTVRVFEDRKAMGYAVVRDVTECILELLKTRDHINMMFAAAPSQQEVLDGLKEADLIPWDRVNAFHMDEYIGLSADAPQGFGNFLKAGIFAHVPFKNVFYMDGQGDAEAECVRYTDLLKENPLDICLNGIGENGHLAFNDPPVADFKDPESVKVVQLDQICRQQQVNDGCFATMDDVPKTALTVTIPELIRPEYIFCTVPGILKAPAVEAALTGPIAVSCPASALRTVKSNMYLDKDSGVCLTKENK
scaffold00000003	D-galactosamine-6-phosphate deaminase AgaS	Unknown	MYSFKELLNLPEEEQINLGTIFTANEIAQQPEIWIKTSQIVIQNRKEIKAFLSKSGVYSENEMNIYLTGAGSSEFVGNAVAPFLQKAFNRPVTSVPTTDFITQPDYYLMNNKKNLVVSIGRSGNSPESVATYNKTKEYNPSAMQVNLCCNKDSEMLRLTEKDENTLNIILPEETNDSSLVMTSSYTSMALALLALPFLDDVAKFEKYTQMASKAAQKILENDTETVRTFICRETDRILYLGTAELKGCAQESRLKSQEMTDGRILSDFNSYLGLRHGPQVFANKTSLVIAYLSSDPKRRLFEIDLLKEMQEKEQGADYLFVCDKKDKAIQSLKGQILEVFPGGDSLPDAFNILPYVLIGQLNGLFKSIQIGHKPDSPSISGTINRVVQDVSIY
scaffold00000004	Exodeoxyribonuclease	Cytoplasmic	MKKLVSWNVNGIRAAEGKGLYEWMDEFNPDILCLQETKAQEEQLKEHFLNREGYSSYFLSAERKGYSGVALYSKEEPLRVSPIGIEEFDAEGRALIAEFKDYTLINCYFPNSQHEGKRLEYKLRFNQALKERADKIVEEGGNVLICGDFNVAHKPIDLTHPKNNEKNPGYLPEERAWMDEFIDNGYTDTFRVFHKEPEQYSWWSYRMKARDRNVGWRLDYWCVNNSFIEKVGDSCIHQEVLGSDHCPVEIILK
scaffold00000005	Pyrimidine-nucleoside phosphorylase	Cytoplasmic	MRTADIIMKKRNGGKLSEEELRFFINGYVSGDVPDYQASAWLMAVYFQGMDAEETGLLTRLMMESGKVMDLSDLKGPLVDKHSTGGVGDKTSLILAPLAAACGAQIPMMSGRALGHTGGTLDKLESVKGYNISASEHDLKRIIRVAGYAVIGQTAEVVPADRKMYALRDVTSTVESIPLITASILSKKLAEGADSLVFDVKCGSGAFMKTLEQAEILAESLVRTGESMGRKVIALITAMEEPLGRMVGNFLEVEESWNCLKGEGAADLMEVTLALCSRMLMASGICRDSEEALVLCQKKIDSGEGADFFKKNMEAQGADWDWFIKSCGSWRAPVKGEFRAASDGYISEINAFQTGMCALGLGVGRNKADDPVQPHTGIHFLKKRGDDVKKGDTVCEIFA…
scaffold00000005	8-oxoguanine deaminase	Cytoplasmic	MESILIRNCGSVFQSAEKGVLKDHDIFIEGNIISRIGRNLDVQAERIIDGRNRVVIPGLVNSHHHFYQTFTRNLPAVQNAELFEWLIYLYDIWKHLDIESVYNSSLLAMGELLKTGCTTSTDHHYLYPRDIDGDIMATQFAAADALGMRFSPTRGSMSLSKKDGGLPPDSVVQDEQTILKDSERVIKAYHDSSDFSMKKIVLAPCSPFSVTEALMKDSAALAREYGVRLHTHLAETRDENDFCLKVYGRRPLQVMADCDFLGEDVFFAHGIHFNDEELDILAETGSHIAHCPTSNMRLGSGICRVTEMIPKNINVGLAVDGSASNDSSDMLGEVRNALMLQRVQYGAGAVNTADVLKLGTENGARLLGYEKVGRLEEGMAADMAVFNMDKLEYAGALSD…
scaffold00000006	Ribonuclease Y	Cytoplasmic membrane	MNRNIRVNFLEHPLLKDNKTVNRRRLILFYSLFVVTILLLTQFDKIFLRETFYGYKVGDVVEEEVLLSKSLTFINQEASEKKMKLAMELILPVYVVKDDISLRILSSYDEFYSKLTKIDEDEGNYRAILESMESHYPGIQYLNHLQNIDPVRVNLMLNGARAVIEEILTGGLISHLNESRSGATGLIDIVHSDSGEKSTQMVENSILIDNWQEKARSRLDKFEFSSGEAKFIEMIVYYFLEPNCFFSADLTDLKQQEVMKTMTPVWIHLDSGDKLLSKDTVMTAFEMEKLNAYLDLKGRFSLQNLVAPFFYTFLVFVFLLVLLIAFPGTAGLLVNPNLLFSLSWFHLVSTLLIFRFLSVPGGVPAVLFMPTGLVCILLSLLRNRRETIVFAMVQSVFVF…
scaffold00000006	Endoribonuclease YbeY	Cytoplasmic	MTEIDIISRLEEEPGWLENYSAFVQAVLTLEDLTEWEISLTLCHDAYIKELNATYRDKDEATDVLSFCQNEGDEIMSFPGQQLSAGDIIVSMDTLERNAELYSVPLEEELKRVTIHGILHLKGMTHETREPEEKMLQYQENLLEKTAEFKVF
scaffold00000006	Bifunctional oligoribonuclease and PAP phosphatase NrnA	Cytoplasmic	MTVKEICEHLIKDDNYIITSHEAPDGDAIGAEIVIYSILKYLKKKVIILNSDQIEHKYKYVDTENVIQNVSPEDDLPGDLNKKTLIVVDTEPGNIGHLSTRLNMETVKEVLVIDHHDYDNHIPFKGLFLPNASSTCEMLHSIQQYFSIPYFAPLTEAMFTGIVYDTGSFIYPKTSAETFAIAHKLVLNGARPNFVYSNLYESKSTESLKLRTMVGKTLELHYNDHVAFQYMNRDSLVESGAKYEESQEIVNIPLQCNDVRVSIFVKENAQGQVRCSVRTKNEIDCLPLASRFGGGGHPTAAGFKLTKPVEEVKAEVLDFFASFFT
scaffold00000006	Crossover junction endodeoxyribonuclease RuvC	Cytoplasmic	MQPILGIDPGLAHVGWGLITHDGIRSRYLAHGVIKTDSKSPMADRLLHIYDGLAKVIEEYKPGSAGIETLYFAKNVSSAMPVAEARGALLLCMARHNLVIGEYTPLQIKQSVVGNGRAEKHQVQVMVALLLKLKEPPKPDHAADALAAALCHAHTGGLT
scaffold00000007	Adenosine deaminase	Cytoplasmic	MSTSLQKEFSKSLLGKDLLYKFPKIELHRHLEGTFDLDTLYNLSVKNDLDTPRDRAKFKEYCQFPKDHDSDFLLFLGKFHNNWYKSLDDVSEVVFNSVKNIKKEGLHYIELRFSPEHYALVNDFDRIDITKLVVDSANSAARQTDLKIKYILTFNRGKQTADGMIALYKKMLDLNIDSIVGVDLAGDEKNYPPELFIRFFDFVKKVGVHKIDIHAGEVTDSSQIWTAIDKLHADRIGHGVSAIHDKKLQLELIERQIYLCQCVISNFQTAAWSDTPTHPLPRLFRNNVPVSISSDDPTIQNANLVDDYRTIIESFDFNFQDLVDINFNTIDASFLSKDQKSTMKEDYSQALDSFIIENS
scaffold00000007	Ribonuclease P protein component	Unknown	MKENLTKKERLGKKSDLNKIFASGNVYKCRGAKILFLESSLSYSRFAITLVRKFGNAVERNYTKRIFREFYRKHKNKLDHGYDIVFVLYPGDFSYQNRLEQFSSLMKRAHLV
scaffold00000009	Anaerobic ribonucleoside-triphosphate reductase	Cytoplasmic	MELKNDWRVFLGDETQNKTAVETVIQRVVKRDGRVVPYNRSLIREAVAKAVEAVNGKENELTDKLTKHVEANLIVFMSDRHPNSAPAVEEIQDIVEKVLIESNEVDIARAYILYRARHEAIRDTRKLMLDINDTMDGYLSQSDWRVNENANVNFSLGGLILHNSGTITANYWLKNIYSKDVADAHRSGAMHIHDLSMFSGYCAGWSIRQLITEGLGGVSEKITSKPASHLSTLIFQIVNFLGIMQNEWAGAQALSSFDTYLAPFVKADNLDYKTVKQCIQSFIFGVNTPSRWGSQAPFTNITLDWTVPADLKERKAIVGGEELDFCYGDCIDEMQLINKAFIELMIEGDANGRGFAYPIPTYNVTKDFDWDSENAHLLFEMTSRYGTPYFQNFVNSDLN…
scaffold00000009	Ribonuclease BN	Cytoplasmic	MPLPGRHLTSVLMRREGDLFLFDCGEGTQVSLRKLNLRWKKITKIFISHTHADHITGLPGILMLSSQVERTEPLTIIGPAKIKEYVESSRKVLDMYVNYEIIIEEIAEPDKPGIVYEDEEMTIRSIPLNHSKVCVGYVLEEKERPGVFFPEKAKEAGVPVGPSWSRLQNGESVELENGQVILPEHVMGKTRKGRKFSFVTDTAVVPGLSEEVKDSDLFICEGMFDKSLQASAREKKHLTSQQAASIAEAAGGIKRMGLIHYSPRYTEKELQNLLREAKEIFPDTFLTRDRMKIEIPYEE
scaffold00000009	Purine nucleoside phosphoramidase	Cytoplasmic	MEEETIFDKIIAGELPSDKVYEDEHVLAFRDINPQAPVHVLVVPKVKVKDFTALQDSDACKTGLFFKAVSKVATILELDKNGYRIVLNCGEDGQQTVEYLHAHILGDRKMSWPPG
scaffold00000010	Ribonuclease M5	Cytoplasmic	MLKIQELIVVEGVDDVDAVKKAVQAEVLPVHGFAVKSKKTLDKIRFASERVGVIILTDPDHAGETIRDTIEKAVPKVKHAYISRKEGTKKDNIGVENATPEAIRAALEKARFKMVEELETFNLEDMDYYGLSGTAGSKEKRQDLGQILHIGYGNTKQFLARLNHFGISRKELEEAIDSLN
scaffold00000011	5'-nucleotidase SurE	Cytoplasmic	MKILITNDDGIQSPGILSLRDVLSRKHDVWIMAPDGDRSGFSQSITLRDPVKIVKKDERMYSCSGTPVDCVVYGYSNFLAKDFDIVLSGINIGPNLGTDILYSGTAAAARQGALKNLPSIALSLNQFEGPFNFEVVSEYLLERLEDLVSLWDDSCFLNMNFPPEMDKNTEMKWCTPAVRTYRDEVVQFSAPREPNSTYCLLKGNLIHSVEEEGTDALAVHSGYVAISAIRLSPSIVTHIGKVPEKVGICCR
scaffold00000012	Adenine deaminase	Cytoplasmic	MDFKTAVIKHSEISRELAAVAMGQLPGEIIIRNGKLVNVLTALIEDKTDVILFGGFIAFVGDASEHPVGDTTQIIDAEGKYIIPGLIDSHMHVESSMIDLRFFAAGILPHGTTTICPDNHEMTNVFGLKAVELFHNTAENLPLNVLTAMPVCVPSIPGMENAGSQIGAEEVKTAYKEGWAELQGEQMNFPGVIFGDPHVHSITAEGVKADKVLTGHYASADLNRGLNAFIASGMTACHESTTADEALMKVSRGMYVQQRFGTAWLDLPNLIPAFLDNPEMDTRMFTMVTDDVTPVTITEEGHLVRVLREAVKLGVPSLKALQMVTVNAAQLLDKSRWIGSVSPGKSADILLVDDMKDFNISVVISNGTIAARDGKLCIEIPPYEYPDWALNSIHIDKQS…
scaffold00000012	Purine nucleoside phosphorylase DeoD-type	Cytoplasmic	MSVHIGAKKGDIADTVLMPGDPLRAKYIAENFLEDAECYTEVRGMYGYTGTYKGQKVSVQGSGMGIPSIGIYVNELIDQYDVKKIMRIGSCGALREEVKIREVILAMSASTNSSINDITFRGMTYAPTASYSLFSKAVKAAEALDIKFHAGNILSTDIFYNNDPDEWKIWADHNVLAVEMEAAALYTLAAKKGIDALTILTVSDSFITNEVTTSEEREKTFTQMMEIALETAIA
scaffold00000012	Ribonuclease BN	Cytoplasmic	MNIRLRGVRGSSPTPLTPEAVKSKIAAVIQRVKPADLVSPESRELFLSRLPDYIFGTTGGNTSCIEARLSEESIIILDCGTGLRELEKSLRKRKDNVKEFHIFFSHFHYDHILGLPYFGMMYDPSITVNFYSPYPKMEQILRNFMVRPYHPVDFDSFNAKIHFHVLKGHTMEIPGGRISWIKRNHPNGSFAYKLEQNGKCFIYSTDTELRQEDFSRSEKNIEFFENVDSMVLDAQYTLGEAFEKYDWGHSSYSMAVDFAIEFGISDLYLFHHEPLYDDKKMSSIQRSARWYTHRSKGKPEVNVRLAVEGLEIIL
scaffold00000012	Ribonuclease 3	Cytoplasmic	MPCNNLRKKELQSFEREAGIRFRRHDLLNLAFCHRSYTNEHQEQNDNNEKLEFLGDSILGLVVSDYLFNSLPDKVEGDLARIKSFVVSEESLAELAIPLNIDKYLLIGKGEENSGGRLKKAILADAMEAIFGAYFLDVGFKEAGRFILTLLIPQIDKVLENRHKRDFKTLLQEYCQKNFKTYPKYSVIKNSGPDHNKTFWIEVSVNTATYGPGMGKNKKEAEQKAAEEAYLRLNPED
scaffold00000013	Cytidine deaminase	Unknown	MNMEELMEKARAAAEFSYSPYSKFRVGAALLCKNGEVITGTNIENRSFGLTVCAERNALGTALGKGITEFEALAVSCPDADYAVSPCGACRQVISEFTTDDFPISFQGDKGEVVNRTMSELFPDNALNELKD
scaffold00000015	Ribonuclease D	Cytoplasmic	MKYHYLDTDSKLSDYLDSLKTREIERVSVDLEGEFNLHCYGEHLCLVQIFDGEEYALIDPMKVRITLIRDFFENPDISKIMYDCSGDRTLLFRKYGIAVKNIEDLLPASELLDLEKRNLAFVLTKFLSVEPKAKKKFQQYNWMRRPIQADALEYALDDVRYLFDLKIELLKEVAALNLLDEYEENNRLAQTREILLNPIPGVLKKNRFKKMPQECRDLFKKLFECREEYAERLNMPPNSVVSNENVFRLSQGEMRLNHLHFHGRVPGRNREALLQDFSEIMGED
scaffold00000016	Glucosamine-6-phosphate deaminase 1	Unknown	MEGLIKEIKMGGLRLLVVKDYESLSMHAAQYLYDQTVKKADSHISIATGNTPEGAYARWISMIKENKISTDSLRIHKLDEWDAVSGDDPASCEYFLQNQIIRPLEISADRYNGVSCDAVDPEAECGRMAAFMENNPLDLSILGVGVEGHLGLNESSDKLHYGTHYIELASSSKGHGMLDATDVSVDHGMTSGIGEIMAAERILFLLSGSKKSGVFNSFMKRQISTDLPASVLWLHHDVTCICDQEAAALWMEDHK
scaffold00000017	Deoxyribonucleoside regulator	Cytoplasmic	MIQKDRNFLIELAKKYYNDGLSQEVIARHFKISRPSVSNLLKQCREEGIVEIRIQESDSSLVSALSERLIKDYGLRTAVVVHSEDDKAATLAAAGAAAARVLQSKLRDRQRVGLAWGSSLYQLVKALDVQSVVDTEVIQMTGSLGMENLSYDGFELSRNLANKINGSCRLIQAPVIVKNLELKKLLLKESPIAETMELMGQIDIALVGLSPDNPDFSSMVREGFLNLSDAVRIQEMGGIGHICGLHYDKNGQLLDIPENQRVIGIPWDMLLKVPDVIGIACGAEKAEAILGAVKGRLVNSIVTDENAALRMLSQG
scaffold00000018	Ribonuclease BN	Cytoplasmic	MINLKFLGCGSGYNPQMNNTNAYFTIEDNFYLIDCGFTSFQNVIQLDDFKNTQTVTIFVTHLHADHAGSLPMLVSYCLNIMKIKCSIVFPLTTVKDLLLLMGIPDNEYDYYPSWNHIGKKGKLEVEVYEVDHTPLMKCFSYSFTYEKSTFYISGDSATIPEKVIFQFKEGEIDRIYQDTMSGKGLHPSHGTLQMLDSIFTPDLRNRVFCTHYNKDFRSTIREHGYGIIYEYSKN
scaffold00000018	Purine nucleoside phosphorylase DeoD-type	Cytoplasmic	MSTAHMEAKKGDIAESVLLPGDPLRAKYIAENFLEDAVCYNQVRGMLGYTGTYKGKKVSIQGTGMGMPSISIYVNELLTVYGVKNLIRIGTCGSMQEDVKIRDVVMAMSASTDSSMNSLRFGGMDFAPTANFDLLRRAWEKGVELGVSAKVGNVLTSDTFYADDPDGWKKWAEYGVLTAEMETSALYTLAAKFKANALSLLTVSDSIVTSEQCSPEERQTTFNQMIQIALEIV
scaffold00000018	5-methylthioadenosine/S-adenosylhomocysteine deaminase	Cytoplasmic	MPDLILKNASLIDETGQILPESNVSVENGLITHIFRSAEHESSINIPQEGEEIIDCRGLFVSPGFVNLHSHSPMAIFRGIAEDVDADTWFNRDIWPYESKMTAQDVEAGAMLAIMEMLDNGVCAFADHYFMSDRICQAVLNTGIRADIAPTLFGMTGGFEEQLDAAAGLIDQWNNQSQRLALRMGPHSPYTCSPQQLKQTAERAASLGVGLHMHVSETAEQVKKSLIEYGQTPFQILKDAGCLDLPLIVAHGLWIRDEERALIEKDTHFAVCPKTYMKLSCGQGTLWQNPRELPLCIGTDGAASSNSLSPLEQASLFALAGKFITGDPESFPLREVWQMLMKGHEALGFNSGRIAEGAAADLLIWDLNDIHTMPLYNPLASILYSAGKQNIRDSLIAGS…
scaffold00000018	Pyrimidine-specific ribonucleoside hydrolase RihA	Cytoplasmic	MLKRQIVIDCDPGIDDALALMMAFASDKLNVRAITTVAGNVSVENTARNALDLAALAGVDIEVAAGAAKPLYVPPKHAESVHGANGLGGVVLPKGKSLSSRSAVDLLRDEAGKAAGELEIIALGPLTNIAELLMVYPDTAKQIKSIIMMGGAVNGGNATPAAEFNFYADPHAAAVVFRSGVPLFMYGLDVTNRALLYPEEVRNMEQLGGPVIESLTGMMEWYMDFYRSIGHPGLGMHDPFAVACAIDPSLAGMESYHVEIETEGSLTRGKSVADVLKVTGKKPNAQVAMTLDRERFVKLFMDLMRTYA
scaffold00000018	Pyrimidine-specific ribonucleoside hydrolase RihA	Cytoplasmic	MKKPVIMDCDPGHDDAIALILAYASDELEIKAVTTVAGNQTVEKTTLNALKVLSFIGAKVPVAKGCSGPLFRDLITAGEVHGESGLDGPELPDPTFAPVAMSAVELMVKTIRESDVPVTLIPTGALSNVGLLLLTHPELKDRIERISLMGGACYGGNWTPAAEFNILVDPEAADIVFSSGIPITMSGLDVTHKALIKKEDTERFRSIGKKTAVMVAELLDFFGKFHDENFDFGGSPMHDPCAVAWLLKPSMFTSKKCYVAIETAGRFTSGCTVVDTLGILGKEPNTDVLFDIDRDGFIDLLADSLERLD
scaffold00000018	Adenine deaminase	Cytoplasmic	MKKLTPLQRRDLVDAAMGRRPFDLLIRNINLVNIFSGEIYPAEIGICHGYIAYIHGGDPDQLPDSPLPDNQGIHIIDGEGLYAVPGYIDSHMHIESSMLTPGNFARVVVPRGTTAIVTDPHEIANVMGIRGVKYMMEAAQGLPMYQFALAPSCVPAAPGLESSGAVFGRDEIEQLLDMEDILGVAEVMDYYGVINNSSRMRDILDLALERDVFIQGHFFSESPRELAAYLCGGPRSNHEFMKGADALRAIRAGMTVDARDSSFERNTRSIVEALGPLGPLRNFTLCTDDREPEEIRAKGHIDDCIRIAVDAGMAPIEALKAATINTAGLYGLRTLGALAPGYIANINLIDNLEDLRVQKVFFEGQLVAENGSLTGEVHLLSSDIEKENTVFLEGFSEDF…
scaffold00000019	Adenine deaminase	Cytoplasmic	MQKRLEELKQELRAASGNEPADLYIDNIKILNVYTEEITEGSLVIKNGRVVAVSPGWDVEAKIRYDGRGMTAVPGFMDSHIHIETTLLTPEALASVIVPWGTTSLFVDAMEIANVAGIDGLNDLLKGSANLPFRLFMEVPSRVPTAPGLETTGGILGVEEVSQLLKESNAVSLGELDPPKVLNLMDDYLNKILSAREEGRICNGHAIGLDWDSLNVYAAAGLSDDHESVEFQELKDRLSLGIRALIREGSSERNLDTLIAGVLKHNLPTEDLLFCTDDKHVNDIVREGHISYNVQRSIELGMDPVKAIKIATINTARHFRLDHELGSLAPGRFADILLLKDLNNMKPEAVFKGGVLVAEKGRILKEYKKEYPDYLNHTVKLKKELRSDDFKIKAEGSKA…
scaffold00000019	Endonuclease 4	Cytoplasmic	MKYIGAHVSAAGGVKNAPFNAKKIGATAFALFTKNQKQWKAKDLSDEDVNSFKAAMEENGYTSRQVLPHDSYLINLGNKDQEKWDKSVNAFIDELQRVEQLGLTMLNFHPGAHLKQYSEDDCLKRIAQGMNLAASRTESAVMVIENTAGQGSAIGWKFEDLARLIELCEDKSRVGVCLDTCHMFAAGYDIRTTESFEAVFSEFEKTVGFEWLRGMHINDAKSELGSRVDRHHSLGQGNIGWGAFERIAADSRFDGIPLVLETIDDSIWAEEISRLQSFL
scaffold00000021	Exodeoxyribonuclease I	Cytoplasmic	MTFLWYDLETFGKNPRWDRVAQFAAVRTNEQFEIIEDPVVLYCRITPDYIPDPYACMITGITPQESLEKGLREYDFIKAVDKEFSRPGTCVAGYNSIRFDDEFIRNLYYRNFMDPYRREWADGNSRWDILDLVRATHDLRPDGINWPHHEDGRPLFKLEKLSEANNISHEHAHDALSDVYATISMAKLVEEKQPRLYSYFFENRQKESLKNIINLETREAVVHTSGMFTGPLGCTTLIAPLVVDPMMRNSIHCFDLRYDPSPLMELSVEEIRYRIFTPRKQLEEEGLDRIPLKDLHLGKCPIVAPLSTLDDAAAQRLGIDKELCLKHSQILNTDPTLLQKIREVFNQDKSKYYPVVDDPDLQIYSGGFFRDDDRIRMKILHQTPPEELKHQTLNFFDPR…
scaffold00000021	Ribonuclease R	Cytoplasmic	MKKDALVLYKQVPARILEILSDKIVISLPDGKEKKVRPKDIIQLHKGPIKSVSNIQLPESQTEEAWELLQGESPSLEELAELVFSEFTPESAWGAFLLLNRTPWFKGTVDDIIVRTPEDVERIQKEEAEKKEAEERWSSFITVLKKGEIQEENRGFLTDLEQYCLQKSKKSRILQDLGKQQSPENAHRLLLQLGVWDLRRNPWPERYDMPLEAPSFDLEKGPEVERRDLTHLEAFAIDDEGNKDPDDALSFADGKFWVHIADSSYLIPAGGEADREARGRAANLYIPETTVPMLPHEATEKLGLGLQEISPALSFAYTLDDDFNITDCEICFSTVKVTRTTYSAAETRLGEEPFKSMKQVTDRFNIWRRENGAIFLQLPEVKIRVAEDGEIRISPIEEY…
scaffold00000022	Ribonuclease Y	Cytoplasmic	MDLIYMIALPLVGLVLGWTIRWLYARYQLSSSEQKSLRVKQDAVKEAEQEKKSILLEAQNQIMKERRQLEKENRDRRNDVQKYERRVQQKEDNLDKKTALLEQKQAAINDQEEALVGREESVTAEESRWQTELERISGLTKDEAKKLIIQSLENEAKHDAQALVNKIEQEANLTAEKKARDVIITTIQRLATDVSTEITVTSVSLPNDEMKGRIIGREGRNIRTLETLTGVDIIIDDTPEAVVISCFDPIRKVIAKIALERLIADGRIHPARIEEVVQKVTKEISQTIYEEGEKVLFDLGIHNVRPEGIRALGRLHFRTSYGQNVLSHSKEVAVIAGMIASEVGADAELAKRGALLHDIGKGLETDGDVNHAELGAELCKRMNEDPRVINAVGAHHNDI…
scaffold00000022	2-iminobutanoate/2-iminopropanoate deaminase	Cytoplasmic	MKTVKTDKAPAAVGPYSQGIDTGAMVFTSGQLPIDPETGKLLDGPIEEQTRRALLNVEAVLKEAGSDLSKVVKVTVFVKDMGNFSRINEVYKEFFTDHKPARSLVEAARLPLDGEIEIEAVALK
scaffold00000025	Endonuclease III	Cytoplasmic	MLQQTVVTAAINHFKRWMELFPDVESLAGAEEQSVLKAWEGLGYYSRARNLRKGALYLVENHGGALPEDYKMLLKVPGIGDYTARAVLSLAFSRAYPVLDANVRRIAQRLTAVKNWQSADDTSLMEALDKLIPSDSPGVFNCALMQLGQQVCRVRTPDCDSCPLRESCLSRALGVQGEIPEVKKRKIKEKQSTLCLLVRDGRILMIRRDSGIGKGLWFIPALPGGAENSILASLEAVSVGAESSADFRSVERSIVLKERVHLYTSWREKLDPRLFFLPAAAAADIPSWASADGGLCEWIELSRISEYPTASVYRKILDDIPLLFVPE
scaffold00000026	Ribonuclease HI	Unknown	MYYFAMSNDNSVTIYTDGGCTGNPGPGGWACVLLTGGEEHHFSGGDESTTNNRMEMTAVITSLKQVMEMGLPLKAQIYTDSQYVKNGLTQWIHGWIRNGWKTAAKKPVKNKELWIEMKELCDQFELTWHWVKGHSGDKYNELCDTLVETERMKFQ
scaffold00000028	5-methylthioadenosine/S-adenosylhomocysteine deaminase	Cytoplasmic	MNILLQGGQILTMAQEEPEILQTDIGITDDRIAFIGDIPAGFKADKTIDASESLIMPGLVNAHTHISMSLLRNYADDLPFWEWLMDRIMPVEDNMTSDFAYHGAQLSIIEMIRSGTTTFADMYFFMERAAQAVDESGMRANLSRGATFLNGDEDLAKLEESEHFFKEWNGKADGRIKVDIAPHAPYTCPPKYIKMMGELTKKLGCNTHIHLSESRKEVEDSKAEHGKSPIKHVFDLGLFDSRTYAAHCVHLSSEDIKIIAENNVSVVNNPGSNMKLANGFAPVTKLLEAGVNVALGTDGSASNNNLNMFEEINLAALVNKAVEEEPTVVPAYTALKMATINGAKALGLENEIGTLEKGKKADMIMIDLKKAHFYPRYNLVSSLVYSAQGSDVKTVFCNG…
scaffold00000028	5-methylthioadenosine/S-adenosylhomocysteine deaminase	Cytoplasmic	MKKIIQNTLLGSDIQDILIDGTKISGIGAGLVSSHPEAQIIDGKDTAAFPSLINGHTHSPMTLLRGAGDDLGLHEWLTECMWPLEDKYTDEEFYWGNRMALMEMVRTGTGFFNEMYFNPHLALKALEETPLKARINFPIMDGMNPEVGKKQWKDCERFFEETTAPQGVQLGMVLHSVYTDSRESIEWVRNFAADKNLPIHIHLSETEKEVQDCMEAHEGLSPVEYLHQLGVLSQRVVAAHTVHLSETDIEILSDTGVNVVHNPGSNMKLASGVFPYKALRDKKIPILLGTDGAASNNNLDMLEEMKLAALLQKVHTGDPTLMSAEEIFEIATKKGAEIFNTGGGVIELGKEADIILMDLKSPALFPAWNLISSMVYSASGMDVKTHISSGNVLMEDYKI…
scaffold00000030	Exodeoxyribonuclease 7 large subunit	Cytoplasmic	MNGIPSYNVSELTYMIKNTLENQFPVVRVKGEISNFRPAASGHCYFNLKDKDAVINAVLFRQQRSTLDFTPADGMSVTVIGRLSVYAQRGNYQLICESMEQSGRGDLLYQLELLKKRLEQEGLFDPELKKELPLYPRTIGAVTSARGAALQDIIQVLKRRMKSFRLIVNDTVVQGEYSAPSIVRSIESMNKRDDIDVIILARGGGSLEDLLSFSDERVVRAVAASRIPLISGVGHEIDFSLADFAADMRAPTPSAAAEIVSEATLDLEQKIRRSREELKQLLQHSMEKTRWRFSSCDRTVLDGIMTGRIEDIRQIPDLWHLDNNKLLSDRIGSWRSQTALMSETISSVSPENILARGFPLIFKDNKIINSAEQVKSGDRLSLRFRDGEKTALVEKA
scaffold00000030	Exodeoxyribonuclease 7 small subunit	Unknown	MKFEKKIKRLEEITEIIKTAAVDFDEQLKLYKEGSGLAQEIEKELDSAEQMIEEIKVDDQKEK
scaffold00000033	Pyrimidine 5'-nucleotidase YjjG	Cytoplasmic	MKITSIIFDVDGTLQDFKKAEIQALKELQSFMKDSASFDDFISSYHKVNDKIWIELEEGLIKGDVLKLERFRRFAELKQYDGDPEELSEHYLTALGKGAFPLEGATELLEQLKGQYPMAVITNGLTKVQEARFGALNYESIFDALLISEKEGVSKPDVEIFRRACRKMGVPMDRSVLMVGDSLSSDIGGGIAAGLQTCWYNPGGWENQSPHKADFEIRELSELIEILKP
scaffold00000033	Endonuclease MutS2	Cytoplasmic	MKFDEILSQWDKQQRYRKEEDLKKPSSPVKKDEEKMDDWLEMYPPDRKMGERKEVPDRIIIHTRKKEISRMEPQDSLDLHGWTGREAIMELEGFLKRSKRKGFHKVIVVHGKGLHSPGGNSVLRPLVKQYLEKSPLVRDYGRAKSHSGGGGATWILIR
scaffold00000040	Putative nucleoside transporter YegT	Cytoplasmic membrane	MGVRNLKTKQSLYSLSYFTLFGAIAALSPFFPLLLQSKGFEPSRIGFLLGSYEMISIMGLLLIGHFYDSFRSPRRTIFTICLASIIVLFLIAREENLIMIVPLTLAMGFVIKSPASLMDAHYGQNIPNAEKSYGKARLFGSLGFFTVAMLIQLTGIVEASRPLSIFRAFSILLSISMALLIFLPKAHQHKNEKVKTSFLSKVKSFPLVFWAGLGIAFFNHLGMSGHYTFFSLLMSNKFGRTDVGGLWAIGPLFELPLFFFSAWLLQKLGLKKLWIIGLAAGFIRMQVYSLSSTILPLYVVQICHSVSFGFNHLCMITLITRFVPTESRGLAMALFSAVSMGLSLFVGGFLGGWILHHSGYTLLFQVLSAAPLLGIVTAGLFLKENRSVGE
scaffold00000045	Purine nucleoside phosphorylase DeoD-type	Cytoplasmic	MFIPTPHIEAVDKKLIAKTILMPGDPLRAKYIAETFLENIVQFNAVRGINGYTGEYKGRKISVMASGMGMPSIGIYSYELYKFYDVENIIRIGSCGTYTKDLKLFDVVLVEDAWSESTYAKVQSGNTVDILRASVELNSKLEKISVELEIPLIRIRIHSSDVFYRNNLDEYKAIRDKYNCSAVEMESFALFSNAQELGKKAACLLSVSDSLIEEVGISSADRQMAFTSMIKIALEMAEN
scaffold00000045	Purine nucleoside phosphorylase 1	Cytoplasmic	MNKEKDYYEKLSESAEYIKGFLSGTPDLAIILGSGLGSLVENLEKKVIVEYSGIPHFPEVTVKGHEGRIVYGEMKGKKVLMFQGRFHYYEGYSMKEVTYPVYLLKLLSIPRLIVTNSCGGINKDFEPGDLMIIRDYINLMPSNPLIGSNDERLGTRFPDMSEPFNKEFVEVATKAAETLNLPYKEGVYASFMGPCYETAAEIRSMADMGADTVGMSTVPETMVANYLGLKVLGISCITNMATGIQKVKHSHERVVEIAQKSSVVFCKWVEKIIEEIE
scaffold00000046	Bifunctional oligoribonuclease and PAP phosphatase NrnA	Cytoplasmic	MTFSEIPSSIREGFDSYKNFILIGHEHPDADSLCSQLGLAALLKRLNKNVRLIAKGPFTRPETRDLEELFETNWSYPSPAGTLLILLDCSDISRTGYPVEELEPFDLMIIDHHASGSSAGEYRYIDAASPSTTLLIQGLWDLYGEKPDKDTSSYLFFGFATDTGFFRHLEGATGPVFNRVAGMIDNGASPNAIYRRINGGRELGTRRLMGRLLERARFYFDNKILISWENKEDRDELGVDDRDSDRLYQLLQSVAGCEAVALLREESDTLTIIGLRSNNHIDVGRIASELKGGGHVKAAGCAVETGREAATARVLELFKKQL
scaffold00000049	Ribonuclease BN	Cytoplasmic	MNLLKVATGLFWLEIPEKDLYLMCGCPMDSIKHLENKNIIHRVDRDDCFMETGPNAILLSDLPVQNGYFCNLAEFPILHMMYKQGMALPDHPGNKGQSPWLIGVSDQVESQKNYIFRGNYGLSTREEFKEAGCVGDEIDIMWNLKMKFNFNTILDASELVETTVVDTKEVELRPEVFLKRTGLNRYTLRYNDESIDIDLNLDADELYEPPYHLNSRKIDREYFSIIHVGEGNGWDNARPCMGSIISYQGKIYLIDAGPNIEYSLNAMGLSVNNVDGIFHTHIHDDHFAGLTYLIMADHKIKYYATSPVMATARKKLSALMGQDESMFDSVFCPEVLDCGIWNNIDGLEIKPLFSPHPVETSVFYFRVLGPDGYKSYAHLADVISDRILKNYISDNPKEG…
scaffold00000054	Glucosamine-6-phosphate deaminase	Cytoplasmic	MTICINENKETNGKEAALKGGLLIQKTLNEKGSARIILATGASQFEMISELIKADIDWSKVEVFHLDEYIGIPESHKASFRKYLKERFEAKVSNLKAFHYIKGDAENLDEELSRINGLISRDIIDVAFVGIGENAHLAFNDPPADFET
scaffold00000063	Adenine deaminase	Cytoplasmic	MDLKTFIDAAAGRKKADIVFRNAKIVNVFTGELIDNSLAIKDGKILGYGAYEGEEEIDLKGAVLAPGFIDAHVHIESSLTTPENFASLVVPRGTTTVIADPHEIANVSGLEGIRYMLDASEGLPLDCLFMLPSCVPATPFENSGASLGADDLETLADEERVLGLGEMMDYPSLIGASDPVVAKMEMARKRGMPIDGHAPMVDRKELNAYIGAGVGTDHECSTPEEMRSRLRRGMYVLIREGSAARNLKNLINGVTAVNLRRCAFCTDDKQPEDILKDGHINYNVREAIELGLDPLWAIQMATLNSAECYGLKGKGALAPGYDADILVLDDLKSIHVRQVYKNGKLVAENEKPLFSVKSRISDAVVNTVKVRKIEASDFRLPLETDVARVIRILPHSLVT…
scaffold00000071	5'-3' exoribonuclease	Cytoplasmic	MIDLHTHSTASDGTLTPTELIEQANKIGLSAIALTDHDTLDGLDEAASAAERLGIIFIAGIELEIKHHPGEFHLLGLGLEDWHNSSLALFLDEIREHRNNRNTQMVELIREDGIDISQEDLNNAAGGRIIARPHFAKVLVEKKVAKNIKHAFDRFLAVGQKFYLPKEVIDLEKGIKLIHEAGGKAVVAHPLSLYLSWGKMPAHFQIWKEMGLDGIEARHSGAKKNQMARFEKLAEEEGFLVTGGSDYHGKNRKDRALGKGGGFQPVPDELLTPFLRN
scaffold00000108	Adenine deaminase	Cytoplasmic	MKTSLLRSLLFLSFFTYIFSCSSNRDIPKAQNIVFKNVNVISMVDEHILENKSVYIVDRKIVSIDVFENLILPKKTLIIHAEDKFLLPGFSDMHVHTDREEVLALFLANGVTTIRNMWGLPEHVEYREAISNKEILGPNLYTTGPLIDGAIPAWYNSFILDNPADVEQAIKQMKTDGYDFIKVYDRLKSDVYQEIIRVAKEINIPVVGHVPSLVGIDAVLESGQQSIEHFTGYSQFMSEEISSRVIDLTVKNRVWNCPTLIVKKNYENLNELHSSTIIELKYVHSDIKNYWRGYSSFNLEFDYAQKLLKTLNEKGANIVSGTDSGNPYVIAGFS

## Sheet: S2
List of Nucleases identified in the genome of 'Ca Sphaerochaeta piezotolerans' strain S2
Gene Location	Predicted function	PSORTb localization	Sequence
scaffold00000031	Glucosamine-6-phosphate deaminase	Unknown	MRVIIQNDYENLSLWAARYIASRIREFEPNENRPFVLGLPTGSSPLGTYAELIRLNREGYVSFANVVTFNMDEYVGLPKDHEQSYYTFMWKNFFNHIDIKKENVHILDGNAKDLEAECAAYEDAIAAFGGIELFLGGIGSDGHIAFNEPFSSLSSKTRIKSLTYDTKVMNSRFFDNDMSKVPSQALTVGVKTVTDSKEVIILVNGHAKARALQATIEGGVSQNWTCSALQLHPKAVIVCDEAACGELKLNTYKYFKDIEGDNLSVENMLS
scaffold00000031	3'-5' exonuclease DinG	Cytoplasmic	MNYVALDFETANSYPGGACSVALARFDEEGTLLETYYSLIRPKHPYFDPGMTAVHKLSSDECLAAPEFDKIWEHMRSFIGRDILVAHNAVFDMGVMKAAFEAYDLEAREMSYLCTLIIARKLWPKMHSYKLSYLVDYFDMEYQAHYALDDAIMCGKIMYRLCQGHLNELLDLRRFLITKGIEPKVIEHQRKDADFFL
scaffold00000037	Ribonuclease 3	Cytoplasmic	MESSLFKRAPAISSERERELLLFIEKSEMEINDLSLLNLAFTHRSFANETNELVDTNERLEFLGDSVLGMCVADWLFRNLPAKAEGDFSKIKSIVVSEDSLAMIARSLDVDKYLLIGKGEENSGGRNKKALLADCMEAIFAACYLDSGFEAAKKFIMRYLENQIRAVLEDDYHRDYKTALQEYMQKRWRMVPTYTLIKKTGPEHDFTFFMQVDVNGRVFGPAQGRNKKQAEQRAAKLAYDQLVKVEKD
scaffold00000045	Endoribonuclease YbeY	Cytoplasmic	MNTYYIDVSYEDEQYAKQAPSQMVVEHLEKVLALLGQPSCECSVSFVSDDTIQDLNRTYRDKDEPTDILSFVQEEDVEDFSWPEVQVGLIDGPPEEIRVLGDMVISLDALKRNALSFSVEPDEELFRLLIHGLLHLLGEDHSSNDADEPMLIKQEKLLHQLRGSKR
scaffold00000062	tRNA-specific adenosine deaminase	Cytoplasmic	MPTITRKKPNEQDIKLLYETVRIAHQAKEKGNHPFGALLADKDGKILLEQMNDYEEGGSAMHAETLLLFKASKLYDPEYLATCSLYTNAEPCVMCTGAMYWTNVKRLVFGITEEKLLELTGADEQNPTFNLPSHEVLAHGQKDMEVVGPAEDDALIKAIVEDHLSFWVH
scaffold00000075	Purine nucleoside phosphorylase 1	Cytoplasmic	MDTLMDKMQEAAMYITSRIGDEPVSIGMVLGSGLGGLADELEDAVAISYKDIPHFPVSTVYGHKGRLVAGMLEGKRVLCMQGRFHYYEGYGMDQVVFPIQVMHALGIEQLLVTNAAGGVNESYKPGDLMLISDHIKLIADSPMRGPNYESLGERFFDMTNAYDKQLCSLAREEAKKQAISLQEGVYMFFAGPSYETPAEIRAARTLGADAVGMSTVPEAIAASHMRMKVLGISCITNMASGILDQPLSHTEVMETGDQVKEAFTSLVRSVTKVWPV
scaffold00000086	Ribonuclease Y	Cytoplasmic	MNNILLILLSCFIGIIFGWLGRWLYAKFKLTSVEQKAIRLNEEAIKEAEAKSKELLLETRDQLLKEQQQQEREARERRIELQRSERRLTQKEENLEHKQADLDAIKKQLGDWEGNLSKKEQEIAEKEGSLITELERIAGLSADEAKNIIMETMYNDARRDAQLMINKIEQEAQLSADKKARDIVVTSIQRLATEVVSDVTVSSVNLPSDEMKGRIIGREGRNIRTLETLTGVDVIIDDTPEAVVISCFDPVRKEIARVALERLVQDGRIHPARIEEVVNKVSKEVGRIIADEGEKVIFDLGVHNVSPEMIRALGRLYFRTSYGQNVLNHSKEVAILSGMIASEVGANSELALRAGLLHDIGKGTETESDANHAEMGAEMAKRLGEDPKIVNAILAHHND…
scaffold00000087	5'-deoxyadenosine deaminase	Cytoplasmic	MILKQTRFLGPDYSLHKKDIRIEDGTITDIEDSLHGESGEEVIDCSAFLLYPALADCHVHTPDTLLRGLFSDMSLHNWCNETEQGRLQTDLFEYLDNSVGTPAFETLVLYAYLQYVKSGVGFIVETGQADESSGILEACAEKIGIKALVDWYDENPSHELTCNHIQRGTHLPEEEDLDEKGLQEAIQRVEKTAWPLMTHCLETRFRREEVLRKFGMSTVELLEKKALLGKQTILFHCVETTERDRAMLASSKATIVHCPISNLISGARSMNLIDLMERGARITLGTDFLTHDIWEVMRTTYAELKQSNKSEHLGASHVWNMASKAAAPIASSSGYQGTIAVGAPADMLFVEDGLALSPLIETPGFSNVAYNTLIHTRPSMIKHVMLGGRWIIQEGRCLT…
scaffold00000091	Ribonuclease D	Cytoplasmic	MLNYTIVDSDSALAELRASWRERGIVSVAMDFEGEFNLHIYGEHLCLIQLFDGKSYYLVDPFTLSKESLQEFLEDTSLEKVMFDCASDSALVRKQYGIIMEGVYDIRVPAMALGYMGNLSGLVERYLPEIPKQPMSNKKKNQMTNWLKRPLRPEQIQYALSDVEHLFALKDLLIAAVAEKGLQTKVIEQMQVVGKSKGPDKPGWTKFSSWKYLSKDEKVFLKHFFLARDGLARKYNVPAVRILEKPLLLQMAKNVPASDIDFHIYCGKCAPRKLNELVETLKKAKQEALIELGRA
scaffold00000096	Purine nucleoside phosphorylase DeoD-type	Cytoplasmic	MSIHIVSDKNSIADTVLLPGDPLRAKHIAQTYLTDVVQYNEIRGMYGFTGLYHGQRVSVQGTGMGMPSFSIYAQELIDSYGAKRLVRVGTCGTMSESLKLKDVLIVQGADSDSGMNVSRFGTYQFAPTATFPLLMRAYENAKSMGIGYAVGNVFTSDQFYDMKGDEKKAIAQSVGTMAVDMETCELYTLARLKGIEALTLLTVSDSLLTGEQVAPKERQTTFDSMVDLALQTLFD
scaffold00000166	Adenosine deaminase	Cytoplasmic	MPLVINEHMARSVLLDSGPSQITKSEFPLAIPEAGVIASFGEDLSLLEEIERRRLDSNCLYLNFLGSLRSEAGMRRNSFRGMYVLDSAVIAKLKAHIIGNDETKDLSLIQKLPKCDLHSHLGGVLAPTEILQCIESNMLLVKELKQDSELLQFYGLIHQAVQQHAYDVLLQLKSTIPVSTKHRSFERNIIFLATLLEQPELFEKLVYSTLDTSSGFQSIGIEKYQQLGDFQGSMLLQTSGLIRAACKIYASKLKEEGVEYVEIRCSPYKYCEYGLSLTEVLDSIFDSIDESGIEYRIIVIMGRTSTKEEISKRVEELLSLSRANERFARKFVGVDLAGTEGAQSPAELRESFLPLLRECLHVTIHAGETESVENIWEAVYYLAADRIGHGLRLLDRPDL…
scaffold00000199	3'-5' exonuclease DinG	Cytoplasmic	MFKARCEAIDANGGSGFYQLALQSATMKLKQGFGRLLRSACDRGVVIILDSRVVSKNYGMYMIRSLPESYHPDSETSGLSDKVENFLYGG
scaffold00000208	tRNA-specific adenosine deaminase	Unknown	MPKRKDYLSWDEYFMGVAVLSSLRSKDPSTQVGACIVNTDHKIVGVGYNGFPIGVDDDDIPWEREGEWLETKYPYVCHAELNAILNAISSNLKGCTLYVGLFPCNECAKAIIQSGIKEVVFLSDKYSEADNTKASKLMFDKTGVAYRQLVPQHGSILLKLS
scaffold00000219	Glucosamine-6-phosphate deaminase 1	Cytoplasmic	MRVTICEDKHDMGYQAAKLGIAIIKDAIDKKGHAVISVATGLSQFSLYEHLAKADIDWSKVEAFGLAEYVDLPDTHSSSFRYYLNNRFVEKVTHLGAFHQINGDAENLEEEVNRLNALIRKKKVDVSFLGIGENGHIGFNDPPANFETDDPYIVVELEDRCRRQQVSEGWFSKIDEVPSKAITMSVRQILKAKHLICSVPDQRKARAVAMCLYDQIGVYSPCAALRTKKECTLFLDRTASMLVMGDRR
scaffold00000232	Ribonuclease P protein component	Unknown	MRRSLSKQEIVKRKPEIDRIFKTGRHYSCRGLKLIVSQNQLDVDRIVVIPVRHYGNAVQRNRIRRQIKEIWRTEKPRMVPGYDFAFVVYPGKVLDYAFQKEQILSLCDKAGVFNQS
scaffold00000232	Anaerobic ribonucleoside-triphosphate reductase	Cytoplasmic	MQQQVVKRDGQVVLCEVQKIIDAIEKAANAAGQKVDAKMVATIVLSKTKGKDKVEVEYIQDLVEESLMEQSYQATAKAYILYRKGRERVREGKALIKATNELFSAYLDDTTWRVKENANTRRSVNGMNNYIRERFTEQYWLHEIYPETIREAHQSGSLHLHDLGFFGPYCCGWDLRQLLTSGFGGVDGKVSSKPAKHFRSLLGQVVNATFTFQGECAGAQAWSSFDTYCAPFIRYDGLTFREVKQAMQEFIFNLNVPTRVGFQCPFSNLTFDITVPSSLRDVSVIRGGEVQKETYGEFQNEMDMVNHAFCEVMEEGDASGRVFTFPIPTYNVTKQFPWESKVVDSIFAMTAKYGIPYFSNYVNSDLSPEDTLSMCCRLRLDTSELKKRGGGLFGSNPLT…
scaffold00000232	Endonuclease III	Cytoplasmic	MNDAYWDSVFILFKQAIEKEGGILPSVSVIAERENDPFRVLIATIISLRTKDEVTLDASTKLFSLAKDPESMLNLSEEEIQKAIYPSGFYKTKARNIRAISKILLEQYGGVVPNDQTLLLSLPGVGIKTANLTLNLGFQVEAICVDCHVHQIANRMGWVETKTPEQTEKDLMDIMPRRFWIPLNELLVRYGQLICTPISPFCSKCPETERCPKIGVKRSR
scaffold00000261	Exodeoxyribonuclease I	Cytoplasmic	MNTHTSKQTIFWYDLETFGLDSRYDRIAQFAGQRTDLNLNPIGEPTVLYCKLSDDYLPDPLSCTITGITPQEVNQKGMCESEFIARINAEFSKPSTVVAGFNNIRFDDEFIRNALYRNFFDPYQREWKNNCSRWDIIDLVRAAYDLRPEGITWPPRKETTGNPTFRLTSLTEANNISQEGAHDALVDVRATIEIARLIKNKQPKLYDYYFSLRAKSQVKRVVPTPFGQPVLFTSAMFSKNEGCSRLITPITHMKSNANSIICFDLSKDTAPLLRANEETLLKTEGVFTLAINKCPFVSPLSVLTDQLAVKLGIDKDLAMFRHQQIASHPKLLLIARNVEDTFEGVDDVDFQLYDRFFADADQKRFSLIREAEPKEKLSLHLDFEDTRIPTMLFRHVARN…
scaffold00000267	Exodeoxyribonuclease	Cytoplasmic	MKLISWNVNGLRAIQKKGFEEYVSSCDADIFCLQETKLQEDQISLSLPDYHLYWSFAEKKGYSGTALFSKTEPIDVSTGIGHPLDNEGRTVTAEFEDFYVVSCYTPNSQSELARLDVRMDWDEAFRAYVSSLKDMKGVIVCGDLNVAHNPIDLKNPKSNERNAGYTIEERQQFTKLLEAGFIDTFRLLYPEKTDTYSWWSYRFRAREKNAGWRIDYWLVSEDLKDRVEDSSIDTEVMGSDHAPVILNLQD
scaffold00000283	5'-nucleotidase SurE	Unknown	MKILLTNDDGYQSEGLNTLSDALLRAGHEVWVCAPDSERSASSHSMTLREDITITEYGQNRYHCSGTPADCILYASKGKIFPGEPDLVISGINHGFNISTDILYSGTVGAAREAALTGLRSMAVSCARSEDGSYPFQRTADFVVQHLEDFYPLTSSECIININAPGEGNGKWKSGVLSYLDYHDAVQTKQQEKTRYYDTATVRFGTSVVLSMKGGVQPIQRCDTKGSDFQAVREGYISVTAISILPPVHTASQTKLESLSKGESCG
scaffold00000289	Pyrimidine-specific ribonucleoside hydrolase RihB	Unknown	MIRLLHTYPGEISIISVGPLTDLALAMQKDGEVAQLAKQIIIMGGSFSNGNVTAFAEFNTYADPEAAQVVFSSGAKLVLFPLDCTRQVTLSPSRLEGYHTIKTNSAQVFAACMDTYQANYTRQKQGWPQMHDPLCVAYLADPQKVQTEYKRVWVDCQRGPSYGRTIKEETKNNDGVHIATSIDIPWFWSLVDKAFAVLP
scaffold00000289	Purine nucleoside phosphorylase DeoD-type	Unknown	MHAGMVFSSDLFSSYNALGEDSWQAWARMGALAQDMETYALYSTAAWTKKHALSLLTMTDSCVTGQGFGDEMRTVGLYPMIEVALQVASEVR
scaffold00000301	Endonuclease III	Cytoplasmic	MDKNTYASLIYERLDTLLPKDIQFLEQRDPFRFLISVILSAQTTDRTVNAVVRTLFTHYPDAPSLAKASREDVEEIIFPTGFYRNKAKNIIACAQALGDGGLPETMEELVKLPGVGRKTASCVLGDIYGKPAIIVDTHFGRVVNRLGLVSTKDPEKIEREVASLLDPRFHYRFSMTANLFGRTTCHAKKPSCEDCPFSDVCPSRDAFLKKHSK
scaffold00000307	Endoribonuclease toxin MazF	Unknown	MVSNVYIPEEGDIVWLDFTPPPGHEQEGRRPGLVISPKKYNRIGLALICPITSKQKGYPFEISLSSSGGFTSGVVLADQIRSLDWKARNASFKETAGSAVVDGVKDLLMLLIGK
scaffold00000321	Ribonuclease Z	Cytoplasmic	MNFEVFVLGTSGMMPLPNRFLTSAMVRRDGELFLFDCGEGTQVSLKMLNLKWKKIHSIFISHMHADHVTGLPGILMLSSQVDRDEPLTLYGPPKLKEYVDANRRILDMYINYEIIVKTVEPGIILETDDFIVRAFRLNHTKPCLGYVMQEKDRPGEFHPEKAQELGIPVGPLWGKLQRGETVTLSDGRVITSTDVMGEKRGGRKFSYVTDSLYLPSIAKEVEHSDLLLCEGMFTSDMEETAYEKKHMTAGQAAQIAKDAEVAKLGLLHYSPRYGDRELRFLLKDARKIFPDTILTKDRMSFEIPLKD
scaffold00000327	Ribonuclease R	Cytoplasmic	MIEGTLSVHAKGFGFVLVKKGTDIFIPLEHMLNAMDGDYVSVEIVKKVPKKNPEGRIVKILTLQNKEIIGVFKSSKEGGSVIPSDERYNNPIIIPKDSLSSPKIGRKPKNGEFVVIMRTGWNENDHTVTGKIIDILGKPESKEMDLLLVARNNDLTIPFPTQVNKALTGLPEFDLQKELKSREDFRSVPCFTIDPESAKDFDDAISLVQLDNGRFELGVHIADVSHYVREGSAIDKEAYERGTSVYFVNNVIPMLPERLSNDLCSLKPNTDRLAFSVIMEIDSRGIVQKYRIRETVIRSAVRFTYEEVEAIIKGKKHSHAKTIHLMQMLSLILRRSREEMGSIDFDISEAAISLDEQGVPYSIRPRERIESNRLVEEFMLVANRIVASHIAKKSTKRNP…
scaffold00000338	CRISPR system Cms endoribonuclease Csm3	Cytoplasmic	MEYQQLGQKKIIGKMVVKTGLHIGAGNDKVEIGGMDNPIIRNPLNREPYIPGSSIKGKMRSLLEWKFGKIDMASRKPGEPCSCGKADCQICRVFGSANNSRNSASTIEKGPTRLIVRDATLSEEYRAMMKQGKPIVEEKSENSLNRITAEANPRPIERVVPGVTFDFEIIFRVLDMGDGGKTDLKMFDDVVVSGLNLLKADYLGGGGSRGNGQIDFVDLKDENGNSIEL
scaffold00000344	Ribonuclease HII	Cytoplasmic	MEPMLFNLNDEKGVVCGLDEAGRGPLAGPVVAAAVVLPPDFPIEILGDSKQLSEKQRLEAEIIIKEQSLAWAVASVTAQEIDKINILQASLLAMKRAYEKVKAHISVDTALVDGNQRPDLDCTVQAIIKGDATIPEIMAASILAKNQRDRFMVLCDAKWPIYHFAKHKGYPTKEHREACLLYGLSPIHRKTFSIKQEGSRKQEEQQSLF
scaffold00000357	CRISPR-associated endoribonuclease Cas2	Cytoplasmic	MKRDFLILYDIADPKRLKKVAKFLESEGVRVQKSLFECNWEEGYDIIIKHRLRELIDQAKDYILLIPRCSTDLQKEIKIGKGSDIKVDTLPHKIL
scaffold00000357	CRISPR-associated endoribonuclease Cas2	Cytoplasmic	MRYMYCYDISNAKRLRTIAKVLKQKGIRIQRSFFICDFDYVKAIELLNEIKDIMNVHKDSIFMYGTCDACQSKVSSIGDGAFQVLEDFRII
scaffold00000357	CRISPR-associated exonuclease Cas4/endonuclease Cas1 fusion	Cytoplasmic	MGTVYLVSSNGKMSKEGEALVVRDYDGTKTTLPLHTIDQLIIIGTVEISGQALRLLMKHSIETVFVSKNGRYDGKLAFEDAKNVFLRQKQYDTLHDDGFCTTIAKSIVRGKLRNEYLFMQRIGRKLEKDDFITQQVQKLASILGKLEKASTIDEIRGYEGFAATLFFSVLGKNITPEWVMFKGRNKNPPRDPMNAVLSFLYTLLAYRVDALIVSEGLDNSVGILHALSYGRKSLVFDLIEEYRTPLVDTLTCAMFNMGVLNKGDFRTVCNTEESREECAEVDTDLERRDIPGEFEKAVLLTQEGIRKVVVQFERKIQEEHLYEPLGKRINYKRIMHEQVKMYKRYIMGLEEAYKPVVIS
scaffold00000359	Ribonuclease	Cytoplasmic	MHITFFGAAQQVTGSCTLVEVNGKYLLVDCGLPQGNDEKEAGMNLPFDAHAIDYVFLTHAHIDHSGRIPLLVKEGFEGKIFCTAATVDLCEIMLADSGHIHEMEAEWKSRKAKRAGKKGVEPLYTVEDAKDSMGFFSPCDYEKVCTIDEGIKVRFNDAGHLLGSSSIEMWLSEGKENRKLVFSGDIGNFDQPLIKDPDYIDTADFVVMESTYGNRVHKKPENAVGNSVPTQVRAQELADIIERTFKRGGNVIIPAFAVGRTQEMLYLLRVIIEKKLCPTVHEIPVFVDSPLSVKATHVFAGNLFGYMDDETMELVNKGINPILFPSLVTITDVEGSKALNRRKESCVIISSSGMCEAGRIKHHLKHNLWRSECTVLFSGYQAGGTLGRSILEGARHVTI…
scaffold00000363	Endonuclease 4	Unknown	MIDNPSLKLYRSPMHTIGPHTSIAGGVQNAVIQASSLGANAFGMFTKNQRQWKSKELETETIELFKSTMAELGFTAQQVLVHDSYLINLGNPDPEKRKKSLEAFIDELRRVEQLGLSLLNFHPGSHLGLVDTKESLSLVAQSIDIALSETEHAIAVIENTAGQGTNLGSSFEELAYLFEQCREKERIGFCIDTCHAHAAGYSMGSPDEFDAAMDQFDSLIGLSHLKGMHLNDAKSSAGSHLDRHASLGMGSIGWATFEHIASDSRFENMPLILETVDSTLWKDEVSHLRFGGKR
scaffold00000396	CRISPR-associated endonuclease Cas9	Cytoplasmic	MNTAVSKDSNQSEYYLGLDIGTASVGWAVTNAEYELVKKHRKHLWGVRLFDTADTAAERRLHRAARRRHQRRLQRQRLLKEIFQDKIDEVDPHFFERLKESSYHTEDRSGHFLSILFNDESFKDTDYFAKFPTIFHLRSHLIHHPEEKPDIRILYLAIHSILKHRGHFLFPGESLESVSSFNLLFDALLKNVEDSLQCVLHVSCSPESVGSILKKKRRTDKKNELMKVLTLTRTTEEEIEETPKKLIAELIKALSGTPFLLSSLFENESYKESELDRIEFDKEGFEDKKESIEVLLEPEEYALIETLEGIYNWTLLSDILNGEKFISDAKVSSYAEHKNDLKQLKLLVKKYAGSAYYKAFKDPSIQNNYAHYIGTGNKAGKKVQVDLKGKCLQEDVNKY…
scaffold00000396	CRISPR-associated endonuclease Cas1	Cytoplasmic	MSWRIVVVSKRAKLEYKMNYLVVRDTEMLRIHLSEIHTLMIESTAVSLTAMLVAQLQERKINIIFCDNHRNPLSNVLPLYGCHNVTEKVKSQIAWKKEIKDQVWTRIIHEKITNQANVLKQTRPDLAEKLIGYTNSITTGDRTNREAHAAKVYFNAIFGNEFSRNKDSPINAALNYGYTILLSAINREIVINGYLTQLGIFHDNAFNQFNLSSDLIEPLRSLIDKEVVSWGSIEEFTSIQKMRLVDVLNCKVHIGDKQIQFVNALGTYCRSVLEALSEQNLDLIQCMEYE
scaffold00000396	CRISPR-associated endoribonuclease Cas2	Unknown	MRVIVMFDLPVLTRLQRKAYRKFRKWLIGTGFVMLQESIYSKLVLNPTAAQFLKAQIRSQEVKEGIVQVMVISEKQYENIEFIVGQVQSDTLSDMRRLVIL
scaffold00000404	Crossover junction endodeoxyribonuclease RuvC	Cytoplasmic	MRILGIDPGYAQTGWGVVESDGQHNRPVSFGVIKTSTSQPDSQRIHFIAKSVGQLAEDHHVDVCAMEDIFFTKNVSSAIPVAKVIGACIHQMGLQELPVKLYSPPTIKSVVTGFGGAEKHQVQEMVRILLGFETIPRPDHAADALAVAICFAVYDFSRIRMKLP
scaffold00000414	ATP-dependent helicase/deoxyribonuclease subunit B	Cytoplasmic	MSLSQTKRSYVHEAFDQGLICVFPTEVAARSYLVDYALHGKNHAILAERAISYDTFRGYFLPHHETMVPANSLTRQLFIHQLLESGSLLRYFLNPTYPEMNNRVKGYLAKLLPSLLEACQGEVLSNLDSAMQTDLLVLYGQYQQFLDEHQLFEPRYEKPSIPDDWDTGKSYCILFSDTNPEAESLYEQLGRPSFMELRKAPEEDPSVSLEVFPNHLVEIKQTLKRVRDLLDAGVETHQIVIGSTATDTLMDVLREEAMLYGIPLTVREGKSVLAYSSGRFLSLIQEVYDEQFSLESLKSLLLDPGIPWAEGEKHRIFIKRAVRQSVMHGSLYGEDQYSSLLGDRDLQRWYEGLKQSIIAIVQAEDIEDLRRKINHFQDTYFIPTQWVGTAGEDVYAFCL…
scaffold00000414	ATP-dependent helicase/nuclease subunit A	Cytoplasmic	MIRFEDFLKHTNARLDDNQRKAVNVLNNCVVSAGAGSGKTTVLSYRFLRLVLERKARCDEILTLTFTRKAAREMHQRIHRHLLTCLEDEDIAQQLETFSEAAIATLDSFCATIVRSNSVAYGVPQDFVIDDEKNLGTIRRVATELLDAYPQSPGAKLLSELYTPDTLIDNVFVPLASTYYCLPNTVEEGGAERILAAVEDTYEDLLVQYREMLSLYASFTDKGNTVQGYKSDAQLMLSRMDACKNRDDLRSLLCSDFAHRRAPGNGKADDILTIKDTLALYRELRSKLCMALSIMLAQDQLHAVMEFMQEFVSRYQREKRSSGILTFADVSTLAVTMLTEDKALRSFYKKKFRYIMIDEFQDNNAQQKAMLYLLAERLDRDGDGIPLPEDLQKDKLFFV…
scaffold00000417	Adenosine deaminase	Cytoplasmic	MQYDKPMVTKEIIKQVPKVELHDHLDGGLRIQTILSLAKAQGITLPTEDPEELHQWFVRGGKQKSLSLYLESFALTTKVMQSSAALHRVAFEAVEDLAAENVCYAEIRFAPILHTEGGLSLEEAVQAVLDGLQQGTRKTGMPTGLILCAMRNQSPSVSKSIAELAVAFADRGVVGFDLAGDEIGYPAKKHLDAFQFIRSKNFNITIHAGEAFGVESIWQAVQLCGAHRIGHGVRLVEDMGIEGTRIEKMGSLAAFILDRRIPMEMCLTSNVGTGAVKDYDSHPFPILFRNKFRVFLCSDNRLMSDTTVTKEMELAVQYYNLTIRDLEKITINAMKSAFIHHDQKLSIIYDVIKQQYAEIRQKYDLQD
scaffold00000420	Endonuclease MutS2	Cytoplasmic	MFDNLFTDIGDEQSIEEELSTFSGHMKQIGYILRNMSERSLIILDELGSGTDPVEGSAIARSVLEYCLEKAKLTLVTSHHGVLKQFAYAKKEVINASMEFNEHSHMPTFRVIQGLPGESHAIDTARYMKLPEEVISRAEQYLGSEAVQIASIIKDLEEKRKELEKQEEKTQKRYYSLQQEVKQLQLKELRVRQREAQLKDEQTTELARFMSAKRKELENLVKTMREGELDKAKRKQVKAYVQSLADRVQDEQALLEQSEEELSDLEVQNPQEFSEGMEVLCGNAKRLGKILKKQGRNKYLVAIGSMRMTLDGKQLQVPKEQQKTVLVSYHSSTPRPKLVLDLRGYTLEEALTSLEEQIESCLVHGVSSFSVIHGYGDGILSKGISSYLEKHRSIQGFRF…
scaffold00000426	Ribonuclease VapC11	Cytoplasmic	MIVVDTSVWIDYVNGVHTAQTDILDKELQESRVVTGDVIMVEFLQGFRDNKQFKTARMLMDSLEYYDFAGKEMAIKAAENFRLLRKKGITVRKTIDVLIATFCIEHGFELLHNDGDFEPMKEILGLQVKH
scaffold00000432	Bifunctional oligoribonuclease and PAP phosphatase NrnA	Cytoplasmic	MFSYPPIDEEILALLRNREEFVVIGHVSPDGDCLSSQMAMNSMLLKMGKTVHMANAGPFDRSEISHLRSDFLNHIDDELKQRNPLIVVVDCSSPERIGHLAEEIEGLTTVVFDHHSSGEQFGTYRYIVPRSVSTTLIIMQLYKALDVEISQEIAEHLFFGFATDSGFFRFINAYRGETLRLAAELVDLGVSPNVMNDRMTGGKSFGYIKYLGKLIDRSESLFDGKVMISSSCLEDSKQYITTDKPSDSLYTMLLSVQGVEVVLFFKELEGGRTEVGFRSSHQSSINVGALAESFGGGGHKKAAGATVNKPIQETRKLLLEAVEKMLKA
scaffold00000439	Ribonuclease HI	Unknown	MNHAEIEIYTDGGCLGNPGPGGWAFVLRADNGKFEKEASGFEAATTNNRMELRAVIEALQACKQYNPGRIVINTDSQYVKNGITSWIKKWKVNGWRTASKSPVKNKEYWVALDALNEQLPVQWNWVKGHAGIADNERCDQLVRQAMENGV
scaffold00000458	2-iminobutanoate/2-iminopropanoate deaminase	Cytoplasmic	MMFQLKKTQVSTANAPAAIGPYSQAVVAGPFVFTSGQLPVDPTTNELVGGDAANQAKQVFENLKAVLAEAGTDLSKVVKATVFLKNMDDFGAVNEVYASYFGEGILPARSAVQVAKLPKDVSVEIEMIALA
scaffold00000458	5'-nucleotidase	Cytoplasmic	MNFKLAIFDLDGTLMNTSPGIFASANAAIEKLGLPPEHDVNQLSKFIGPPITQCFVKVYNLEPSLIDEAIALYRVEYDTHGRFNAHPYTGIPQLLSTLKKRGYLLAVGTLKYELLAKQMMEHFNLDGYFDSIRGADLDSTLSKADIVNKVLNDLSIDANDAVLIGDTYHDQKGATEAKVPFIAVDWGFGFPKGHMKDETTLAVARSPEELLNLL
scaffold00000517	Exodeoxyribonuclease 7 small subunit	Unknown	MSFESDVKRIEEIAQKLNQMETSLEESLSLFEEGMRLSKALEKTLSEAKRKVEVILSEDLTEAETTVLE
scaffold00000517	Exodeoxyribonuclease 7 large subunit	Cytoplasmic	MHELFHTDLTVSELTSLIKRTLEEGFYGLKVTGEISNFRPSSTGHWFFTLKDANSQISAVMFKGSTWKVDFTPSEGDKVTVTGNLDVYGARGTYQIKCESMEKAGQGEILALLQARKRLYASKGYFDESLKKPIPSQPHRVGVVTSATGAALQDILNVLNRRSPSLDVLVLPAVVQGESSAASIANRIMQANSLLLCDVLIVGRGGGSLEDLLPFSEEVVLEAMHESEIPIISAVGHEIDWALSDYVADLRAPTPSAAAELVSQGYLDLRQNLKSLQAEMQKAMQYRLTLATHQLGKFDARQIHAIIDNREYLLANASQNLINAGQQKVRENQARYESAARELQALSPLAILARGYAAVQSESGTLIKSKEQATIGEVVRLTFVDGKRTAQIKE
scaffold00000520	3'-5' ssDNA/RNA exonuclease TatD	Unknown	MFDAHRHYGSSMSENALYATSSRDEWELLSSLTPPALGGVGALADKPLPEIEAFEQILKTFPDFQIAEVGLDRRFPEIEQQEAFLKDTLTLAYELGRSVSLHCVQEDGRMLSLLRSLQPNLPVLLWHGYTGSWETAQEAAKLGVILSYGSRLFGSKLAREGDRLATLPYALETDFQMGDYSQILWTQIDNFSKLSGCSHDELIRNNDEIRTILTHNTATR
scaffold00000536	Adenine deaminase	Cytoplasmic	MLEASKETALQAFFMVPSCVPATTFEHSGTVLEAKDIKEALQHERVLGLGEMMDFPGVVAGTDLVLDKIMEAKRLHKVTDGHSPAISGAELDAYASTGILTDHECENEQELRDRIRRGMYVMLREGSACKNVLMLLGGVTEKNSRRCVFCTDDRQPKSILTDGHINNNVRIAVQDGLDPIEAICMATVNSTDCYHLTDRGAIAPGKRADFLLCNDLKEFSMHQVYVAGTLVAEDGVICKAAKAKHDERVSGKMQVKDFSVKRLRLPLSSPNVRVIDIIPGGVVTGAGEATVTVENGEWVHDESQDIIKLAVVERHTGTGNVAVALLRGYGLQGGAMATSVAHDSHNIIVAGDDDEDMAMAVEHLISIGGGMVIVKKKKILASFAQNVAGLMSYEAGSVI…
scaffold00000539	5'-methylthioadenosine/S-adenosylhomocysteine nucleosidase	Cytoplasmic	MSVDVLLVAPLKHELEGILTKLNEPVLFASKRVIGTVVGVGKVASGIAVAKAIITYKPALVVLVGYCGALEETLAIGDIVCASSVVQYDLDLRAFGLDWGSTFLGDGSHAPSFLPLYCPAIEGVKSVVMGTADRFLVRSYREEHPELRENLHLGCSDMEGYAVAFACHTASIPCAIIRVVSDDAKGRRHKQFPVFVREANKKLQETLQLLLESPSEKSPTSL
scaffold00000541	8-oxoguanine deaminase	Cytoplasmic	MRLGSGICRVNEMLPMGINVAIAVDGSASNDSSDMLGEVRQAMLLQRVKYGSDALSANEAFTMATENGAKALNFSNVGRLEEGWAADLAIFDVSKLPYAGSQSDPVASLLFCGTNHNTDYTIINGKVVVDHGQLVGYDEQELADKANAISKRMMGQAAKEEAV

[truncated: 12 more sheets: S6, L6, A4T, SYP, B1T, Plnct-SY6, Izemo-BS, Cloa-SY6, Igna-SY6, Chflx-SY6, S3T, S3-i]
