# Supplementary material for: Organic matter degradation in the deep, sulfidic waters of the Black Sea: insights into the ecophysiology of novel anaerobic bacteria
Source: Microbiome. 2024 May 27;12:98. doi: 10.1186/s40168-024-01816-x (PMC11129491; doi:10.1186/s40168-024-01816-x)
Supplement: Supplementary file 2 — Supplementary Material 1. [file 40168_2024_1816_MOESM1_ESM.zip › Supplementary Table S40.xlsx]

## Sheet: S5
List of peptidases identified in the genome of Psychrilyobacter piezotolerans strain S5
Gene Location	Predicted function	PSORTb localization	Sequence
scaffold00000001	Beta-barrel assembly-enhancing protease	Unknown	MKKLVLLFSLIFIISCSNVPVTERNQLMLVNESDIIVSSEKQYEEFLKENPPLNNKNSELVKKVGKNISVAVELYFKEKGQEDLLEGYDWKFNLVDGKDINAWCMPGGKVAFYTGILPVTKDELGLAVVMGHEVAHAVARHGSERLSHQIAVQTGANLLNLGLSNVQTSISSDLALQAYGVGTNLGILSYSRKHELEADRLGLIFMAMAGYDPKEAIEFWKRMAKLSSDGGNEFLSTHPSHEHRIEDIGKYLPEAMTYYNK
scaffold00000001	Lon protease 2	Cytoplasmic	MYAQENNSQLIHVEHILPENLTILPMLTRPIFPNIMIPITFSGEVFLKTIKQVEETENRLLGLVFVKELNQFDIFKSELYEIGTVVKIHKITPLSANTIQIIVQGLNRFELVKVIRKEPNLVWNVKYDEGEEGPPNDEIRAYMLAIMSSLKEIFKVNPILQEELKLLMTQVNYEQPGVLMDLITSMLKTENKNLQEVLEEWELAKRSRLILTMLKKELEISHLQQKLQKQIEEKVSKQQKEYFLREQLKLIKKELGMEKDDQETEVEKILQMLEGKTLSEEALKTVEEQIEKLKLLDSHSPEHNVVRSYLLAIAELPWGVYSEDSLDIQKSRKKLDEDHYGLQDVKSNILEFISTIMKTGNVSGAILCLVGPPGVGKTSIGKSIANALNREFFRFSVGG…
scaffold00000002	Modulator of FtsH protease HflC	Cytoplasmic	MKKLIISILVMVVIVLSTSLFQVSEIENAVVIRLGKPKRVVTEPGLYAKLPFIDDVRYFDKRLLNYDAAPKGIIIKEKKSIVIDNYARWKIADPLLFLQSVQNIGGAQARLDDIVYSELRREMGKYTLSEIISSKRDVIMENVTGESRKKAKSSGIEIIDVRIKRVELPKENEQNIYKRMEAERNQQAKKYRAEGREKSLEITSQADQEKTIILAEAYRKSEELKGEGDAKALEIYADAYNRDPEFYKFMKTLESYEKIMDKKTKVILSTDSELWKMLQTK
scaffold00000002	Prepilin peptidase PppA	Cytoplasmic membrane	MQWLVLLLGFIIGSFLNVCIYRIPRGESVAFPPSHCPSCGHTIRWYENIPVFSYLFILRGRCSGCKERISIQYPLVEFITGILFYLFFLRFGLGIMGIKYLIFICLLIVGIWVDFTHYYIPDRVSLSIFIIGIVTSFFTIGFERSVLGAGIFALFYIVLYGFGESFGHEIMGFGDVKLAMGIGAMIGYFSLYQVFIFLNIAFITGAIIGVGLILLKRKTRKDIMPFGPYIAIAGLVVGYLS
scaffold00000003	Proline iminopeptidase	Cytoplasmic	MKITQGYMPYLEYKTYYRIVGECTGNKKPLVLLHGGPGSTHNYFEVLDKVANDGRAVIMYDQLGCGLSATPSRPDLWNAQTWIDELIQLRKHLGLDEIHLLGQSWGGMQAIQYACDYKPEGIKSYILSSTLPSASIWEKEQRRRVAYLPKDMQEAIAQAEKTNDYSSEEYQRAEAEFMVRHCAGEVGPDSPECLRRPKVSGTESYITSWGQNEFCPSGTLKNFDFTEEIKDIEEPCLVISGLLDLCSPLVAKTMYDKIPNSEWELFEFSRHMPFIEETDKYIEVLNRWLNKND
scaffold00000003	Xaa-Pro aminopeptidase	Cytoplasmic	MFSKETYIERRKKLKEELIKEKKSGLILITGNGEASMDYLDNTYDFKQDSTFRYYFGIDRADMFGLIDLDNDKDYIFGYDYTISDVIWMGPQNSLKNEALNFGIENTGSYDDLKLFLENSNDKKVHYQPQYRGDNIITLGELLNKTTCEIKNGSSEKLCYAIADQRNYKSSEEIEKIEEAVNVTRAMHLKAMQTAKAGMKEYEVTAEIQGVVLGNHCTNSFPTICSTNGQTLHNHYHGNTLESGRMLLIDCGAKSASGYCGDMTTTFPVDAKFTPKQAVIYNILIDAYDHAESILKAGITYKEVHLAACSKIAQGLKSLGLIVGDLDKAVKNGVHALFMPHGLGHMMGMDVHDMENFGEVIVGYNGEAKSTQFGLSSLRMGRVLEDGFVFTVEPGIYFI…
scaffold00000006	ATP-dependent zinc metalloprotease FtsH	Cytoplasmic membrane	MENNNNNDLKDDLKDGLKDEKKDEKKKENVEDKDTEYNELEERKNELKERLKYGMRKKKGKKTNNENGEKGSKKEPQKKFNFKTVIMLLFVVTIIMSLPSMMDSAKTKDQKIISYTEFLKKANNGEFKVVQEKEGYVIGKKQLEDTSAFRARMISNRVSQDPNLMKALTQTSVEIKSEDPAKTPLIVQILISWFPMLLLVGIWIFMMNKMKGGSNSGPSVFNMGKSRAKDNGENISNVKFDDVAGIEEAKQELVEVVDFLKEPEKYKKIGAAIPKGVLLLGAPGTGKTLLARAVAGEAAVPFFTISGSEFVEMFVGVGASRVRDLFNKARKAAPCIVFIDEIDAVGRKRGSGQGGGNDEREQTLNQLLVEMDGFSSEETIIVIAATNRPEILDKALMRP…
scaffold00000006	ATP-dependent protease ATPase subunit HslU	Cytoplasmic	MKEKLIPKKIVEELNKYIISQEDAKKNVAISLRNRYRRKQISDMKLKNEITPKNIILIGPTGVGKTEIARRLATITDSPFIKVEATKYTEVGYVGKDVESMIKDLVSITFNKLKVKKIETLKEKYQEVTFLKVAKLIKPYGTINPDEKNILLDEVKSGKYDDQEIEVEKHQNSDAPMVEVFATGNEPDEDGVKGIIDNIMSSFPGGKKKIVKMSVKNAIEYFLRTEIEQNIDLEELKPLAIEKVEEDGIVFIDEIDKIAEREGSNSEVSRQGVQRDILPIIEGTTVMTKYGSVRTEHILFIAAGAFTQASPSDLMPELQGRFPIKVRLNTLNKDDFVKILTEIDFNLLTQYRELLKTDKVNLSFTKGAIEEIAEIAIDLNEEIENIGARRLAGVIEKIL…
scaffold00000007	Pyrrolidone-carboxylate peptidase	Cytoplasmic	MKLLITGFDPFGNEIINPAWEAVKLLPGKIEGVEIIKLQVPTVFKESIDILLDGIKEHKPEVVICVGQAGGRYDISVERVAINLDDARIKDNKGNQPIDEPVYQDGENAYFTSLPIKAMVEEVKKANIPASISNTAGTFVCNHIMYGLLYHINKFSLVKRGGFIHVPFIPQQVLDKKNMPCMDLKSIARGLEASIKGIYENTEDLKISGGREF
scaffold00000015	Isoaspartyl dipeptidase	Cytoplasmic	MIKLLKNAEIYTPEYIGKKDILIADKKIAKIADSIKIDESIATIIDLKGKKVVPGFIDAHVHICGGGGEGSFKTRTPEIQLTDMTTAGVTTVIGVLGTDGTTRTITNLIAKAKGLKEEGVSAFVLTGSYEIPVRTLTGKISDDIILIEEVIGCGELSVADHRSSHPTVDELLRVASETRLGGILSGKAGIIGVHMGDSKNVTNLLLDTLNKGDIPMKQFVPTHMNRNPYLFEAGIEYGKKGGYLDFTTSTTPEYLADGEIKCGKATKLAIEAGVDISQITYTSDGQGSLPEFDSEGNLIRLKIGKCKTLFEAVKEGMEEEGLKLEEIIKVITSNPATIFKLTGKGFIQEGFDADLVVLDENLDIDTVLALGNIMVEKKVPVVYGTFEN
scaffold00000017	ATP-dependent protease subunit ClpQ	Cytoplasmic	MKFRATTILAVKDGDRVAIAGDGQVTFGDTVFKNKAKKIRKFYNNSILAGFAGAAADAFALFDKFENKLDEYGGNLKKASVELAKEWRSDKALRELDAMLIVADKNNLLVLSGTGDVLETDDDIAAIGSGGTYAYAAAKALKRHTQLDPHEVVRESLQIAGEICIYTNTNISVEKLY
scaffold00000020	putative M18 family aminopeptidase 1	Cytoplasmic	MFYKKENGWKDIEESVKKNVMDFSEGYKEFLDTAKTEREVITYSQKMAEANGFVDAESVETLKAGDKVFYNNRGKNLILAVIGTDDILKGANFVVSHVDSPRLDLKQSPLYEDGDFALLKTHYYGGIKKYQWASRALSLHGVVALKDGKLIDIVIGEDPTDPVFVIPDLLPHLDRHVQRERKANEVLKGEEMNILVGSTPTTMKDGEMKEHFKYTILKKLNDDYGIVEEDFISAELQLVPAEKARDIGMDRAIVGAYGHDDRICGYTSMISMFDLEGTPRRTSICYLADKEEVGSMGSTGLQSRYLDYFMGDIIYKILGDKFNDHLLRKVLWNSHALSSDVNAGLNPLFKSVHDEQNASKLGYGIVLTKYTGSGGKGGSSDADAEYVAELRSIFDEANI…
scaffold00000022	ATP-dependent Clp protease proteolytic subunit	Cytoplasmic	MSLLNAVMQGDKKAEIRIYGVIGEGWAADVTSEDINRELDALGDVTEISVRINSPGGGVGAGCAIYNSLKRHKAKIIVYIDGICASIATVVAMAGDVIIMSRVAMMMVHNPYFPRTSGGAKELRKQADDLDKFKEVSIGAYLTKVKITREEVIEKMDYETWMNADEAKEYGFITEIENDSEANMMAVNNNMLMCGKDLQLDISKYKNLNSFLKKEHLLKTKPVNKNTNIDNLNNKGDEKMELNQLMQQHPDLYKQIVQVGVNQERDRIKNLETIEQRAGRSLECIQKAKFETPLEATNQELMTDILQEMTTQPKNTEKQPKAQNKMDILLNKIDDAKAGGIQEQILDGMTKEELEAKQEEEEIDDIVALANEIE
scaffold00000023	Oligopeptidase A	Cytoplasmic	MQLNYKKLDEKFIDELNEKIIAAEDAIEELLKIKDKTYDNFFDVMEHLLDDIEKFSFPLQIEISTNITDLGKKTYEEYIPIMNEFTSKLSQNEELAGSIMKIYETEDLSDVRKRILEKQILSFKSSGIGLDKKSKEKIKSINLELAKLGNDFSQNVTDATNGYELIIEDEKVLSEFSALDKKSAEIEEGKWKFTLHGPSLTTFLKYCNDRELRERLYRASATKAPENEELIERILNLRDEKAKILGYENYRELSIASKTANNAVEVIDFLKELGKEALPKAVEEIEELKTFAGEKLGYDSVEIYDYAYLSRKLKEIKYNFDPSEAKPYFEKNKVVCGMFQFLENVFNLKARQIQDVKLWNDKVTVFELERNGVLLGNLIMDLETNENKRGGAWADSWIT…
scaffold00000024	Lipoprotein signal peptidase	Cytoplasmic membrane	MIGMNLNREWFFVLGVIIIFLTLDLRTKEWAEKNLNISKHLFRGKIQLIYVRNYGIAFNRLSGKKNLILIINLFLFTYLGYLLYTDINNYLAYSLILAGGLGNFIGRIQKGYVIDFIYFNIQGWPVFNIADFEVLLGISIVMVREIIG
scaffold00000027	putative protease YhbU	Cytoplasmic	MRKTELVAPAGNMKKLKLAFESGADSVLLGGKKYNLRTGSHNFTDEELEEAVSYAKKNSKKIWVTLDIIPHNHELEGLDEYVKYLETIGVHGVMVGDLGVFQVVREFSNLKISVLTQVSNTNFRAVRMWQKLGASRVILAREISIENVKDIREKVPEIELEIYVHGAMHMSTSGRSLLTSYMSSKEENLDSNNAQWKYSVEEQTRPGEYMPVFEDEHGTHIFHSKDLCSIENLDKILELGVDAIRIEGRMMDNYYLTASVRVYNEGINDFYSGNFDVKEEWLEDLEKASPREFTRGFYFGIEGKRSI
scaffold00000030	putative zinc protease	Multiple localization	MIIEKKLKNGIPVFFDKIDGIQSVTIGIFVGTGSKDEKAGEYGVSHLLEHMMFKGTSRRTAKELSEEIDDVGGNINAYTGKETTAYYIQLLSSRLEVGVDILSDMFLNSTFSDENLEKEKKVVIEEINMYEDIPEEKVHDINSTFAISGDQSNIVLGSIESVNGISREILVDYFNRRYTPENMVISLAGNMDIDKVMEMLEDTMGSIEKKETQIPREFSMRINSGKKVSKKEMSQVHLCINTKGISYLDEDRYKYSIISNILAGNMSSRLFQKIREDRGLAYSIYSYMSNFREGGLFTIYAGTTPKDYNEVIQIVLEEFEEIKKNSVTEKELERSKNQFLSSLTFGLENSRARMSRLANSYLTYGRIKTVEETIEEIEKISCEDIKEVANKVFSEEYYS…
scaffold00000032	Putative dipeptidase	Cytoplasmic	MLQDKILDYKDDVVKSIQEAIRIKSVEEAPLPGMPFGEGPAKALAHFLELGEKLGFESTNFDNYAGHIDLGDGEETLAILGHVDVVPEGEGWDHDPYGGIIADGKIFGRGTLDDKGPMIMCMYAMKALKDSGVKLDKKIRMILGANEETNWGCMDHYFGTLKMPQPTLAFTPDSSFPVTFAEKGIMQVTMTKNVNTKGITIEGGKAFNSVAESCEMTFPAELLTVLEGKVKEYNENNEYKMEIKDGKLISYGKSSHGARPESGYNAISALMGTLQGVDLGEISEFVSFYNSKIGMEYNGVSMGIGFEDADSGKLSLNIGKLSIKDGKIELGIDMRYPVTTKKEAVLEGLEKAAAENNLVLTVKSHTNALYSPKDTVLVKTLMDVYKEITGDVDAEPVAI…
scaffold00000032	Lon protease 1	Cytoplasmic	MTKMTKITFIPTRDLVVFPGAIMPLYIGREKSVNTLEKSLSEDSKLILCMQKDFLVEEPNYTDDIHKVGVEATILQTVKMPNNTVKVLVEASHRIILDNVEESDGIIYAESTAVEAEELEETIGEAVVRRVLKSFERYAKLSGKILPDLLVSIKSMKDIDKKFDLISGNLNISSEEKQKLLEIFNLEKRGYKLIEILKKELEILNLEKKIENKVKEKMNAAQRAYFLKEKLNAIKEELGEDESDDDDILELKKLIKAKKLPKEVKKKVEKEISKLSKMPAFSAEASVVRNYVETVLDLPWNKKTKDILDIKKAHDKLEEDHYGLKEIKERILEYLAVKKLNPNMKGTILCLVGPPGVGKTSLAKSVADAMGRTFARISLGGVRDESEIRGHRRTYIGSM…
scaffold00000032	ATP-dependent Clp protease ATP-binding subunit ClpX	Cytoplasmic	MKREIQKCSFCGKSENEVARLITGPEANICDECIEACGMLIEDMQVEMGEAVEDNSFHEINLMTPKEIKAKLDDYVIGQEAAKKVLAVSVYNHYKRIRHKGKTGDVELQKSNVLLIGPTGTGKTLLAETLARTLHVPFAIADATTLTEAGYVGDDVENVLVRLLQAADYDVEAAERGIIYIDELDKVARKSENMSITRDVSGEGVQQALLKIVEGTEAQVPPQGGRKHPNQELVKINTKNILFIVGGAFEGLDKVIKSRSNKKVMGFGATVINEKNESEGEAFMRVLPEDLVRQGIIPELIGRFPVITTLANLDEEALMKILTEPKNALVKQYKKFFELENVELEFEESALKKMAELALKRKIGARGLRALMESAMLDLMYEIPSNPAVEKVRITEESV…
scaffold00000032	ATP-dependent Clp protease proteolytic subunit	Cytoplasmic	MYNPTVIENNGKGERAYDIYSRLLKDRIIFLGTEINDLVANSIVAQLLFLEADAPEKDIIMYINSPGGVITSGMAIYDTMKYIKPDVQTVCIGQAASMGALLLTAGAKGKRFALPNARVMIHQPLGGAQGQATDIQIQAKEIQRMKELTSKIISETTGKTIEQVKKDTERDNFMTAEEAMEYGLIDRVFVEGER
scaffold00000033	Isoaspartyl dipeptidase	Cytoplasmic	MIKLLKNAEVYTPEYIGKKDILIADSRIAKIGDSIDIDESLATIIDLKGKKIVPGFIDSHVHICGGGGEGSFRSRTPEIQLTDMTTAGVTTVIGVLGTDGTTRTMTNLIAKAKGLKEEGVSAFVLTGSYEIPVRTLTGKVTDDIILIEEVIGCGELAVADHRSSHPTADELLRVASDTRLGGILSGKAGIIGVHMGDSRKVTDLLLEAVDKGALPIKQFVPTHMNRNPYLFEAALKYGKRGGYLDFTTSTTPEFLADGEVKCGKATKLCLEAGIDISQITYTSDGQGSLPEYDTEGNFKGVKLGKCETLYEAVKEGMEEENLKLENIIKVITSNPATIFKLKGKGFIEEGFDADLVILDENLDIDGVLALGRVVVENKAPIVKGTFEK
scaffold00000034	Oligoendopeptidase F, plasmid	Multiple localization	MKKRILILTGILALGIASHLYIGQNYTGKEGKISSQRIGEKKVKSAVADIKIKNRYKWNLDDIYRDWSLWEKDFSKMEKMMDEINKYKGKISEAPKTFIEFLKLQEEVDILSYKVYLYPNMKKDLDGADQKAGENLQRIITLFSQYTTSTAWVTPEILTIPRETVVSWIKKNRDLKPYEFNLMEIYRLQEHTLDAKSEKLISYYGQYQGAPKSIYSELSTTDIKFGEVEFKDGTKLPMTYGNYSKIMATNMDQGERKKAFDTHYKTFEDYKNTYGAIYRSSLQRDFAVSQTRNYKSTLEAALEQNDIPTSVYENLIEVAKTNSEPLKRYAGLRKKILGLESYHSYDGSIPLVDFQKEYEYDDAKQYVYDSIAPLGKDYSSKMKTAISDGWIDVYESKGK…
scaffold00000034	Lipoprotein signal peptidase	Cytoplasmic	MRLIILIIVLLGIDQWTKELVAGSMSEGDTIGILNDFFHITYVKNHGVAFGMFQGEIKTISIVAIIAILGIIYFMIKQLKPHEVISKYAYAFILAGAIGNMIDRIYRGFVIDFADFRGIWKFVFNMADVWINIGVFLLVLEVIILEKRKKQIKKRN
scaffold00000035	Cytosol aminopeptidase	Cytoplasmic membrane	MNIKLVKDFNKIYDAYVMPKFEGEVKVYDKLTIEERIILEKLIEKKEFTGKKNTSISCELMHKGKLVNITYIGLGKREKLKTYDVIDAFHKALKDLDGEILIGTHGVEVTQVVEAAHYAKYDFNKYKTDKKEKKECSFDIFVEEDTTDICEGTVLAESVILTRDLVNEPANVIFPESLAHEVKVLGEKYEFEVEIFDEDKILELKMEAFLSVARAAEKRPKFIIMRHLGDPSNPTEIHGLVGKGLTYDTGGLSLKPSAGMANMKTDMGGAATVIGAMCALSRMKVKKNIVTVIAACENSIGGNAYRPGDIIGSMGGKTIEVDNTDAEGRLTLIDAVHYIINHENVKEVIDVATLTGAVLVALGMTTTGVLANNDEMYKHLEEASEIAGERVWRLPNFPE…
scaffold00000037	Putative aminopeptidase YsdC	Cytoplasmic	MNRKFLMDLLDTSSPSGMEKEVQLLWLDYMKQFSHKTESDNVGNAYAVLNPEADFKIMIAAHGDEIGFMVKRIDSNGFIFLEKLGGISPKVAVGMKIKFLGKKEVVGVVGANAEHHGGVKEDLTMDDIYVDCGFKDKESAVKFLNIGDMAVYKRETEILQENRIAGKALDNKTGSFIIAEVMRNLAKEDLGIGVYAVNTSTEETNQGGAYFAGSKINPDMAVICDVTFATDYPGVDTNANGEFSLEGGPVLAKGAPINLKINTELEKSAEELDINLQYELTPRRTGTDADTIKYTGKGVPVALLSLPIRYMHSPVETASFYDIEDEINLLTHFILNLDPKINLNPIEG
scaffold00000044	Cytosol non-specific dipeptidase	Cytoplasmic	MNVLSGLKPEKVFNFFEEISAIPRGSKKEEQISAYLADFGRSRGLETIQDEALNVIIKKDATPGYEDVPAIIIQGHMDMVWEKNLDTEFDFENEGLKLLIDGDYIKAKGTTLGADNGIAVAFALAVLDSKDIPHPKLEVLMTSDEETGMSGAMALDGNLLEGKYLFNIDTEEEGEIYVSCSGGNRTTLTIPVTYTEPALDSFYNISVRGLFGGHSGMEIQLQRGNSNKIMGRILKAISDKLTINLVKINGGSKTNAIPREGDAMISAAKKDTAALNEILADVTGDIVEELRVSDAGVEITMTEGTKPSKVMDLDTTKRVINTLFLYPNGVQRMSLDIEGLVETSLNLGVLTTEDAGVVLQSAIRSSVDAAKALLTKEVETLAMISGAEFEQGATYPAWK…
scaffold00000052	Methionine aminopeptidase 1	Cytoplasmic	MSITIKTREEIEKIKAANQIIARLYNEILPSKIVPGVSTNELNKIIEDYVRSQGAIPATIGVGGPSNPYPAGSCISVNEEVVHGIPGDRILQEGDIVSIDTVTNLDGYFGDAAITFPVGEIDEESKKLLKVTREALEIGIEQCYAGNRLGDLGNAIETHVKKNKFTVVRDFCGHGVGHTMHEDPMVMNFGRKGRGIKLEEGMVIAIEPMVNAGSYKVGILDDGWTAVTKDGKRSAHFEHSVAIVDGKPLVLSRYEK
scaffold00000053	D-alanyl-D-alanine carboxypeptidase	Cytoplasmic	MKNILKKLVLLIILVSIISCRSTETPVVPIKSATEKAVDDFTHMPQTENASLGMKVVNLESGKTLFKLNPDKSLVPASNMKLLTTGAALEILGKDYRFKTILAYDGKIGSDGTLDGNIYIIGGGDPTLGSKYLAAEDPERVTTGEKKKQLEFLNIWAEKIKSMGIKKINGQIVADPSYYPETTLSQTWEWGDLRYTFASRPSGLTFLDNSIRLILQREDGNIRASVSPSWVNTVVTNRVAADEIRPSKITLVVSPYTNEIVALGTMNKPIISYNTVMQDPASALAVIFSKTLKEEGIKNNGGRLMGKNDKAINKNNLIYTQYSPKLEEIIGYTNKYSVNLFSEHLKIEAEKKLRGKSKESVETMKGYWSNRLSARGLYIYDGSGLSRYNGVTPDTLVEL…
scaffold00000053	putative murein peptide carboxypeptidase	Cytoplasmic	MLKGKKLKEGDTIGVVAPANSGSKEKVLRSKERLESLGYKVKLGKHIFDTWHSFAGTDKRRVSDINNFFKDPEVDAIMCLRGGYGSIRIVEDLDIEMIRKNPKVFIGYSDITTLHSALNQKAGLVTFHGPMAASNFFDIDKFTTDSFRKSVEGIQPGEIINPIELKSLAGGKAVGVVAGGNLTTLMADMGTTNELDFKGKILFVEEIREPTYKIDRALTQLLNSGKLYQLNGIILGDFNNCIPASEYDMNLMDLLEDRLENLGIPIIYNFQSGHCKPMVTLPLGIEIEIDCDELTIRSLEGAVR
scaffold00000077	Aminopeptidase 2	Cytoplasmic	MRKKLEEYAELALKIGVNIQEGQKLFINTPIHAVEFTRIIAKKAYEMGVKDVIYSWNDDILSYTRFKNVSMETLEDFPEWTIKQMEDLAEEGAAFLHIISPDPELLKDVDPKKVAAAAKSNSIALKKYREKVMSDENAWCVLAVPSENWAKKVYPDLNKDEAVDKLWKSIFSVARVEEGKSVEDWKNHDINLKNKVEILNLKKFKTLHYKSKGTDLYVEMSPKQIWKAGASITKGGVEFSPNIPTEEVFSMPKKDGVNGVLSSTMPLNYGGNLIDNFKLTFKDGKIVEFTAETGYEILKNLLETDEGAKYLGEIALVPVDSPISNTNTIFYNTLFDENASCHFAFGTAYRSCIEGGTEMTLEELEKNGVNDSLVHVDFMVGSEDLSIDGIDENGALTPI…
scaffold00000080	D-alanyl-D-alanine carboxypeptidase DacF	Cytoplasmic membrane	MNKMKKVIIGIYLVMGMLSFGQEDRSAAKLLGTADGKIINCINGEKIYPLASVTKMMTILITYDAISKGEISMEDMVDIPEEARKVGGSRIWMMAKDRLSVRDLLKATAVYSANNAAYSLAYYVGNGDLDRFVKRMNERAESMGMVNTSYYTPAGLPPYMTGTKMDVSTVSDIYKLSMELLKNDDYMKIASMKDASIRNGQQKFKNRNKLLGIDGIYGMKTGHHSMAGYNISIVSKKNDLNMIKIVFGSPDEKTRDRIVLEDLNEFYNNYGYVDILVCGEKLGTLKVEDGVESQVSFYAEDSYTKLMAKNRKIEKQVKMKKNIKAPVEAGTVVGEYRILIDGKTYLKSDLIIKHSIEKMGFFQRIFN
scaffold00000081	Peptidoglycan D,D-transpeptidase MrdA	Cytoplasmic membrane	MKLKRKMLSVKLKRSEKGRGENFLIIVAIIYSLIFARLFFMQIVKVEKYKKMSNKNSIKVKRVNGYRGKIYDSNGELLVNNEAGYRLVYLNERKYDEKKLDEMSKLLGYDKKTIEKRIKYGEIYNYTRENVIFDDISKEKAHKIIEKNSDFSYLEVQIYSKRKYLNESLGSHILGYVRNVSSDEYEKMKDSGYKKDDIIGKQGIEKQYESYLRGENGYRYIEVNAHNRFVKTLEEKKPKMGDDIYLTVDFDLQQKITDYMNMKKMKGAFVAIEPKTGRIITMASNPEYPLNTIISKMTTKEWDDIMFNKDRPLENRAITGRYPPGSIFKALSALAFLEEGLNPKETFFDPGYYQIGKWKWRSWKREGHGYTDLTKSLVESVNYYYYRAADKYGRQKMLE…
scaffold00000083	Metalloprotease TldD	Cytoplasmic	MLSREIIKKIFKTALVSGDFAEIFFEKKDTFSLTLSSQKIEKVLSGSDFGVGVRILDRSNAVYGYTNNLSDENLLLITKKLADSLEKKENSVEGRLGKPEVEENKHKIRRMPDTVPVEEKVALLKKVDKAAREYDEKISQVEASYFDTVQNIKIINSEGLNRSDTRVHTRLRVECIAKDGENVQTGSSAPGGQKGFEFYSEDVDVAEAAKEAARQAVTLLSAEDAPSKEMTVIMENGFGGVIFHEACGHGLEATSVAKKLSVFTDKIGEKIASSCVTAIDDGTIANGWGSLNIDDEGHRAQKNILIKDGILQGYMIDKLGGRRMEGKSSGSGRRESYKFAPTSRMTNTFIAPGTSTLEEMLKDVKFGLYAKSMGGGSVNTTTGDFNFSVREGYLIEDGK…
scaffold00000086	putative M18 family aminopeptidase 2	Cytoplasmic	MKKLANDFINFSHSSKSVFHAVKNTADILINNGYKEILESEKWKLEVNGKYFFTKNDSSLIAFSVGNGKLNECGFKISGNHTDSPGFRIKPNPEMVGDSYLRLNTEVYGGPILNTWLDRPLSIAGRVVVRSENVFKPKTILVNIDKPCLIIPNLAIHQNREVNKGVELNKQNDTLPILTLVNEELEKENFLLKLIAEENNIDLAEILDFDLYLYEFEKGTLVGLNEEMISAAKIDNLGALYVGLDAFLEAEDFNGVNVLACFDNEEVGSSTKQGADSNMLLNAMDRVSISLGLDREEFFCALSNSFMLSVDGAHAVHPAQNQKTDPIVRPKMNHGVALKVTANQSYTSDAYSLAVVKQILEPNGIPYQYFVNRSDTPGGSTIGPISSTHLDINAVDLGL…
scaffold00000091	Tail-specific protease	Cytoplasmic membrane	MKIYRKIMVLMGILLIAIVSVGEVINGEKKEQLNKVLSDISFSLETTHYKNLDIDDEFSKNVLKNYLDTLDYNHQYFTQAEVDEIYEKWGTQLDDDFLKGDSRAAFEIYDIYKNAVERVIQYQTKLLKNPKNLDFNVDEKLVYDREDEPYFLTKKEYENYWKKMLKSSILSLEEYEDLTYEESIDRMKSRMVTRKKLLEKKTTDDIYSYFVNAFLKEYDPHTTYLSAKEITDFNISMKLQLSGIGAVLTGEKGFIKVVKIMPDGPAAKGKELQPEDKIIAVATDGKTFEDIMDWPLGDAVNLIRGKEGTTVKLRVIPSGSKTAKEYTFVRENVKLEDRGARYFIKEAKSKNSTYKIGVINLPSFYMDFDAYNKGDKNYKSTTRDVKKIIEKLNKGNIDG…
scaffold00000098	Putative aminopeptidase YsdC	Cytoplasmic	MIKIDWDYIMQLTEELMEIPSPGGLTYDGIDRCREEFKKFGLTPHMTKKGALIAQMDGEENGEVTMISAHIDTLGAMVKHIKPNGKLILNNIGGFSWNSVEGENLTIHTSKKGNYTGSLLPIKSSRHTYGEEVTTLVREQENVEVRIDEFTSSKKETEDLGISIGDFVSFDTRTTFTYNGFLKSRYIDDKVCIAQLFSYIKYLRDNDIKPKNKVYFYISNYEELGHGVSVIPEDVDQFIALDIGLVSDYSNGDERKVNIIAKDSRTPYDFKLRQKLVDLCEEYQIKYTVDVHNRYGSDASIAATQGFDVNFSCIGPSVDSSHHYERTHKDGIIETVRLLIAVL
scaffold00000108	Aminopeptidase YpdF	Cytoplasmic	MKLRKLMEEKSLDGILITDLVNLRYFTGFTGTTGIALATEKGRYFLVDFRYVAQANDEVVPNGFEVVVIERPATNKINEILKEENIKKLGIEDQNVSLAEYNDYVEKFKGLEFVSLGDSFTRIRMVKTEAEVKNIKKAADIADKAFAKILPLIKEGAVENDIKTELEYEMKKLGAEGPSFDTIIASNYRSAMPHGVASEKKIDRDGFVKFDFGCFYNGYASDMTRTVYFGDQPSEKHLEIYNTVLEAQLKAIDAVKVGVSTRELDKIARDHITSKGYGENFGHGLGHGVGLEIHELPNVSGKAEDFILEENMVITIEPGIYIDGFGGVRIEDDVVVKKDGYEILNNTTKELMIIK
scaffold00000110	Pre-pro-metalloprotease PrtV	Cytoplasmic	MKIIVLFFLSCTFLLGEIFKPLTVLIDFPNYKYSDLHRIEKELVNHRRGDEFTPELYRKMFFNPEEYSGYNGQKLLSAKKYFDLESRGTFILEGSEQDIYGWFTAPNPIEFYGKNISEEGDRIRAAYLIILSINKLIEKKVDFSQYDLNEDGVIDGLIILYAGKGEHLPNSLGSRAIWPHFNRIKNISESRFYYFKDHNNKIWKIDKYALVPQDIPLDLYIHEIGHFLGLSDLYKGDSTIGYWSVMGDLYCGEIIGSKLNSLGGYHRYNLQTKYNDKNTPAFWAQIKNYDLNQIKKGGRFLKLYTINNKNFDNLIKIDLPGKRIELPSNGRDLYYTDNYLSSDNNIKFSVFLPKNTDNILKFDLWFNSEPDKKMGKVHVRRRGEDRWFLLKNKTSKKVR…
scaffold00000120	Carboxypeptidase 1	Cytoplasmic	MKYQEALDYVINKLEELSNYDYASSIIYWDLETGAPKEGIRKASKVLGFYSGESHKILTDHKFNKNLDLLLANLDLLDAIHKKIVIETKKDIENIKKIPLHEYKEYSELLSKAQPVWAEARGKNDFSLFLPYLEKIIKYKQNYVNYKGYKEHPYDAVLDDYEPGITVKQLDIFFEDLKEKLVPLILKINKKKDFISDDLLKLDYSVEKQKDFSIFIAKYLGFDFERGLLKESAHPFSMGLNKYDVRMTTRYFSNDLQPSLFGTIHESGHSIYEQNIGEDIWETRLGGGNSMGIHESQSRLYENLVARSLEFWIPIYPKLQEVFPENLKDVTLDEFYKAINKSQSDLIRVEADELTYSLHIILRYEIEKELIEGKIRACDLPKIWNERMEKYLGVTPPND…
scaffold00000194	putative murein peptide carboxypeptidase	Cytoplasmic	MRIPEKLKFNDEIRIIAPSRSLKMIGEETRDYADRCLAEMGLKVTFSKNCEVSDDFMSSSIEERIADLHEAFADKNVKCILTVIGGHNSNQLLKYIDYDLIKNNPKIFCGYSDITALSNAIYNKTGLVTYSGPHYSTFGMKKGIDYTLEYFKKCMFSEDEYKVGPSKLWSDDLWFLDQEDRLTI

## Sheet: SD5T
List of peptidases identified in the genome of Psychrilyobacter piezotolerans strain SD5T
Gene Location	Predicted function	PSORTb localization	Sequence
scaffold00000001	ATP-dependent protease subunit ClpQ	Cytoplasmic	MKFRATTILAVKDGDRVAIAGDGQVTFGDTVFKNKAKKIRKFYNNSILAGFAGAAADAFALFDKFENKLDEYGGNLKKASVELAKEWRSDKALRELDAMLIVADKNNLLVLSGTGDVLETDDDIAAIGSGGTYAYAAAKALKRHTQLDPHEVVRESLQIAGEICIYTNTNISVEKLY
scaffold00000001	Proline iminopeptidase	Cytoplasmic	MKITQGYMPYLEYKTYYRIVGECTGNKKPLVLLHGGPGSTHNYFEVLDKVANDGRAVIMYDQLGCGLSATPSRPDLWNAQTWIDELIQLRKHLGLDEIHLLGQSWGGMQAIQYACDYKPEGIKSYILSSTLPSASIWEKEQRRRVAYLPKDMQEAIAQAEKTNDYSSEEYQRAEAEFMVRHCAGEVGPDSPECLRRPKVSGTESYITSWGQNEFCPSGTLKNFDFTEEIKDIEEPCLVISGLLDLCSPLVAKTMYDKIPNSEWELFEFSRHMPFIEETDKYIEVLNRWLNKND
scaffold00000001	Xaa-Pro aminopeptidase	Cytoplasmic	MFSKETYIERRKKLKEELIKEKKSGLILITGNGEASMDYLDNTYDFKQDSTFRYYFGIDRADMFGLIDLDNDKDYIFGYDYTISDVIWMGPQNSLKNEALNFGIENTGSYDDLKLFLENSNDKKVHYQPQYRGDNIITLGELLNKTTCEIKNGSSEKLCYAIADQRNYKSSEEIEKIEEAVNVTRAMHLKAMQTAKAGMKEYEVTAEIQGVVLGNHCTNSFPTICSTNGQTLHNHYHGNTLESGRMLLIDCGAKSASGYCGDMTTTFPVDAKFTPKQAVIYNILIDAYDHAESILKAGITYKEVHLAACSKIAQGLKSLGLIVGDLDKAVKNGVHALFMPHGLGHMMGMDVHDMENFGEVIVGYNGEAKSTQFGLSSLRMGRVLEDGFVFTVEPGIYFI…
scaffold00000001	Peptidoglycan D,D-transpeptidase MrdA	Cytoplasmic membrane	MKLKRKMLSVKLKRSEKGRGENFLIIVAIIYSLIFARLFFMQIVKVEKYKKMSNKNSIKVKRVNGYRGKIYDSNGELLVNNEAGYRLVYLNERKYDEKKLDEMSKLLGYDKKTIEKRIKYGEIYNYTRENVIFDDISKEKAHKIIEKNSDFSYLEVQIYSKRKYLNESLGSHILGYVRNVSSDEYEKMKDSGYKKDDIIGKQGIEKQYESYLRGENGYRYIEVNAHNRFVKTLEEKKPKMGDDIYLTVDFDLQQKITDYMNMKKMKGAFVAIEPKTGRIITMASNPEYPLNTIISKMTTKEWDDIMFNKDRPLENRAITGRYPPGSIFKALSALAFLEEGLNPKETFFDPGYYQIGKWKWRSWKREGHGYTDLTKSLVESVNYYYYRAADKYGRQKMLE…
scaffold00000002	putative protease YhbU	Cytoplasmic	MRKTELVAPAGNMKKLKLAFESGADSVLLGGKKYNLRTGSHNFTDEELEEAVSYAKKNSKKIWVTLDIIPHNHELEGLDEYVKYLETIGVHGVMVGDLGVFQVVREFSNLKISVLTQVSNTNFRAVRMWQKLGASRVILAREISIENVKDIREKVPEIELEIYVHGAMHMSTSGRSLLTSYMSSKEENLDSNNAQWKYSVEEQTRPGEYMPVFEDEHGTHIFHSKDLCSIENLDKILELGVDAIRIEGRMMDNYYLTASVRVYNEGINDFYSGNFDVKEEWLEDLEKASPREFTRGFYFGIEGKRSI
scaffold00000002	ATP-dependent protease ATPase subunit HslU	Cytoplasmic	MKEKLIPKKIVEELNKYIISQEDAKKNVAISLRNRYRRKQISDMKLKNEITPKNIILIGPTGVGKTEIARRLATITDSPFIKVEATKYTEVGYVGKDVESMIKDLVSITFNKLKVKKIETLKEKYQEVTFLKVAKLIKPYGTINPDEKNILLDEVKSGKYDDQEIEVEKHQNSDAPMVEVFATGNEPDEDGVKGIIDNIMSSFPGGKKKIVKMSVKNAIEYFLRTEIEQNIDLEELKPLAIEKVEEDGIVFIDEIDKIAEREGSNSEVSRQGVQRDILPIIEGTTVMTKYGSVRTEHILFIAAGAFTQASPSDLMPELQGRFPIKVRLNTLNKDDFVKILTEIDFNLLTQYRELLKTDKVNLSFTKGAIEEIAEIAIDLNEEIENIGARRLAGVIEKIL…
scaffold00000002	ATP-dependent zinc metalloprotease FtsH	Cytoplasmic membrane	MENNNNNDLKDDLKDGLKDEKKDEKKKENVEDKDTEYNELEERKNELKERLKYGMRKKKGKKTNNENGEKGSKKEPQKKFNFKTVIMLLFVVTIIMSLPSMMDSAKTKDQKIISYTEFLKKANNGEFKVVQEKEGYVIGKKQLEDTSAFRARMISNRVSQDPNLMKALTQTSVEIKSEDPAKTPLIVQILISWFPMLLLVGIWIFMMNKMKGGSNSGPSVFNMGKSRAKDNGENISNVKFDDVAGIEEAKQELVEVVDFLKEPEKYKKIGAAIPKGVLLLGAPGTGKTLLARAVAGEAAVPFFTISGSEFVEMFVGVGASRVRDLFNKARKAAPCIVFIDEIDAVGRKRGSGQGGGNDEREQTLNQLLVEMDGFSSEETIIVIAATNRPEILDKALMRP…
scaffold00000002	Lipoprotein signal peptidase	Cytoplasmic membrane	MRLIILIIVLLGIDQWTKELVAGSMSEGDTIGILNDFFHITYVKNHGVAFGMFQGEIKTISIVAIIAILGIIYFMIKQLKPHEVISKYAYAFILAGAIGNMIDRIYRGFVIDFADFRGIWKFVFNMADVWINIGVFLLVLEVIILEKRKKQIKKRN
scaffold00000002	Oligoendopeptidase F, plasmid	Multiple localization	MKKRILILTGILALGIASHLYIGQNYTGKEGKISSQRIGEKKVKSAVADIKIKNRYKWNLDDIYRDWSLWEKDFSKMEKMMDEINKYKGKISEAPKTFIEFLKLQEEVDILSYKVYLYPNMKKDLDGADQKAGENLQRIITLFSQYTTSTAWVTPEILTIPRETVVSWIKKNRDLKPYEFNLMEIYRLQEHTLDAKSEKLISYYGQYQGAPKSIYSELSTTDIKFGEVEFKDGTKLPMTYGNYSKIMATNMDQGERKKAFDTHYKTFEDYKNTYGAIYRSSLQRDFAVSQTRNYKSTLEAALEQNDIPTSVYENLIEVAKTNSEPLKRYAGLRKKILGLESYHSYDGSIPLVDFQKEYEYDDAKQYVYDSIAPLGKDYSSKMKTAISDGWIDVYESKGK…
scaffold00000004	Cytosol non-specific dipeptidase	Cytoplasmic	MNVLSGLKPEKVFNFFEEISAIPRGSKKEEQISAYLADFGRSRGLETIQDEALNVIIKKDATPGYEDVPAIIIQGHMDMVWEKNLDTEFDFENEGLKLLIDGDYIKAKGTTLGADNGIAVAFALAVLDSKDIPHPKLEVLMTSDEETGMSGAMALDGNLLEGKYLFNIDTEEEGEIYVSCSGGNRTTLTIPVTYTEPALDSFYNISVRGLFGGHSGMEIQLQRGNSNKIMGRILKAISDKLTINLVKINGGSKTNAIPREGDAMISAAKKDTAALNEILADVTGDIVEELRVSDAGVEITMTEGTKPSKVMDLDTTKRVINTLFLYPNGVQRMSLDIEGLVETSLNLGVLTTEDAGVVLQSAIRSSVDAAKALLTKEVETLAMISGAEFEQGATYPAWK…
scaffold00000004	ATP-dependent Clp protease proteolytic subunit	Cytoplasmic	MSLLNAVMQGDKKAEIRIYGVIGEGWAADVTSEDINRELDALGDVTEISVRINSPGGGVGAGCAIYNSLKRHKAKIIVYIDGICASIATVVAMAGDVIIMSRVAMMMVHNPYFPRTSGGAKELRKQADDLDKFKEVSIGAYLTKVKITREEVIEKMDYETWMNADEAKEYGFITEIENDSEANMMAVNNNMLMCGKDLQLDISKYKNLNSFLKKEHLLKTKPVNKNTNIDNLNNKGDEKMELNQLMQQHPDLYKQIVQVGVNQERDRIKNLETIEQRAGRSLECIQKAKFETPLEATNQELMTDILQEMTTQPKNTEKQPKAQNKMDILLNKIDDAKAGGIQEQILDGMTKEELEAKQEEEEIDDIVALANEIE
scaffold00000005	Putative aminopeptidase YsdC	Cytoplasmic	MIKIDWDYIMQLTEELMEIPSPGGLTYDGIDRCREEFKKFGLTPHMTKKGALIAQMDGEENGEVTMISAHIDTLGAMVKHIKPNGKLILNNIGGFSWNSVEGENLTIHTSKKGNYTGSLLPIKSSRHTYGEEVTTLVREQENVEVRIDEFTSSKKETEDLGISIGDFVSFDTRTTFTYNGFLKSRYIDDKVCIAQLFSYIKYLRDNDIKPKNKVYFYISNYEELGHGVSVIPEDVDQFIALDIGLVSDYSNGDERKVNIIAKDSRTPYDFKLRQKLVDLCEEYQIKYTVDVHNRYGSDASIAATQGFDVNFSCIGPSVDSSHHYERTHKDGIIETVRLLIAVL
scaffold00000006	Pyrrolidone-carboxylate peptidase	Cytoplasmic	MKLLITGFDPFGNEIINPAWEAVKLLPGKIEGVEIIKLQVPTVFKESIDILLDGIKEHKPEVVICVGQAGGRYDISVERVAINLDDARIKDNKGNQPIDEPVYQDGENAYFTSLPIKAMVEEVKKANIPASISNTAGTFVCNHIMYGLLYHINKFSLVKRGGFIHVPFIPQQVLDKKNMPCMDLKSIARGLEASIKGIYENTEDLKISGGREF
scaffold00000007	Cytosol aminopeptidase	Cytoplasmic	MNIKLVKDFNKIYDAYVMPKFEGEVKVYDKLTIEERIILEKLIEKKEFTGKKNTSISCELMHKGKLVNITYIGLGKREKLKTYDVIDAFHKALKDLDGEILIGTHGVEVTQVVEAAHYAKYDFNKYKTDKKEKKECSFDIFVEEDTTDICEGTVLAESVILTRDLVNEPANVIFPESLAHEVKVLGEKYEFEVEIFDEDKILELKMEAFLSVARAAEKRPKFIIMRHLGDPSNPTEIHGLVGKGLTYDTGGLSLKPSAGMANMKTDMGGAATVIGAMCALSRMKVKKNIVTVIAACENSIGGNAYRPGDIIGSMGGKTIEVDNTDAEGRLTLIDAVHYIINHENVKEVIDVATLTGAVLVALGMTTTGVLANNDEMYKHLEEASEIAGERVWRLPNFPE…
scaffold00000007	Beta-barrel assembly-enhancing protease	Unknown	MKKLVLLFSLIFIISCSNVPVTERNQLMLVNESDIIVSSEKQYEEFLKENPPLNNKNSELVKKVGKNISVAVELYFKEKGQEDLLEGYDWKFNLVDGKDINAWCMPGGKVAFYTGILPVTKDELGLAVVMGHEVAHAVARHGSERLSHQIAVQTGANLLNLGLSNVQTSISSDLALQAYGVGTNLGILSYSRKHELEADRLGLIFMAMAGYDPKEAIEFWKRMAKLSSDGGNEFLSTHPSHEHRIEDIGKYLPEAMTYYNK
scaffold00000007	Lon protease 2	Cytoplasmic	MYAQENNSQLIHVEHILPENLTILPMLTRPIFPNIMIPITFSGEVFLKTIKQVEETENRLLGLVFVKELNQFDIFKSELYEIGTVVKIHKITPLSANTIQIIVQGLNRFELVKVIRKEPNLVWNVKYDEGEEGPPNDEIRAYMLAIMSSLKEIFKVNPILQEELKLLMTQVNYEQPGVLMDLITSMLKTENKNLQEVLEEWELAKRSRLILTMLKKELEISHLQQKLQKQIEEKVSKQQKEYFLREQLKLIKKELGMEKDDQETEVEKILQMLEGKTLSEEALKTVEEQIEKLKLLDSHSPEHNVVRSYLLAIAELPWGVYSEDSLDIQKSRKKLDEDHYGLQDVKSNILEFISTIMKTGNVSGAILCLVGPPGVGKTSIGKSIANALNREFFRFSVGG…
scaffold00000009	Metalloprotease TldD	Cytoplasmic	MLSREIIKKIFKTALVSGDFAEIFFEKKDTFSLTLSSQKIEKVLSGSDFGVGVRILDRSNAVYGYTNNLSDENLLLITKKLADSLEKKENSVEGRLGKPEVEENKHKIRRMPDTVPVEEKVALLKKVDKAAREYDEKISQVEASYFDTVQNIKIINSEGLNRSDTRVHTRLRVECIAKDGENVQTGSSAPGGQKGFEFYSEDVDVAEAAKEAARQAVTLLSAEDAPSKEMTVIMENGFGGVIFHEACGHGLEATSVAKKLSVFTDKIGEKIASSCVTAIDDGTIANGWGSLNIDDEGHRAQKNILIKDGILQGYMIDKLGGRRMEGKSSGSGRRESYKFAPTSRMTNTFIAPGTSTLEEMLKDVKFGLYAKSMGGGSVNTTTGDFNFSVREGYLIEDGK…
scaffold00000011	putative M18 family aminopeptidase 1	Cytoplasmic	MFYKKENGWKDIEESVKKNVMDFSEGYKEFLDTAKTEREVITYSQKMAEANGFVDAESVETLKAGDKVFYNNRGKNLILAVIGTDDILKGANFVVSHVDSPRLDLKQSPLYEDGDFALLKTHYYGGIKKYQWASRALSLHGVVALKDGKLIDIVIGEDPTDPVFVIPDLLPHLDRHVQRERKANEVLKGEEMNILVGSTPTTMKDGEMKEHFKYTILKKLNDDYGIVEEDFISAELQLVPAEKARDIGMDRAIVGAYGHDDRICGYTSMISMFDLEGTPRRTSICYLADKEEVGSMGSTGLQSRYLDYFMGDIIYKILGDKFNDHLLRKVLWNSHALSSDVNAGLNPLFKSVHDEQNASKLGYGIVLTKYTGSGGKGGSSDADAEYVAELRSIFDEANI…
scaffold00000011	Aminopeptidase 2	Cytoplasmic	MRKKLEEYAELALKIGVNIQEGQKLFINTPIHAVEFTRIIAKKAYEMGVKDVIYSWNDDILSYTRFKNVSMETLEDFPEWTIKQMEDLAEEGAAFLHIISPDPELLKDVDPKKVAAAAKSNSIALKKYREKVMSDENAWCVLAVPSENWAKKVYPDLNKDEAVDKLWKSIFSVARVEEGKSVEDWKNHDINLKNKVEILNLKKFKTLHYKSKGTDLYVEMSPKQIWKAGASITKGGVEFSPNIPTEEVFSMPKKDGVNGVLSSTMPLNYGGNLIDNFKLTFKDGKIVEFTAETGYEILKNLLETDEGAKYLGEIALVPVDSPISNTNTIFYNTLFDENASCHFAFGTAYRSCIEGGTEMTLEELEKNGVNDSLVHVDFMVGSEDLSIDGIDENGALTPI…
scaffold00000013	Prepilin peptidase PppA	Cytoplasmic membrane	MQWLVLLLGFIIGSFLNVCIYRIPRGESVAFPPSHCPSCGHTIRWYENIPVFSYLFILRGRCSGCKERISIQYPLVEFITGILFYLFFLRFGLGIMGIKYLIFICLLIVGIWVDFTHYYIPDRVSLSIFIIGIVTSFFTIGFERSVLGAGIFALFYIVLYGFGESFGHEIMGFGDVKLAMGIGAMIGYFSLYQVFIFLNIAFITGAIIGVGLILLKRKTRKDIMPFGPYIAIAGLVVGYLS
scaffold00000013	Modulator of FtsH protease HflC	Cytoplasmic	MKKLIISILVMVVIVLSTSLFQVSEIENAVVIRLGKPKRVVTEPGLYAKLPFIDDVRYFDKRLLNYDAAPKGIIIKEKKSIVIDNYARWKIADPLLFLQSVQNIGGAQARLDDIVYSELRREMGKYTLSEIISSKRDVIMENVTGESRKKAKSSGIEIIDVRIKRVELPKENEQNIYKRMEAERNQQAKKYRAEGREKSLEITSQADQEKTIILAEAYRKSEELKGEGDAKALEIYADAYNRDPEFYKFMKTLESYEKIMDKKTKVILSTDSELWKMLQTK
scaffold00000014	putative zinc protease	Multiple localization	MIIEKKLKNGIPVFFDKIDGIQSVTIGIFVGTGSKDEKAGEYGVSHLLEHMMFKGTSRRTAKELSEEIDDVGGNINAYTGKETTAYYIQLLSSRLEVGVDILSDMFLNSTFSDENLEKEKKVVIEEINMYEDIPEEKVHDINSTFAISGDQSNIVLGSIESVNGISREILVDYFNRRYTPENMVISLAGNMDIDKVMEMLEDTMGSIEKKETQIPREFSMRINSGKKVSKKEMSQVHLCINTKGISYLDEDRYKYSIISNILAGNMSSRLFQKIREDRGLAYSIYSYMSNFREGGLFTIYAGTTPKDYNEVIQIVLEEFEEIKKNSVTEKELERSKNQFLSSLTFGLENSRARMSRLANSYLTYGRIKTVEETIEEIEKISCEDIKEVANKVFSEEYYS…
scaffold00000014	Carboxypeptidase 1	Cytoplasmic	MKYQEALDYVINKLEELSNYDYASSIIYWDLETGAPKEGIRKASKVLGFYSGESHKILTDHKFNKNLDLLLANLDLLDAIHKKIVIETKKDIENIKKIPLHEYKEYSELLSKAQPVWAEARGKNDFSLFLPYLEKIIKYKQNYVNYKGYKEHPYDAVLDDYEPGITVKQLDIFFEDLKEKLVPLILKINKKKDFISDDLLKLDYSVEKQKDFSIFIAKYLGFDFERGLLKESAHPFSMGLNKYDVRMTTRYFSNDLQPSLFGTIHESGHSIYEQNIGEDIWETRLGGGNSMGIHESQSRLYENLVARSLEFWIPIYPKLQEVFPENLKDVTLDEFYKAINKSQSDLIRVEADELTYSLHIILRYEIEKELIEGKIRACDLPKIWNERMEKYLGVTPPND…
scaffold00000016	D-alanyl-D-alanine carboxypeptidase	Periplasmic	MKNILKKLVLLIILVSIISCRSTETPVVPIKSATEKAVDDFTHMPQTENASLGMKVVNLESGKTLFKLNPDKSLVPASNMKLLTTGAALEILGKDYRFKTILAYDGKIGSDGTLDGNIYIIGGGDPTLGSKYLAAEDPERVTTGEKKKQLEFLNIWAEKIKSMGIKKINGQIVADPSYYPETTLSQTWEWGDLRYTFASRPSGLTFLDNSIRLILQREDGNIRASVSPSWVNTVVTNRVAADEIRPSKITLVVSPYTNEIVALGTMNKPIISYNTVMQDPASALAVIFSKTLKEEGIKNNGGRLMGKNDKAINKNNLIYTQYSPKLEEIIGYTNKYSVNLFSEHLKIEAEKKLRGKSKESVETMKGYWSNRLSARGLYIYDGSGLSRYNGVTPDTLVEL…
scaffold00000016	putative murein peptide carboxypeptidase	Cytoplasmic	MLKGKKLKEGDTIGVVAPANSGSKEKVLRSKERLESLGYKVKLGKHIFDTWHSFAGTDKRRVSDINNFFKDPEVDAIMCLRGGYGSIRIVEDLDIEMIRKNPKVFIGYSDITTLHSALNQKAGLVTFHGPMAASNFFDIDKFTTDSFRKSVEGIQPGEIINPIELKSLAGGKAVGVVAGGNLTTLMADMGTTNELDFKGKILFVEEIREPTYKIDRALTQLLNSGKLYQLNGIILGDFNNCIPASEYDMNLMDLLEDRLENLGIPIIYNFQSGHCKPMVTLPLGIEIEIDCDELTIRSLEGAVR
scaffold00000017	Isoaspartyl dipeptidase	Cytoplasmic	MIKLLKNAEIYTPEYIGKKDILIADKKIAKIADSIKIDESIATIIDLKGKKVVPGFIDAHVHICGGGGEGSFKTRTPEIQLTDMTTAGVTTVIGVLGTDGTTRTITNLIAKAKGLKEEGVSAFVLTGSYEIPVRTLTGKISDDIILIEEVIGCGELSVADHRSSHPTVDELLRVASETRLGGILSGKAGIIGVHMGDSKNVTNLLLDTLNKGDIPMKQFVPTHMNRNPYLFEAGIEYGKKGGYLDFTTSTTPEYLADGEIKCGKATKLAIEAGVDISQITYTSDGQGSLPEFDSEGNLIRLKIGKCKTLFEAVKEGMEEEGLKLEEIIKVITSNPATIFKLTGKGFIQEGFDADLVVLDENLDIDTVLALGNIMVEKKVPVVYGTFEN
scaffold00000020	ATP-dependent Clp protease proteolytic subunit	Cytoplasmic	MYNPTVIENNGKGERAYDIYSRLLKDRIIFLGTEINDLVANSIVAQLLFLEADAPEKDIIMYINSPGGVITSGMAIYDTMKYIKPDVQTVCIGQAASMGALLLTAGAKGKRFALPNARVMIHQPLGGAQGQATDIQIQAKEIQRMKELTSKIISETTGKTIEQVKKDTERDNFMTAEEAMEYGLIDRVFVEGER
scaffold00000020	ATP-dependent Clp protease ATP-binding subunit ClpX	Cytoplasmic	MKREIQKCSFCGKSENEVARLITGPEANICDECIEACGMLIEDMQVEMGEAVEDNSFHEINLMTPKEIKAKLDDYVIGQEAAKKVLAVSVYNHYKRIRHKGKTGDVELQKSNVLLIGPTGTGKTLLAETLARTLHVPFAIADATTLTEAGYVGDDVENVLVRLLQAADYDVEAAERGIIYIDELDKVARKSENMSITRDVSGEGVQQALLKIVEGTEAQVPPQGGRKHPNQELVKINTKNILFIVGGAFEGLDKVIKSRSNKKVMGFGATVINEKNESEGEAFMRVLPEDLVRQGIIPELIGRFPVITTLANLDEEALMKILTEPKNALVKQYKKFFELENVELEFEESALKKMAELALKRKIGARGLRALMESAMLDLMYEIPSNPAVEKVRITEESV…
scaffold00000020	Lon protease 1	Cytoplasmic	MTKMTKITFIPTRDLVVFPGAIMPLYIGREKSVNTLEKSLSEDSKLILCMQKDFLVEEPNYTDDIHKVGVEATILQTVKMPNNTVKVLVEASHRIILDNVEESDGIIYAESTAVEAEELEETIGEAVVRRVLKSFERYAKLSGKILPDLLVSIKSMKDIDKKFDLISGNLNISSEEKQKLLEIFNLEKRGYKLIEILKKELEILNLEKKIENKVKEKMNAAQRAYFLKEKLNAIKEELGEDESDDDDILELKKLIKAKKLPKEVKKKVEKEISKLSKMPAFSAEASVVRNYVETVLDLPWNKKTKDILDIKKAHDKLEEDHYGLKEIKERILEYLAVKKLNPNMKGTILCLVGPPGVGKTSLAKSVADAMGRTFARISLGGVRDESEIRGHRRTYIGSM…
scaffold00000020	Putative dipeptidase	Cytoplasmic	MLQDKILDYKDDVVKSIQEAIRIKSVEEAPLPGMPFGEGPAKALAHFLELGEKLGFESTNFDNYAGHIDLGDGEETLAILGHVDVVPEGEGWDHDPYGGIIADGKIFGRGTLDDKGPMIMCMYAMKALKDSGVKLDKKIRMILGANEETNWGCMDHYFGTLKMPQPTLAFTPDSSFPVTFAEKGIMQVTMTKNVNTKGITIEGGKAFNSVAESCEMTFPAELLTVLEGKVKEYNENNEYKMEIKDGKLISYGKSSHGARPESGYNAISALMGTLQGVDLGEISEFVSFYNSKIGMEYNGVSMGIGFEDADSGKLSLNIGKLSIKDGKIELGIDMRYPVTTKKEAVLEGLEKAAAENNLVLTVKSHTNALYSPKDTVLVKTLMDVYKEITGDVDAEPVAI…
scaffold00000021	Isoaspartyl dipeptidase	Cytoplasmic	MIKLLKNAEVYTPEYIGKKDILIADSRIAKIGDSIDIDESLATIIDLKGKKIVPGFIDSHVHICGGGGEGSFRSRTPEIQLTDMTTAGVTTVIGVLGTDGTTRTMTNLIAKAKGLKEEGVSAFVLTGSYEIPVRTLTGKVTDDIILIEEVIGCGELAVADHRSSHPTADELLRVASDTRLGGILSGKAGIIGVHMGDSRKVTDLLLEAVDKGALPIKQFVPTHMNRNPYLFEAALKYGKRGGYLDFTTSTTPEFLADGEVKCGKATKLCLEAGIDISQITYTSDGQGSLPEYDTEGNFKGVKLGKCETLYEAVKEGMEEENLKLENIIKVITSNPATIFKLKGKGFIEEGFDADLVILDENLDIDGVLALGRVVVENKAPIVKGTFEK
scaffold00000021	Oligopeptidase A	Cytoplasmic	MQLNYKKLDEKFIDELNEKIIAAEDAIEELLKIKDKTYDNFFDVMEHLLDDIEKFSFPLQIEISTNITDLGKKTYEEYIPIMNEFTSKLSQNEELAGSIMKIYETEDLSDVRKRILEKQILSFKSSGIGLDKKSKEKIKSINLELAKLGNDFSQNVTDATNGYELIIEDEKVLSEFSALDKKSAEIEEGKWKFTLHGPSLTTFLKYCNDRELRERLYRASATKAPENEELIERILNLRDEKAKILGYENYRELSIASKTANNAVEVIDFLKELGKEALPKAVEEIEELKTFAGEKLGYDSVEIYDYAYLSRKLKEIKYNFDPSEAKPYFEKNKVVCGMFQFLENVFNLKARQIQDVKLWNDKVTVFELERNGVLLGNLIMDLETNENKRGGAWADSWIT…
scaffold00000022	Methionine aminopeptidase 1	Cytoplasmic	MSITIKTREEIEKIKAANQIIARLYNEILPSKIVPGVSTNELNKIIEDYVRSQGAIPATIGVGGPSNPYPAGSCISVNEEVVHGIPGDRILQEGDIVSIDTVTNLDGYFGDAAITFPVGEIDEESKKLLKVTREALEIGIEQCYAGNRLGDLGNAIETHVKKNKFTVVRDFCGHGVGHTMHEDPMVMNFGRKGRGIKLEEGMVIAIEPMVNAGSYKVGILDDGWTAVTKDGKRSAHFEHSVAIVDGKPLVLSRYEK
scaffold00000023	Tail-specific protease	Cytoplasmic membrane	MKIYRKIMVLMGILLIAIVSVGEVINGEKKEQLNKVLSDISFSLETTHYKNLDIDDEFSKNVLKNYLDTLDYNHQYFTQAEVDEIYEKWGTQLDDDFLKGDSRAAFEIYDIYKNAVERVIQYQTKLLKNPKNLDFNVDEKLVYDREDEPYFLTKKEYENYWKKMLKSSILSLEEYEDLTYEESIDRMKSRMVTRKKLLEKKTTDDIYSYFVNAFLKEYDPHTTYLSAKEITDFNISMKLQLSGIGAVLTGEKGFIKVVKIMPDGPAAKGKELQPEDKIIAVATDGKTFEDIMDWPLGDAVNLIRGKEGTTVKLRVIPSGSKTAKEYTFVRENVKLEDRGARYFIKEAKSKNSTYKIGVINLPSFYMDFDAYNKGDKNYKSTTRDVKKIIEKLNKGNIDG…
scaffold00000023	putative murein peptide carboxypeptidase	Cytoplasmic	MRIPEKLKFNDEIRIIAPSRSLKMIGEETRDYADRCLAEMGLKVTFSKNCEVSDDFMSSSIEERIADLHEAFADKNVKCILTVIGGHNSNQLLKYIDYDLIKNNPKIFCGYSDITALSNAIYNKTGLVTYSGPHYSTFGMKKGIDYTLEYFKKCMFSEDEYKVGPSKLWSDDLWFLDQEDRLTI
scaffold00000025	Lipoprotein signal peptidase	Cytoplasmic membrane	MNREWFFVLGVIIIFLTLDLRTKEWAEKNLNISKHLFRGKIQLIYVRNYGIAFNRLSGKKNLILIINLFLFTYLGYLLYTDINNYLAYSLILAGGLGNFIGRIQKGYVIDFIYFNIQGWPVFNIADFEVLLGISIVMVREIIG
scaffold00000029	Putative aminopeptidase YsdC	Cytoplasmic	MNRKFLMDLLDTSSPSGMEKEVQLLWLDYMKQFSHKTESDNVGNAYAVLNPEADFKIMIAAHGDEIGFMVKRIDSNGFIFLEKLGGISPKVAVGMKIKFLGKKEVVGVVGANAEHHGGVKEDLTMDDIYVDCGFKDKESAVKFLNIGDMAVYKRETEILQENRIAGKALDNKTGSFIIAEVMRNLAKEDLGIGVYAVNTSTEETNQGGAYFAGSKINPDMAVICDVTFATDYPGVDTNANGEFSLEGGPVLAKGAPINLKINTELEKSAEELDINLQYELTPRRTGTDADTIKYTGKGVPVALLSLPIRYMHSPVETASFYDIEDEINLLTHFILNLDPKINLNPIEG
scaffold00000037	D-alanyl-D-alanine carboxypeptidase DacF	Cytoplasmic membrane	MNKMKKVIIGIYLVMGMLSFGQEDRSAAKLLGTADGKIINCINGEKIYPLASVTKMMTILITYDAISKGEISMEDMVDIPEEARKVGGSRIWMMAKDRLSVRDLLKATAVYSANNAAYSLAYYVGNGDLDRFVKRMNERAESMGMVNTSYYTPAGLPPYMTGTKMDVSTVSDIYKLSMELLKNDDYMKIASMKDASIRNGQQKFKNRNKLLGIDGIYGMKTGHHSMAGYNISIVSKKNDLNMIKIVFGSPDEKTRDRIVLEDLNEFYNNYGYVDILVCGEKLGTLKVEDGVESQVSFYAEDSYTKLMAKNRKIEKQVKMKKNIKAPVEAGTVVGEYRILIDGKTYLKSDLIIKHSIEKMGFFQRIFN
scaffold00000039	Aminopeptidase YpdF	Cytoplasmic	MKLRKLMEEKSLDGILITDLVNLRYFTGFTGTTGIALATEKGRYFLVDFRYVAQANDEVVPNGFEVVVIERPATNKINEILKEENIKKLGIEDQNVSLAEYNDYVEKFKGLEFVSLGDSFTRIRMVKTEAEVKNIKKAADIADKAFAKILPLIKEGAVENDIKTELEYEMKKLGAEGPSFDTIIASNYRSAMPHGVASEKKIDRDGFVKFDFGCFYNGYASDMTRTVYFGDQPSEKHLEIYNTVLEAQLKAIDAVKVGVSTRELDKIARDHITSKGYGENFGHGLGHGVGLEIHELPNVSGKAEDFILEENMVITIEPGIYIDGFGGVRIEDDVVVKKDGYEILNNTTKELMIIK
scaffold00000043	Pre-pro-metalloprotease PrtV	Cytoplasmic	MKIIVLFFLSCTFLLGEIFKPLTVLIDFPNYKYSDLHRIEKELVNHRRGDEFTPELYRKMFFNPEEYSGYNGQKLLSAKKYFDLESRGTFILEGSEQDIYGWFTAPNPIEFYGKNISEEGDRIRAAYLIILSINKLIEKKVDFSQYDLNEDGVIDGLIILYAGKGEHLPNSLGSRAIWPHFNRIKNISESRFYYFKDHNNKIWKIDKYALVPQDIPLDLYIHEIGHFLGLSDLYKGDSTIGYWSVMGDLYCGEIIGSKLNSLGGYHRYNLQTKYNDKNTPAFWAQIKNYDLNQIKKGGRFLKLYTINNKNFDNLIKIDLPGKRIELPSNGRDLYYTDNYLSSDNNIKFSVFLPKNTDNILKFDLWFNSEPDKKMGKVHVRRRGEDRWFLLKNKTSKKVR…
scaffold00000047	putative M18 family aminopeptidase 2	Cytoplasmic	MKKLANDFINFSHSSKSVFHAVKNTADILINNGYKEILESEKWKLEVNGKYFFTKNDSSLIAFSVGNGKLNECGFKISGNHTDSPGFRIKPNPEMVGDSYLRLNTEVYGGPILNTWLDRPLSIAGRVVVRSENVFKPKTILVNIDKPCLIIPNLAIHQNREVNKGVELNKQNDTLPILTLVNEELEKENFLLKLIAEENNIDLAEILDFDLYLYEFEKGTLVGLNEEMISAAKIDNLGALYVGLDAFLEAEDFNGVNVLACFDNEEVGSSTKQGADSNMLLNAMDRVSISLGLDREEFFCALSNSFMLSVDGAHAVHPAQNQKTDPIVRPKMNHGVALKVTANQSYTSDAYSLAVVKQILEPNGIPYQYFVNRSDTPGGSTIGPISSTHLDINAVDLGL…

## Sheet: BL5
List of peptidases identified in the genome of Psychrilyobacter piezotolerans strain BL5
Gene Location	Predicted function	PSORTb localization	Sequence
scaffold00000001	ATP-dependent protease subunit ClpQ	Cytoplasmic	MKFRATTILAVKDGDRVAIAGDGQVTFGDTVFKNKAKKIRKFYNNSILAGFAGAAADAFALFDKFENKLDEYGGNLKKASVELAKEWRSDKALRELDAMLIVADKNNLLVLSGTGDVLETDDDIAAIGSGGTYAYAAAKALKRHTQLDPHEVVRESLQIAGEICIYTNTNISVEKLY
scaffold00000001	Proline iminopeptidase	Cytoplasmic	MKITQGYMPYLEYKTYYRIVGECTGNKKPLVLLHGGPGSTHNYFEVLDKVANDGRAVIMYDQLGCGLSATPSRPDLWNAQTWIDELIQLRKHLGLDEIHLLGQSWGGMQAIQYACDYKPEGIKSYILSSTLPSASIWEKEQRRRVAYLPKDMQEAIAQAEKTNDYSSEEYQRAEAEFMVRHCAGEVGPDSPECLRRPKVSGTESYITSWGQNEFCPSGTLKNFDFTEEIKDIEEPCLVISGLLDLCSPLVAKTMYDKIPNSEWELFEFSRHMPFIEETDKYIEVLNRWLNKND
scaffold00000001	Xaa-Pro aminopeptidase	Cytoplasmic	MFSKETYIERRKKLKEELIKEKKSGLILITGNGEASMDYLDNTYDFKQDSTFRYYFGIDRADMFGLIDLDNDKDYIFGYDYTISDVIWMGPQNSLKNEALNFGIENTGSYDDLKLFLENSNDKKVHYQPQYRGDNIITLGELLNKTTCEIKNGSSEKLCYAIADQRNYKSSEEIEKIEEAVNVTRAMHLKAMQTAKAGMKEYEVTAEIQGVVLGNHCTNSFPTICSTNGQTLHNHYHGNTLESGRMLLIDCGAKSASGYCGDMTTTFPVDAKFTPKQAVIYNILIDAYDHAESILKAGITYKEVHLAACSKIAQGLKSLGLIVGDLDKAVKNGVHALFMPHGLGHMMGMDVHDMENFGEVIVGYNGEAKSTQFGLSSLRMGRVLEDGFVFTVEPGIYFI…
scaffold00000001	Peptidoglycan D,D-transpeptidase MrdA	Cytoplasmic membrane	MKLKRKMLSVKLKRSEKGRGENFLIIVAIIYSLIFARLFFMQIVKVEKYKKMSNKNSIKVKRVNGYRGKIYDSNGELLVNNEAGYRLVYLNERKYDEKKLDEMSKLLGYDKKTIEKRIKYGEIYNYTRENVIFDDISKEKAHKIIEKNSDFSYLEVQIYSKRKYLNESLGSHILGYVRNVSSDEYEKMKDSGYKKDDIIGKQGIEKQYESYLRGENGYRYIEVNAHNRFVKTLEEKKPKMGDDIYLTVDFDLQQKITDYMNMKKMKGAFVAIEPKTGRIITMASNPEYPLNTIISKMTTKEWDDIMFNKDRPLENRAITGRYPPGSIFKALSALAFLEEGLNPKETFFDPGYYQIGKWKWRSWKREGHGYTDLTKSLVESVNYYYYRAADKYGRQKMLE…
scaffold00000002	putative protease YhbU	Cytoplasmic	MRKTELVAPAGNMKKLKLAFESGADSVLLGGKKYNLRTGSHNFTDEELEEAVSYAKKNSKKIWVTLDIIPHNHELEGLDEYVKYLETIGVHGVMVGDLGVFQVVREFSNLKISVLTQVSNTNFRAVRMWQKLGASRVILAREISIENVKDIREKVPEIELEIYVHGAMHMSTSGRSLLTSYMSSKEENLDSNNAQWKYSVEEQTRPGEYMPVFEDEHGTHIFHSKDLCSIENLDKILELGVDAIRIEGRMMDNYYLTASVRVYNEGINDFYSGNFDVKEEWLEDLEKASPREFTRGFYFGIEGKRSI
scaffold00000002	ATP-dependent protease ATPase subunit HslU	Cytoplasmic	MKEKLIPKKIVEELNKYIISQEDAKKNVAISLRNRYRRKQISDMKLKNEITPKNIILIGPTGVGKTEIARRLATITDSPFIKVEATKYTEVGYVGKDVESMIKDLVSITFNKLKVKKIETLKEKYQEVTFLKVAKLIKPYGTINPDEKNILLDEVKSGKYDDQEIEVEKHQNSDAPMVEVFATGNEPDEDGVKGIIDNIMSSFPGGKKKIVKMSVKNAIEYFLRTEIEQNIDLEELKPLAIEKVEEDGIVFIDEIDKIAEREGSNSEVSRQGVQRDILPIIEGTTVMTKYGSVRTEHILFIAAGAFTQASPSDLMPELQGRFPIKVRLNTLNKDDFVKILTEIDFNLLTQYRELLKTDKVNLSFTKGAIEEIAEIAIDLNEEIENIGARRLAGVIEKIL…
scaffold00000002	ATP-dependent zinc metalloprotease FtsH	Cytoplasmic membrane	MENNNNNDLKDDLKDGLKDEKKDEKKKENVEDKDTEYNELEERKNELKERLKYGMRKKKGKKTNNENGEKGSKKEPQKKFNFKTVIMLLFVVTIIMSLPSMMDSAKTKDQKIISYTEFLKKANNGEFKVVQEKEGYVIGKKQLEDTSAFRARMISNRVSQDPNLMKALTQTSVEIKSEDPAKTPLIVQILISWFPMLLLVGIWIFMMNKMKGGSNSGPSVFNMGKSRAKDNGENISNVKFDDVAGIEEAKQELVEVVDFLKEPEKYKKIGAAIPKGVLLLGAPGTGKTLLARAVAGEAAVPFFTISGSEFVEMFVGVGASRVRDLFNKARKAAPCIVFIDEIDAVGRKRGSGQGGGNDEREQTLNQLLVEMDGFSSEETIIVIAATNRPEILDKALMRP…
scaffold00000002	Lipoprotein signal peptidase	Cytoplasmic membrane	MRLIILIIVLLGIDQWTKELVAGSMSEGDTIGILNDFFHITYVKNHGVAFGMFQGEIKTISIVAIIAILGIIYFMIKQLKPHEVISKYAYAFILAGAIGNMIDRIYRGFVIDFADFRGIWKFVFNMADVWINIGVFLLVLEVIILEKRKKQIKKRN
scaffold00000002	Oligoendopeptidase F, plasmid	Multiple localization	MKKRILILTGILALGIASHLYIGQNYTGKEGKISSQRIGEKKVKSAVADIKIKNRYKWNLDDIYRDWSLWEKDFSKMEKMMDEINKYKGKISEAPKTFIEFLKLQEEVDILSYKVYLYPNMKKDLDGADQKAGENLQRIITLFSQYTTSTAWVTPEILTIPRETVVSWIKKNRDLKPYEFNLMEIYRLQEHTLDAKSEKLISYYGQYQGAPKSIYSELSTTDIKFGEVEFKDGTKLPMTYGNYSKIMATNMDQGERKKAFDTHYKTFEDYKNTYGAIYRSSLQRDFAVSQTRNYKSTLEAALEQNDIPTSVYENLIEVAKTNSEPLKRYAGLRKKILGLESYHSYDGSIPLVDFQKEYEYDDAKQYVYDSIAPLGKDYSSKMKTAISDGWIDVYESKGK…
scaffold00000004	Cytosol non-specific dipeptidase	Cytoplasmic	MNVLSGLKPEKVFNFFEEISAIPRGSKKEEQISAYLADFGRSRGLETIQDEALNVIIKKDATPGYEDVPAIIIQGHMDMVWEKNLDTEFDFENEGLKLLIDGDYIKAKGTTLGADNGIAVAFALAVLDSKDIPHPKLEVLMTSDEETGMSGAMALDGNLLEGKYLFNIDTEEEGEIYVSCSGGNRTTLTIPVTYTEPALDSFYNISVRGLFGGHSGMEIQLQRGNSNKIMGRILKAISDKLTINLVKINGGSKTNAIPREGDAMISAAKKDTAALNEILADVTGDIVEELRVSDAGVEITMTEGTKPSKVMDLDTTKRVINTLFLYPNGVQRMSLDIEGLVETSLNLGVLTTEDAGVVLQSAIRSSVDAAKALLTKEVETLAMISGAEFEQGATYPAWK…
scaffold00000004	ATP-dependent Clp protease proteolytic subunit	Cytoplasmic	MSLLNAVMQGDKKAEIRIYGVIGEGWAADVTSEDINRELDALGDVTEISVRINSPGGGVGAGCAIYNSLKRHKAKIIVYIDGICASIATVVAMAGDVIIMSRVAMMMVHNPYFPRTSGGAKELRKQADDLDKFKEVSIGAYLTKVKITREEVIEKMDYETWMNADEAKEYGFITEIENDSEANMMAVNNNMLMCGKDLQLDISKYKNLNSFLKKEHLLKTKPVNKNTNIDNLNNKGDEKMELNQLMQQHPDLYKQIVQVGVNQERDRIKNLETIEQRAGRSLECIQKAKFETPLEATNQELMTDILQEMTTQPKNTEKQPKAQNKMDILLNKIDDAKAGGIQEQILDGMTKEELEAKQEEEEIDDIVALANEIE
scaffold00000005	Putative aminopeptidase YsdC	Cytoplasmic	MIKIDWDYIMQLTEELMEIPSPGGLTYDGIDRCREEFKKFGLTPHMTKKGALIAQMDGEENGEVTMISAHIDTLGAMVKHIKPNGKLILNNIGGFSWNSVEGENLTIHTSKKGNYTGSLLPIKSSRHTYGEEVTTLVREQENVEVRIDEFTSSKKETEDLGISIGDFVSFDTRTTFTYNGFLKSRYIDDKVCIAQLFSYIKYLRDNDIKPKNKVYFYISNYEELGHGVSVIPEDVDQFIALDIGLVSDYSNGDERKVNIIAKDSRTPYDFKLRQKLVDLCEEYQIKYTVDVHNRYGSDASIAATQGFDVNFSCIGPSVDSSHHYERTHKDGIIETVRLLIAVL
scaffold00000006	Cytosol aminopeptidase	Cytoplasmic	MNIKLVKDFNKIYDAYVMPKFEGEVKVYDKLTIEERIILEKLIEKKEFTGKKNTSISCELMHKGKLVNITYIGLGKREKLKTYDVIDAFHKALKDLDGEILIGTHGVEVTQVVEAAHYAKYDFNKYKTDKKEKKECSFDIFVEEDTTDICEGTVLAESVILTRDLVNEPANVIFPESLAHEVKVLGEKYEFEVEIFDEDKILELKMEAFLSVARAAEKRPKFIIMRHLGDPSNPTEIHGLVGKGLTYDTGGLSLKPSAGMANMKTDMGGAATVIGAMCALSRMKVKKNIVTVIAACENSIGGNAYRPGDIIGSMGGKTIEVDNTDAEGRLTLIDAVHYIINHENVKEVIDVATLTGAVLVALGMTTTGVLANNDEMYKHLEEASEIAGERVWRLPNFPE…
scaffold00000006	Beta-barrel assembly-enhancing protease	Unknown	MKKLVLLFSLIFIISCSNVPVTERNQLMLVNESDIIVSSEKQYEEFLKENPPLNNKNSELVKKVGKNISVAVELYFKEKGQEDLLEGYDWKFNLVDGKDINAWCMPGGKVAFYTGILPVTKDELGLAVVMGHEVAHAVARHGSERLSHQIAVQTGANLLNLGLSNVQTSISSDLALQAYGVGTNLGILSYSRKHELEADRLGLIFMAMAGYDPKEAIEFWKRMAKLSSDGGNEFLSTHPSHEHRIEDIGKYLPEAMTYYNK
scaffold00000006	Lon protease 2	Cytoplasmic	MYAQENNSQLIHVEHILPENLTILPMLTRPIFPNIMIPITFSGEVFLKTIKQVEETENRLLGLVFVKELNQFDIFKSELYEIGTVVKIHKITPLSANTIQIIVQGLNRFELVKVIRKEPNLVWNVKYDEGEEGPPNDEIRAYMLAIMSSLKEIFKVNPILQEELKLLMTQVNYEQPGVLMDLITSMLKTENKNLQEVLEEWELAKRSRLILTMLKKELEISHLQQKLQKQIEEKVSKQQKEYFLREQLKLIKKELGMEKDDQETEVEKILQMLEGKTLSEEALKTVEEQIEKLKLLDSHSPEHNVVRSYLLAIAELPWGVYSEDSLDIQKSRKKLDEDHYGLQDVKSNILEFISTIMKTGNVSGAILCLVGPPGVGKTSIGKSIANALNREFFRFSVGG…
scaffold00000007	Pyrrolidone-carboxylate peptidase	Cytoplasmic	MKLLITGFDPFGNEIINPAWEAVKLLPGKIEGVEIIKLQVPTVFKESIDILLDGIKEHKPEVVICVGQAGGRYDISVERVAINLDDARIKDNKGNQPIDEPVYQDGENAYFTSLPIKAMVEEVKKANIPASISNTAGTFVCNHIMYGLLYHINKFSLVKRGGFIHVPFIPQQVLDKKNMPCMDLKSIARGLEASIKGIYENTEDLKISGGREF
scaffold00000009	Metalloprotease TldD	Cytoplasmic	MLSREIIKKIFKTALVSGDFAEIFFEKKDTFSLTLSSQKIEKVLSGSDFGVGVRILDRSNAVYGYTNNLSDENLLLITKKLADSLEKKENSVEGRLGKPEVEENKHKIRRMPDTVPVEEKVALLKKVDKAAREYDEKISQVEASYFDTVQNIKIINSEGLNRSDTRVHTRLRVECIAKDGENVQTGSSAPGGQKGFEFYSEDVDVAEAAKEAARQAVTLLSAEDAPSKEMTVIMENGFGGVIFHEACGHGLEATSVAKKLSVFTDKIGEKIASSCVTAIDDGTIANGWGSLNIDDEGHRAQKNILIKDGILQGYMIDKLGGRRMEGKSSGSGRRESYKFAPTSRMTNTFIAPGTSTLEEMLKDVKFGLYAKSMGGGSVNTTTGDFNFSVREGYLIEDGK…
scaffold00000010	putative zinc protease	Multiple localization	MIIEKKLKNGIPVFFDKIDGIQSVTIGIFVGTGSKDEKAGEYGVSHLLEHMMFKGTSRRTAKELSEEIDDVGGNINAYTGKETTAYYIQLLSSRLEVGVDILSDMFLNSTFSDENLEKEKKVVIEEINMYEDIPEEKVHDINSTFAISGDQSNIVLGSIESVNGISREILVDYFNRRYTPENMVISLAGNMDIDKVMEMLEDTMGSIEKKETQIPREFSMRINSGKKVSKKEMSQVHLCINTKGISYLDEDRYKYSIISNILAGNMSSRLFQKIREDRGLAYSIYSYMSNFREGGLFTIYAGTTPKDYNEVIQIVLEEFEEIKKNSVTEKELERSKNQFLSSLTFGLENSRARMSRLANSYLTYGRIKTVEETIEEIEKISCEDIKEVANKVFSEEYYS…
scaffold00000010	Carboxypeptidase 1	Cytoplasmic	MKYQEALDYVINKLEELSNYDYASSIIYWDLETGAPKEGIRKASKVLGFYSGESHKILTDHKFNKNLDLLLANLDLLDAIHKKIVIETKKDIENIKKIPLHEYKEYSELLSKAQPVWAEARGKNDFSLFLPYLEKIIKYKQNYVNYKGYKEHPYDAVLDDYEPGITVKQLDIFFEDLKEKLVPLILKINKKKDFISDDLLKLDYSVEKQKDFSIFIAKYLGFDFERGLLKESAHPFSMGLNKYDVRMTTRYFSNDLQPSLFGTIHESGHSIYEQNIGEDIWETRLGGGNSMGIHESQSRLYENLVARSLEFWIPIYPKLQEVFPENLKDVTLDEFYKAINKSQSDLIRVEADELTYSLHIILRYEIEKELIEGKIRACDLPKIWNERMEKYLGVTPPND…
scaffold00000012	putative M18 family aminopeptidase 1	Cytoplasmic	MFYKKENGWKDIEESVKKNVMDFSEGYKEFLDTAKTEREVITYSQKMAEANGFVDAESVETLKAGDKVFYNNRGKNLILAVIGTDDILKGANFVVSHVDSPRLDLKQSPLYEDGDFALLKTHYYGGIKKYQWASRALSLHGVVALKDGKLIDIVIGEDPTDPVFVIPDLLPHLDRHVQRERKANEVLKGEEMNILVGSTPTTMKDGEMKEHFKYTILKKLNDDYGIVEEDFISAELQLVPAEKARDIGMDRAIVGAYGHDDRICGYTSMISMFDLEGTPRRTSICYLADKEEVGSMGSTGLQSRYLDYFMGDIIYKILGDKFNDHLLRKVLWNSHALSSDVNAGLNPLFKSVHDEQNASKLGYGIVLTKYTGSGGKGGSSDADAEYVAELRSIFDEANI…
scaffold00000012	Aminopeptidase 2	Cytoplasmic	MRKKLEEYAELALKIGVNIQEGQKLFINTPIHAVEFTRIIAKKAYEMGVKDVIYSWNDDILSYTRFKNVSMETLEDFPEWTIKQMEDLAEEGAAFLHIISPDPELLKDVDPKKVAAAAKSNSIALKKYREKVMSDENAWCVLAVPSENWAKKVYPDLNKDEAVDKLWKSIFSVARVEEGKSVEDWKNHDINLKNKVEILNLKKFKTLHYKSKGTDLYVEMSPKQIWKAGASITKGGVEFSPNIPTEEVFSMPKKDGVNGVLSSTMPLNYGGNLIDNFKLTFKDGKIVEFTAETGYEILKNLLETDEGAKYLGEIALVPVDSPISNTNTIFYNTLFDENASCHFAFGTAYRSCIEGGTEMTLEELEKNGVNDSLVHVDFMVGSEDLSIDGIDENGALTPI…
scaffold00000014	Prepilin peptidase PppA	Cytoplasmic membrane	MQWLVLLLGFIIGSFLNVCIYRIPRGESVAFPPSHCPSCGHTIRWYENIPVFSYLFILRGRCSGCKERISIQYPLVEFITGILFYLFFLRFGLGIMGIKYLIFICLLIVGIWVDFTHYYIPDRVSLSIFIIGIVTSFFTIGFERSVLGAGIFALFYIVLYGFGESFGHEIMGFGDVKLAMGIGAMIGYFSLYQVFIFLNIAFITGAIIGVGLILLKRKTRKDIMPFGPYIAIAGLVVGYLS
scaffold00000014	Modulator of FtsH protease HflC	Cytoplasmic	MKKLIISILVMVVIVLSTSLFQVSEIENAVVIRLGKPKRVVTEPGLYAKLPFIDDVRYFDKRLLNYDAAPKGIIIKEKKSIVIDNYARWKIADPLLFLQSVQNIGGAQARLDDIVYSELRREMGKYTLSEIISSKRDVIMENVTGESRKKAKSSGIEIIDVRIKRVELPKENEQNIYKRMEAERNQQAKKYRAEGREKSLEITSQADQEKTIILAEAYRKSEELKGEGDAKALEIYADAYNRDPEFYKFMKTLESYEKIMDKKTKVILSTDSELWKMLQTK
scaffold00000015	Oligopeptidase A	Cytoplasmic	MQLNYKKLDEKFIDELNEKIIAAEDAIEELLKIKDKTYDNFFDVMEHLLDDIEKFSFPLQIEISTNITDLGKKTYEEYIPIMNEFTSKLSQNEELAGSIMKIYETEDLSDVRKRILEKQILSFKSSGIGLDKKSKEKIKSINLELAKLGNDFSQNVTDATNGYELIIEDEKVLSEFSALDKKSAEIEEGKWKFTLHGPSLTTFLKYCNDRELRERLYRASATKAPENEELIERILNLRDEKAKILGYENYRELSIASKTANNAVEVIDFLKELGKEALPKAVEEIEELKTFAGEKLGYDSVEIYDYAYLSRKLKEIKYNFDPSEAKPYFEKNKVVCGMFQFLENVFNLKARQIQDVKLWNDKVTVFELERNGVLLGNLIMDLETNENKRGGAWADSWIT…
scaffold00000015	Isoaspartyl dipeptidase	Cytoplasmic	MIKLLKNAEVYTPEYIGKKDILIADSRIAKIGDSIDIDESLATIIDLKGKKIVPGFIDSHVHICGGGGEGSFRSRTPEIQLTDMTTAGVTTVIGVLGTDGTTRTMTNLIAKAKGLKEEGVSAFVLTGSYEIPVRTLTGKVTDDIILIEEVIGCGELAVADHRSSHPTADELLRVASDTRLGGILSGKAGIIGVHMGDSRKVTDLLLEAVDKGALPIKQFVPTHMNRNPYLFEAALKYGKRGGYLDFTTSTTPEFLADGEVKCGKATKLCLEAGIDISQITYTSDGQGSLPEYDTEGNFKGVKLGKCETLYEAVKEGMEEENLKLENIIKVITSNPATIFKLKGKGFIEEGFDADLVILDENLDIDGVLALGRVVVENKAPIVKGTFEK
scaffold00000017	Isoaspartyl dipeptidase	Cytoplasmic	MIKLLKNAEIYTPEYIGKKDILIADKKIAKIADSIKIDESIATIIDLKGKKVVPGFIDAHVHICGGGGEGSFKTRTPEIQLTDMTTAGVTTVIGVLGTDGTTRTITNLIAKAKGLKEEGVSAFVLTGSYEIPVRTLTGKISDDIILIEEVIGCGELSVADHRSSHPTVDELLRVASETRLGGILSGKAGIIGVHMGDSKNVTNLLLDTLNKGDIPMKQFVPTHMNRNPYLFEAGIEYGKKGGYLDFTTSTTPEYLADGEIKCGKATKLAIEAGVDISQITYTSDGQGSLPEFDSEGNLIRLKIGKCKTLFEAVKEGMEEEGLKLEEIIKVITSNPATIFKLTGKGFIQEGFDADLVVLDENLDIDTVLALGNIMVEKKVPVVYGTFEN
scaffold00000017	Lipoprotein signal peptidase	Cytoplasmic membrane	MNREWFFVLGVIIIFLTLDLRTKEWAEKNLNISKHLFRGKIQLIYVRNYGIAFNRLSGKKNLILIINLFLFTYLGYLLYTDINNYLAYSLILAGGLGNFIGRIQKGYVIDFIYFNIQGWPVFNIADFEVLLGISIVMVREIIG
scaffold00000018	D-alanyl-D-alanine carboxypeptidase	Periplasmic	MKNILKKLVLLIILVSIISCRSTETPVVPIKSATEKAVDDFTHMPQTENASLGMKVVNLESGKTLFKLNPDKSLVPASNMKLLTTGAALEILGKDYRFKTILAYDGKIGSDGTLDGNIYIIGGGDPTLGSKYLAAEDPERVTTGEKKKQLEFLNIWAEKIKSMGIKKINGQIVADPSYYPETTLSQTWEWGDLRYTFASRPSGLTFLDNSIRLILQREDGNIRASVSPSWVNTVVTNRVAADEIRPSKITLVVSPYTNEIVALGTMNKPIISYNTVMQDPASALAVIFSKTLKEEGIKNNGGRLMGKNDKAINKNNLIYTQYSPKLEEIIGYTNKYSVNLFSEHLKIEAEKKLRGKSKESVETMKGYWSNRLSARGLYIYDGSGLSRYNGVTPDTLVEL…
scaffold00000018	putative murein peptide carboxypeptidase	Cytoplasmic	MLKGKKLKEGDTIGVVAPANSGSKEKVLRSKERLESLGYKVKLGKHIFDTWHSFAGTDKRRVSDINNFFKDPEVDAIMCLRGGYGSIRIVEDLDIEMIRKNPKVFIGYSDITTLHSALNQKAGLVTFHGPMAASNFFDIDKFTTDSFRKSVEGIQPGEIINPIELKSLAGGKAVGVVAGGNLTTLMADMGTTNELDFKGKILFVEEIREPTYKIDRALTQLLNSGKLYQLNGIILGDFNNCIPASEYDMNLMDLLEDRLENLGIPIIYNFQSGHCKPMVTLPLGIEIEIDCDELTIRSLEGAVR
scaffold00000021	ATP-dependent Clp protease proteolytic subunit	Cytoplasmic	MYNPTVIENNGKGERAYDIYSRLLKDRIIFLGTEINDLVANSIVAQLLFLEADAPEKDIIMYINSPGGVITSGMAIYDTMKYIKPDVQTVCIGQAASMGALLLTAGAKGKRFALPNARVMIHQPLGGAQGQATDIQIQAKEIQRMKELTSKIISETTGKTIEQVKKDTERDNFMTAEEAMEYGLIDRVFVEGER
scaffold00000021	ATP-dependent Clp protease ATP-binding subunit ClpX	Cytoplasmic	MKREIQKCSFCGKSENEVARLITGPEANICDECIEACGMLIEDMQVEMGEAVEDNSFHEINLMTPKEIKAKLDDYVIGQEAAKKVLAVSVYNHYKRIRHKGKTGDVELQKSNVLLIGPTGTGKTLLAETLARTLHVPFAIADATTLTEAGYVGDDVENVLVRLLQAADYDVEAAERGIIYIDELDKVARKSENMSITRDVSGEGVQQALLKIVEGTEAQVPPQGGRKHPNQELVKINTKNILFIVGGAFEGLDKVIKSRSNKKVMGFGATVINEKNESEGEAFMRVLPEDLVRQGIIPELIGRFPVITTLANLDEEALMKILTEPKNALVKQYKKFFELENVELEFEESALKKMAELALKRKIGARGLRALMESAMLDLMYEIPSNPAVEKVRITEESV…
scaffold00000021	Lon protease 1	Cytoplasmic	MTKMTKITFIPTRDLVVFPGAIMPLYIGREKSVNTLEKSLSEDSKLILCMQKDFLVEEPNYTDDIHKVGVEATILQTVKMPNNTVKVLVEASHRIILDNVEESDGIIYAESTAVEAEELEETIGEAVVRRVLKSFERYAKLSGKILPDLLVSIKSMKDIDKKFDLISGNLNISSEEKQKLLEIFNLEKRGYKLIEILKKELEILNLEKKIENKVKEKMNAAQRAYFLKEKLNAIKEELGEDESDDDDILELKKLIKAKKLPKEVKKKVEKEISKLSKMPAFSAEASVVRNYVETVLDLPWNKKTKDILDIKKAHDKLEEDHYGLKEIKERILEYLAVKKLNPNMKGTILCLVGPPGVGKTSLAKSVADAMGRTFARISLGGVRDESEIRGHRRTYIGSM…
scaffold00000021	Putative dipeptidase	Cytoplasmic	MLQDKILDYKDDVVKSIQEAIRIKSVEEAPLPGMPFGEGPAKALAHFLELGEKLGFESTNFDNYAGHIDLGDGEETLAILGHVDVVPEGEGWDHDPYGGIIADGKIFGRGTLDDKGPMIMCMYAMKALKDSGVKLDKKIRMILGANEETNWGCMDHYFGTLKMPQPTLAFTPDSSFPVTFAEKGIMQVTMTKNVNTKGITIEGGKAFNSVAESCEMTFPAELLTVLEGKVKEYNENNEYKMEIKDGKLISYGKSSHGARPESGYNAISALMGTLQGVDLGEISEFVSFYNSKIGMEYNGVSMGIGFEDADSGKLSLNIGKLSIKDGKIELGIDMRYPVTTKKEAVLEGLEKAAAENNLVLTVKSHTNALYSPKDTVLVKTLMDVYKEITGDVDAEPVAI…
scaffold00000022	Methionine aminopeptidase 1	Cytoplasmic	MSITIKTREEIEKIKAANQIIARLYNEILPSKIVPGVSTNELNKIIEDYVRSQGAIPATIGVGGPSNPYPAGSCISVNEEVVHGIPGDRILQEGDIVSIDTVTNLDGYFGDAAITFPVGEIDEESKKLLKVTREALEIGIEQCYAGNRLGDLGNAIETHVKKNKFTVVRDFCGHGVGHTMHEDPMVMNFGRKGRGIKLEEGMVIAIEPMVNAGSYKVGILDDGWTAVTKDGKRSAHFEHSVAIVDGKPLVLSRYEK
scaffold00000023	Tail-specific protease	Cytoplasmic membrane	MKIYRKIMVLMGILLIAIVSVGEVINGEKKEQLNKVLSDISFSLETTHYKNLDIDDEFSKNVLKNYLDTLDYNHQYFTQAEVDEIYEKWGTQLDDDFLKGDSRAAFEIYDIYKNAVERVIQYQTKLLKNPKNLDFNVDEKLVYDREDEPYFLTKKEYENYWKKMLKSSILSLEEYEDLTYEESIDRMKSRMVTRKKLLEKKTTDDIYSYFVNAFLKEYDPHTTYLSAKEITDFNISMKLQLSGIGAVLTGEKGFIKVVKIMPDGPAAKGKELQPEDKIIAVATDGKTFEDIMDWPLGDAVNLIRGKEGTTVKLRVIPSGSKTAKEYTFVRENVKLEDRGARYFIKEAKSKNSTYKIGVINLPSFYMDFDAYNKGDKNYKSTTRDVKKIIEKLNKGNIDG…
scaffold00000023	putative murein peptide carboxypeptidase	Cytoplasmic	MRIPEKLKFNDEIRIIAPSRSLKMIGEETRDYADRCLAEMGLKVTFSKNCEVSDDFMSSSIEERIADLHEAFADKNVKCILTVIGGHNSNQLLKYIDYDLIKNNPKIFCGYSDITALSNAIYNKTGLVTYSGPHYSTFGMKKGIDYTLEYFKKCMFSEDEYKVGPSKLWSDDLWFLDQEDRLTI
scaffold00000028	Putative aminopeptidase YsdC	Cytoplasmic	MNRKFLMDLLDTSSPSGMEKEVQLLWLDYMKQFSHKTESDNVGNAYAVLNPEADFKIMIAAHGDEIGFMVKRIDSNGFIFLEKLGGISPKVAVGMKIKFLGKKEVVGVVGANAEHHGGVKEDLTMDDIYVDCGFKDKESAVKFLNIGDMAVYKRETEILQENRIAGKALDNKTGSFIIAEVMRNLAKEDLGIGVYAVNTSTEETNQGGAYFAGSKINPDMAVICDVTFATDYPGVDTNANGEFSLEGGPVLAKGAPINLKINTELEKSAEELDINLQYELTPRRTGTDADTIKYTGKGVPVALLSLPIRYMHSPVETASFYDIEDEINLLTHFILNLDPKINLNPIEG
scaffold00000035	D-alanyl-D-alanine carboxypeptidase DacF	Cytoplasmic membrane	MNKMKKVIIGIYLVMGMLSFGQEDRSAAKLLGTADGKIINCINGEKIYPLASVTKMMTILITYDAISKGEISMEDMVDIPEEARKVGGSRIWMMAKDRLSVRDLLKATAVYSANNAAYSLAYYVGNGDLDRFVKRMNERAESMGMVNTSYYTPAGLPPYMTGTKMDVSTVSDIYKLSMELLKNDDYMKIASMKDASIRNGQQKFKNRNKLLGIDGIYGMKTGHHSMAGYNISIVSKKNDLNMIKIVFGSPDEKTRDRIVLEDLNEFYNNYGYVDILVCGEKLGTLKVEDGVESQVSFYAEDSYTKLMAKNRKIEKQVKMKKNIKAPVEAGTVVGEYRILIDGKTYLKSDLIIKHSIEKMGFFQRIFN
scaffold00000037	Aminopeptidase YpdF	Cytoplasmic	MKLRKLMEEKSLDGILITDLVNLRYFTGFTGTTGIALATEKGRYFLVDFRYVAQANDEVVPNGFEVVVIERPATNKINEILKEENIKKLGIEDQNVSLAEYNDYVEKFKGLEFVSLGDSFTRIRMVKTEAEVKNIKKAADIADKAFAKILPLIKEGAVENDIKTELEYEMKKLGAEGPSFDTIIASNYRSAMPHGVASEKKIDRDGFVKFDFGCFYNGYASDMTRTVYFGDQPSEKHLEIYNTVLEAQLKAIDAVKVGVSTRELDKIARDHITSKGYGENFGHGLGHGVGLEIHELPNVSGKAEDFILEENMVITIEPGIYIDGFGGVRIEDDVVVKKDGYEILNNTTKELMIIK
scaffold00000041	Pre-pro-metalloprotease PrtV	Cytoplasmic	MKIIVLFFLSCTFLLGEIFKPLTVLIDFPNYKYSDLHRIEKELVNHRRGDEFTPELYRKMFFNPEEYSGYNGQKLLSAKKYFDLESRGTFILEGSEQDIYGWFTAPNPIEFYGKNISEEGDRIRAAYLIILSINKLIEKKVDFSQYDLNEDGVIDGLIILYAGKGEHLPNSLGSRAIWPHFNRIKNISESRFYYFKDHNNKIWKIDKYALVPQDIPLDLYIHEIGHFLGLSDLYKGDSTIGYWSVMGDLYCGEIIGSKLNSLGGYHRYNLQTKYNDKNTPAFWAQIKNYDLNQIKKGGRFLKLYTINNKNFDNLIKIDLPGKRIELPSNGRDLYYTDNYLSSDNNIKFSVFLPKNTDNILKFDLWFNSEPDKKMGKVHVRRRGEDRWFLLKNKTSKKVR…
scaffold00000044	putative M18 family aminopeptidase 2	Cytoplasmic	MKKLANDFINFSHSSKSVFHAVKNTADILINNGYKEILESEKWKLEVNGKYFFTKNDSSLIAFSVGNGKLNECGFKISGNHTDSPGFRIKPNPEMVGDSYLRLNTEVYGGPILNTWLDRPLSIAGRVVVRSENVFKPKTILVNIDKPCLIIPNLAIHQNREVNKGVELNKQNDTLPILTLVNEELEKENFLLKLIAEENNIDLAEILDFDLYLYEFEKGTLVGLNEEMISAAKIDNLGALYVGLDAFLEAEDFNGVNVLACFDNEEVGSSTKQGADSNMLLNAMDRVSISLGLDREEFFCALSNSFMLSVDGAHAVHPAQNQKTDPIVRPKMNHGVALKVTANQSYTSDAYSLAVVKQILEPNGIPYQYFVNRSDTPGGSTIGPISSTHLDINAVDLGL…

## Sheet: M1T
List of peptidases identified in the genome of Oceanispirchaeta piezotolerans strain M1T
Gene Location	Predicted function	PSORTb localization	Sequence
scaffold00000001	Putative dipeptidase	Cytoplasmic	MISIAEGLHSIDQFLSENREQFIETLNRLIDIPSVRGESLPGKPYGQNCYLVLKEAEKLAGEMGFVWKNFDNYCLEINLPGEKGAGMKDIALFGHLDVVSPGEGWNHPPFCATRQGEYIIGRGTVDDKGPVVALLFALKYLGEQDLLKDSRVKIVLGCDEESGMEDMDYYLSRAEVPDISLVADDDFPVCHGEKGILRLDLTFPLKSDNILFFEGGTAPSSVAEFARMELVPSATADLMHQETGSTECSVRSGENGLILETTGRGAHASSPHAGLNALKPLISFLKDRNLIPVEDRDVFKVLGILLSDDYGRGACISLESEISGPLTCCATMLRKKENHLILSLDIRYPVRDNSERIVKSMGELIEPAGGDLQVIYDSAPSLVDADSPLVRKLSDLYNN…
scaffold00000001	Beta-barrel assembly-enhancing protease	Cytoplasmic	MKTEVREEKTIIPTYPVGPKEKNPLFLEKRVYQGSSGSVYPYPVIESVGREKSDKEWKALILENKYLKIMILPELGGRVQMAFDKTNDSHFVYYNQVIKPALVGLTGPWISGGIEFNWPQHHRPGTYDPTDHRICENEDGSATVWIGEIERMSRTRVTTAFTLQPGKAVLEIEARLYNGSSSPKTFLWWANPAVSVGDDYQSIFPPDVHAVMDHGKRDVSTFPIATGTYYKMDYSEGVDISRYKNIPVPTSYMAYHSDYDFMGCYDHAKKTGMLHIANHHLVPGKKQWTWGNGDFGKAWDRNLTDEDGPYIELMTGAFTDNQPDFSWLQPGEEKVFRQNFLPYKDLPTVSNASTEAALSLEIGEAAITTGVYVTSVRRDLNLQLYCRDELIWSEKMNMN…
scaffold00000003	Rhomboid protease GlpG	Cytoplasmic membrane	MRLKYNAPVSLTFGLICTFILVCDQYLVPGLVQGVFTAEGALTFQLDDFPAYIRLMTHGFGHANWDHLLQNLTFILLLGPVLEDKYGSGRVAFMMLITTMINGLLNALFFPTELLGASGIAFMMILLTSFAGSKEKEIPISFLAVLGLYLVKEFLNIFRNDDISQMSHIVGGVCGAIYGLFLNFFTQLPAKKGKSGDSKPAPSSGGAGAKETIIQ
scaffold00000003	Signal peptidase I V	Cytoplasmic membrane	MNHKILLHYGGIAAAVLTATALLFSCFDILQVQEISMVPELRPGQTIIVNKIAYRFPIFNKHIPSQNDIIVFNNPYDHQLVVKRCKLLPGDSVIVNSQGWLIIEEERYFLTARQRDRLTGIETVPENTVMVLGDNPFHSVDSRDYGFISIERIRGKVIHNSGAGN
scaffold00000004	Carboxypeptidase 1	Cytoplasmic	MSVNIQDTVEQIKIKEQLIKDLEHIQALLDWDQETGMPRNASKDRARQMGMVQDLLTPHLQDDVWGVWLKELGKSSEPDHQSWQRLLKRRYKENKVLPSDFMSRFVETTSLARDSWLKAREADDFKLFSPSLEKIVDLLKERCEYTGYKEEPYDALLDLYEPDMKASVLEPLFDSLQSELTPMLDEILAGQDNRTVLTGRSFSSEFQKKISLRVLKDMGYSLDSGRLDVSVHPFTTTLGSRDIRVTSAFIEDDLISGLSSTIHEGGHGLYEQNLPEKWHGTMVAEACSLGFHESQSRLWENIVGRSEAFSRYLSPLISASGGELFSTEDLYRDLNRVSRGLIRVDADEVSYNLHIILRFRLERMLINGDLKVSELPDLWNDELRRLLGVDNTSDRSGIL…
scaffold00000005	Xaa-Pro aminopeptidase	Cytoplasmic	MFQPNTYALRRETLKKKVRSGLILLLGNEESSMNFGDNTYPFRQDSSFLYFFGLNQAGLTGIIDVDEDREFLFGDDLTIDHIVWMGIQPTVKERAQRAGVTNTGNNQALHDLLKKARSQNRQIHFLPPYRPENSLKLWRWLGIDPDNIKDSASLELIKAVILQREVKTEEELAEIETAVNTSVDMHVAAMNMVSPGISEALVAARVQEIAVAAGGRLSFPAIATVHGETLHNHYHGNELKEGQLFLLDSGAESAMGYAGDLSSTIPVGSTFSQRQSEIYDISLASHEAAISALKPGIPFKDIYYESARTIVNGLKDLGLMKGDTEEALIQGAHALFFPCGLGHQMGLDVHDMEDLGEEYVGYDGQPKSRQFGLKSLRLAKELKPGFVLTIEPGIYFIPT…
scaffold00000005	Lon protease	Cytoplasmic	MSEKEIIVAEQALPNKLFIVPLLGKPIFPGIFTPIMITSNDDIDIVNQAMDNDKVIGLILLKEEDENATGPEDIYQVGTAAKIVKKINLPDGGVNIFISTVKRFKIRKFFTSDAPLIAAVEYLDDIIESEQKDELKALTRSVISEMKQISEDNPLFSEEMRLNMVNIDNPGKIADFITSILNIDRKQQQLILEQLDVRARMEQVLVYIKKEQDLLRIQKKIATQINEKIEKSQREYFLREEIKAIKKELGEPVDSKSSEYLKFKEMLDKLDFEGEIKEQVDREMEKFSLMDPSSSEYIVTRNYLETIVNLPWEDPEPDVIDIVKGEKILNQDHYGLEDIKERIIEYLAVRKLKADTKGSIIVLVGPPGVGKTSIGKSIARALGREFFRFSVGGMRDEAE…
scaffold00000006	Beta-barrel assembly-enhancing protease	Multiple localization	MQKNKRYLLTAVFFFSVFLLTAQQSPLELYEDGRHALRSGDYYSSLDLFKKALAVNSAYVDARKGMAEAYFLLQEYAEALYHAEAALKGADSRVDLLTLIGRIYLGMNRMEDAESQFQKALAMEPNNAEAAYGKAEIAVFRGNYSEGTGLFERSLTINPDSRRALLSLSLLHEDSGDSTRSLYYLNSALEHYPQDPVVLDFAIRHYDRSEEWSRAEALAIKWRALEPDNDTIPILLGTIYNRMGRNEEAVTAFTVAVRSRQEDPLVWYMLGRSYMDLGRYEEALLSFRTVNIIDPGNEMSRLSMEYLLLNEYPIGHEERIKAGEYHFNLAKDFQKSYQYDKAMDEYRLGRLLSPLDLDGWWLYASIQNSLAYTNRYREEMTALKLEGYDNERFLRVMEL…
scaffold00000006	Methionine aminopeptidase 1	Cytoplasmic	MIRLKNEKQIDGIRKSCKLLAELFVELEQHIVPGASTWDIDRIAAEFIKKNNGIAAFKDYGGFPGSICASVNDTVIHGIPSKKEILKEGDVFGADIGINLDGYFSDRAYTYPVGKISEEVRLLLERTEAALYKGIEAAVAGGRIKDIGKAVTSYIEPFGYGIVDSFCGHGVGLDVHEEPSVPNNYPSRGMNPRLKPGMVLALEPMINLGSPDVDVLDDDWTVKPVDRSISAHFEHTIVILKDKTEILTTL
scaffold00000006	Periplasmic serine endoprotease DegP	Periplasmic	MSSKYKTMAVAFFSTIAGFALCLTLYTFLPSVQPSQQVHAAPNAEEATTMENFQNTFRKVSAESLPWVVEIDVVEVTTRTAQSDNGIPWNFFFGNPQGNGNPEGEEGVEQEYRNPGLGSGFIVQQKGNEYYVVTNNHVAGKADEISIKMDNGDEYEAELVGADERKDLALLKFTSRKKLPVATLGDSDSLYVGDWVLAIGSPFGYKSSVSAGIISALGRQNGPDGNINDFIQTDAAINQGNSGGPLVNMNGEVIGINTWITTSTGGSIGLGFSIPINNVKRTVDDFIEHGEVQYGWLGVSIGDLSDEVSKDMAVDEEKIGAFVYQVFSKSPAAEGGILPGDFILSVNGEEASDKNHLTRMIGDMRPGDRAEFVLIRDSQKISVIVEIKKRAEEEEVKKM…
scaffold00000006	Signal peptidase IB	Cytoplasmic membrane	MFSSSSRRAIPYREKKAIASRRIRRTVFLILVFITFLIFTNYASTALKVVSSSMEPGLNPGDRILFSKLLLDTDIGGMKWVDLGIKRGDLVVISPPYFRKNQQFIQIVNPLVQFITFQKIQLSSYPRYSWEKTNMIKRVIAVPGDSVRMVNHRVYLKTPKSSKFRYEEDVIEVSYNWKSVDTPGIWIPGYPLDGSSSEITLEEGEFFVLSDFRGQGSDSYLWGPLSSDRILGKVFFRYWPFNAFSFL
scaffold00000007	Beta-barrel assembly-enhancing protease	Cytoplasmic	MSNYQNKYNQAISAYLLEDYELSRDMTDTLLKENGDSILLLILSGNIHEALKNSDKAINDYRKAIHLSPENPEAYNNVGVSYKNKGDFTKAETAFKQAARLAPDRPDISYNLGNLYKRNGDLELAEKWYKKSIKQDPSYIKAYNNLGTIFEQSKNYEKAEEIYRQGLSMDKNNATLHYNLGITYQDRGNLDEAKIQYEESLKYRPGWTPSLGNLGEVLQNQGSLDEAEKKFEQLLDKEPENVRAINSMGTIHAEKGDEEKARHYFKKALSRDPSYKTATLNLQQLYMKQNALQEALEELNKQANYHPSDMHIRLQIGDILTKQERYKEAEKVYNHVIERQTDNLEAYRALAALYAIEKRPDLVRSCVIEIFKLDPNDKSILYTLSKTYLEGERYDEALK…
scaffold00000007	putative CtpA-like serine protease	Cytoplasmic membrane	MKRKTERALWLSVTLSLILVLSVIILAPSVSAQSSGLSTENYLRLFETAYYLILRNYVDEVPPEQLFQGAMRGLFESLDDPYSLYLSEEELQSLTDTTSGQFGGVGLYISKDIYEEGSANGRRPYVKVVSPIEGTPAYRAGIHAGDFIYQIDGESAKDLTTDEVSNVLRGPAGTDVTVTILRGEDITFDVVITRAIIEIPTVKWEYIDKKTGYLRIIQFTPYTSERVEEALKDFRKKRVNSIIVDVRSNPGGLLNSVVDISDFFFDNGTIVSTRSRIPGENEIFKAKSGSLVSDKTDIYVLIDNGSASASEILTGVLKDRGRATIVGQTTYGKGSVQQMLMLGNSAIKLTMARYYTPSGVNIDKTGIEPDVKVEEKELSEDDILDYKILLEENRISRFI…
scaffold00000007	Beta-barrel assembly-enhancing protease	Multiple localization	MIKSRLSITGAILLALIFITSCGCESTPTGKPADSSSVEKPEDSGSKNEVEKPETQDDTVSEKPVPEDVVEEPTLVESLNELSDVEDTGKALALLEDADELTLEENILKAVLMISEGQFVKAREELDLLLEENPGNSDILYNQAILENAEGHFPQRDKIVSDILKSDPDHEGALLMKGTVDLAAKRYEDANKSFLRILKKNPDNFMALSGGGSAQMNMDKLESAIKLLDMAIKLEPEFAYLYVDRARAWKGLKNYGKSEDDYGRAIELEPNVEWHYLDRSRIRIQYFHNLEGAWEDLETLESLNPDNLFANIYKAGILDEWERYDEAEIYYEKVLAARPNYGYAHEPLAKYAYMNGDFVKAKNHFLLSYQFDDRDPLFALAAALCMEKTGDRKKAESLL…
scaffold00000008	Lipoprotein signal peptidase	Cytoplasmic membrane	MVGDMSDTTAFPDGTASNRKTLMKPFILTILLIIADQITKLLVIAKIPYRTIAFTMWNDFFRLIHVRNTGVAFSMGDSLPLAFRKGLFILLPLIAMTVLVVYIVRSREETVFQKYCLAGILGGGLGNQIDRIFRPEGVVDFLDFRFYGLFGMERWPTFNIADASVVVFGILLFISFWGKEKEKK
scaffold00000010	Beta-barrel assembly-enhancing protease	Cytoplasmic	MSQDKLSLDELTKGLSEEPGEETLNQISELSKQGYQLLKESLTERAREAFDKILSLDVDNNYALVGMGDCFRKERKFKESVVYYQRCLDSHPGNNYALFGLADCYKAMNQYNRAIDIWEEYLLHDDKNITVLTRIADAYRKVRNFKRSFELYQKVLTMEENNSYAIIGLGHLYYDFKEYKDALHYWERMLEINRGHVDIRVLTSLGNCHRKLKTFDEGVPYFLEALKNQPNNFYALFGLADCYRGLNQQEKSLVYWNKILDLDKRNKVILTRAGDAYRNIGEDDNAEEYYKKALNIEFDTYAILGLALINKEKGNYQDAITSLKDLISNDPRNYRLYLEAAESYERQGDVEEALDMLSQFLKMGIRNNRVIDKMMELKEKL
scaffold00000011	Xaa-Pro dipeptidase	Cytoplasmic	MIEAKEFSERRNRLQEEIKELGLDAFLISQPESIYYYTGATYKPQERPFLITIWPQRDPTFLVPKLEKDHIHKANIGDVKSYWEFPSPPGEGWPEKLDEILQGVKTLGIEQGISLENQSCLKVKKLKPLDIVNRQRHIKTPAEIKMIRQSASYADKLMAMMLKNAYYGVSVLEMFGLGRKIQMEVIKSGEFDPLNCEFLSATWPSRFSHMPHGVPPLDGKLTNGPLAFMSYLRVNGYASENERTVFLTKPTEREKDVFNHMRAARQKAFDIIKPGVPCAEVDKAALGYLRKQGYGEFLLHRTGHGIGQGNHEGPWVADGSEHILEENMVISVEPGIYIPDLGGFRHSDTVLVTKDGYEVLTKGSTEIEDLTLLKPKFMKRIIGRLIQKALNIA
scaffold00000011	ATP-dependent Clp protease adapter protein ClpS	Cytoplasmic	MAEHFDSDILEQVDEGLKEPDMYRVLLLNDDYTTQDFVVEVLVSIFHKQPVDATRIMMDVHKKGRGIVGLYPFDIASTKVKQVKDLASLREFPLKCVMEQA
scaffold00000011	ATP-dependent Clp protease ATP-binding subunit ClpA	Cytoplasmic	MDISQELQIIVNAAYHEARNRKHEYFTPEHLLFTSLDFDIPRAYLESSGADPDLILEDLEEYFKKHMETVPASEPLQTEGLQNIIERTMLQMSSAGKDTIRVGDILIAILDEPQSFASYYMKKAGVSRLTLLDLVSHPPENLKEYDDPDGMDESDDLDESDMEDYGEAGESTSESEGGGHRQGRKKKSALDQYTTDLTRLAEEGKLEPLIGRDDILERTIQILSRRLKNNPVHVGEPGVGKTAITEGLAFKIVNDDVPSFLKGFRIYSLDMGSLLAGTRFRGDFEERMKRVLKDLENKPKSMLFIDEIHTIIGAGAVSGGTMDAGNLLKPALAKGQLRCIGSTTYEEYKKYFEKDHALARRFQKVDIPETTVDETLEILKGLQKVYEEHHGVLFTDESL…
scaffold00000012	putative M18 family aminopeptidase 2	Cytoplasmic	MSQVVKSLIDYLDASPTAFHAVAEAEKRLLKAGFNRLDETRSWDLEADSGYYLIRNDSSLIAFRTAVVAKVRNPFRIVTAHTDSPSFRLKEGVINNKNGMLTVGVEVLGGPILATWLDRDLAVAGRILVKNSTGGFDTRLYMNPLRKVLIPNPPIHLNREVNKGFEYNPQNHLSCIIQSCPAAEEDKAPEVENVDEIKNLYALIAKDLKIKTDDIIDADLILYDTQKASLSGWSDEFLSSGRIDNLAMCHAALEAITQVREQDSLTVAALFDNEETGSLTPHGADSSFLEQTLERIILSAGGSRESFMQSCASSFIISADAAHAIHPNFSDLYDEDFTPEMNKGPAVKKNAGWNYASTGDTAARYRLLCEKAGIMSQTYINRSDRPTGKTLGPLAASRL…
scaffold00000012	D-alanyl-D-alanine carboxypeptidase DacC	Cytoplasmic membrane	MTKQKTILLILIISFLTAGLTAQTEVAPELTASSALLMDFDSGRILYEKNSQVRISPASMTKVMTLLLCYDALAAGELKREDIITIDEAGSSFSRPPFSSLMLLEEGQEVSVLGIMKGLAISSGNDAAYAIAHILGPGKRAFVDKMNARARSIGMKSTVFVDPDGWSEYNLVTAEDYALLAREYISLYPEALNELHSQLFMVYPLPENMPEGREFRIQVPRKKKNTNLLLGRVGGVDGLKTGYIDESGFNFTGTALRDGQRIISIIMGVFTDSYYQGIRLRAEESEKLINYGFYNYHYRSLPGIDFDEIRVWYGNSQFVQPVLSEVDEIVLGDDELLQVTSNVTLQDEIHAPLAVNAVIGSVDYYLGSVLLTSADVILPQGLEKGAWYKRIRDFLILSW…
scaffold00000012	Peptidoglycan D,D-transpeptidase MrdA	Cytoplasmic membrane	MKSRKHISNGRVYLLSAIFLIIIIIYIYKLFNLQIVDNLIYEKKAQEVSQRSNIIPAQRGRIFDRYSDVPLAMNVDSFAVNYTPAYGDEEYLPEMLAKLSEILDVSEEDLKRKFPGSRFSSYVASEIAEGVSFEKITIIAENIEEFPGISWSSKPKRYYNITGSIAHVLGYVGNITNEELQVLYNRGYSLRDVLGKNGIEKQYDHILRGKNGRIYNTVDVRGRQMTKEGNIQLPENGYDLVLTIDRHIQDLAEKALGPRKGSVVVLKPDTGEVLALVSYPGFNPNLFNQKGPNSFGSLSLNPDFPFLNRAIQSSYAPASTFKILLTAAALEDKDFNPNRLIDCKGHMELGNRTFLCHKKTGHGKLNLKEALAESCNIYFGTIGVENLGIAKISEYAHAF…
scaffold00000012	Methionine aminopeptidase	Cytoplasmic	MTDLELESIRELSILLHEVLLETSRTINPGSNLMTLRNEALSILALKCPEAELYSFDMNINETVCHGKSAKDRVAEGDIITLDLVICRNNLFADEAWSSICGEGSSEYKALLQKAWEISRKAVLSVKSGETSFTMKKEIHNALAGSGFSLIEEACGHGIGLKMHLSPDINFSLLNKDDVSWTEGMVFTIEPVISLGGAKLLHSKEKEWITDNREASAYFEHMVAISSTGVECLNIPKINKLNSIDIFRQII
scaffold00000013	ATP-dependent protease subunit HslV	Cytoplasmic	MKLRGTTILAVTKDGHMAMAGDGQVTMGESVVMKGNAKKVRRLLGGQVVCGFAGSTADAFTLEERFEGKLREFGGDITRSAVELAKDWRTDRALRKLEAMLLVMDKEKILVLSGTGDVIEPEGGAIAIGSGGSFALAAAKAYLDGSDLDAAEIAKRSLGIAADICVYTNHNIIVEEIV
scaffold00000013	ATP-dependent protease ATPase subunit HslU	Cytoplasmic	MSVGLEMQTPKEIVSELDRYIIGQDKAKKAVAIALRNRLRRSRLPDDLRDEIAPKNIIMIGPTGVGKTEIARRLSKLCKAPFIKVEATKFTEVGYVGRDVESMVRDLMASAVSMVKTELKEGVQEEARMAAEEALLDLLLPGSKVQNPVPDNQGNLPDIIPEPPGAHTREVLRRKLRDGELEDKMVEVKISGGGGPSIEIFSGSNFESMDMKMGALGNIFGGMNKKSRKVKVSQAREILLGEQTDKLIDSDNAMDMARDRVQNMGMIFIDEIDKIANSNAKAGGQDVSREGVQRDILPIVEGCTVNTKYGMIDTSHILFIAAGAFNLSKPSDLIPELQGRFPIRVELEDLNADAFEMILTQPKTALIKQYKELLGTEEVTLTFTDDAIRRLAELAEEVN…
scaffold00000015	Modulator of FtsH protease HflK	Unknown	MPERDVSPEKGKINLPMKPKFIWIILIVVIAAFSIMSGVYVVDQTEEAVVLTLGKYNRTTGPGLQYKIPLGIERVYKVPTKVIQTMQFGFRTDSAGITTIYSQKDYSNESVMLTGDLNIVDVSWIIQYRITDPKAWLFNVNNREKTIRDVSQSAINQLVGDRAILNVIGSERTNIEDAGIQMIQRIIESYGMGIQVTTVKLQNIVPPEGEVQDAFEDVNKAIQDMNRFINEGKEAYNKEIPKATGQAQQLIQIAEGYATERVNEATGDTARFVAVLQEYRKYPAVTRDRLYYEMIEKVFIQGSNADIVDKNLKNFVPFKSVGGQTTGGAQ
scaffold00000015	Modulator of FtsH protease HflC	Unknown	MNKSIKILITLLVLVILIAFLGPFYIVPEGEQALVTRFGKIVKVETDAGMKIRVPFVDNVSRYSNRILSWDGDPQRLPTSENQFIWVDTTARWKISDPAKFYESVTSMNQAYARLDDVIDSAVRTIIAQNPLAESVRSSDQIINSSAASQEAQLITDEEGSGPNFSITTGTNFPRIKMGREEISNRVLARAKITVPQYGIELIDIVVRQIRYSDDLTLSVYARMITERNQIAQAYRSYGEGQKAEWMGKLEREQKSIISGAYAKSEEIKGRADAESTRIYGDAFGQDVDFYNFWKSMESYQNTLPSLSKTLTTDLDYFRYLYNSSGR
scaffold00000015	ATP-dependent zinc metalloprotease FtsH 4	Cytoplasmic membrane	MSNEPDDKKTNAQGNNNNDDWKKKLQEQFKPENMEKRIKDMKTGKGGKYRFSFWYFLLVIVVLAVLNFMFLKTPDEVIEFSVFKEKVENGDIKRVKMTPSFYYGMTYTADEYASQVMDSLTQRLNGSKTAQAEGNMFKTVPINDPTFVPLMESRDIEYYAEQEKRNYFLEILVSWVVPLLFLFLIWRLIFKKMGGGMGGSNVMSFGQNNSKIVAEEDLNTRFKDVAGCEESKDELVEVVDFLKNPDKYTAIGGKIPKGVLLVGPPGTGKTLMARAVAGEAEVTFFRMSGADFVEMFVGVGAARVRDLFKQAREKAPCIIFIDELDAIGKSRAGAMSTNDEREQTLNQLLVEMDGFDSTSGVIILAATNRPEVLDPALLRPGRFDRQVLVDKPDLLGREA…
scaffold00000018	D-aminopeptidase	Cytoplasmic membrane	MKKAVIIVAIIIGTLILGAVLLLILKPSQPSPPRKISTTQELDLYLEEITSNSTPPSLSIAVLKDGKWVYKKAFGMADIPRNIPARTTTVYPWYSATKLFTSTAVLKLVDEEKLSLGDPVKKYLPAYNTVNKDGESVTITVEQLLNHESGLPEIIPEGLKWLHFASEAPVVQSEFFENRIKEDYRVVNFTPGSDTSYSNTGYIVLGVIIEKITGMSYENYVSENILKPLNLESTSFVRTAELQKRTATGSQPVIDIFTVLLRVYGDRGLLKQLVREKDNHRMWFEPVYTDYTPSTGLSGTAENLAKFGYFLMEAEGLEGQQIENKELLKEMQRPFTKNELERKYRKIKQFGYGLKVWKMTGSRVYGHSGGGPGYAAILAFVPEKNLVIAVNANDTNLKK…
scaffold00000021	Cytosol non-specific dipeptidase	Cytoplasmic	MNHSDRIISFLEEINKTPRKSGNRGPITAYLRGWAEKRGYEVKQDKTDNLLIRVPPTPGYEKAPIIVLQGHSDMVCEKVPESNHDFTKDAVKLVREGDWIKGDGTTIGADNGIAIALAMELVSSEDAEHPPIEILITSDEEIGLVGANALEDGFVEGKVLINLDSEEEGIFTIGCAGGADSDFTVPVNSAAPGSAQFYTLTLGGLKGGHSGMDIALNHGNALKMIERVLSSLSTQKGFSLASINGGSGATNAICRDADAVFAADGDIRPLIAEWASLLKGECGTVEEDFFLTVIEASAPGKVLNADSAQRVLRTIRLTPHGVEKMSSDIEGLVETSSNLAWAEISADKARLQTSQRSAVMSELKDMNERMIAVAELAGGSCFTLNKYPSWKPNPSSALL…
scaffold00000023	Putative zinc metalloprotease	Cytoplasmic membrane	MTIMKILFGLVGLSIVVVVHEAGHFIAAKLSGIKVEAFSVGWGKVLYSRMWKDTEFRISLFPLGGYCKMQGEQAMIQAWESKAKTIDTDEGDMYAASWWKRIIVSLSGPFMNLIFAGIIFFVISFIGYNIHFYPSRIVLASEYTQRSDYPADQAELQSGDLITAINGKEIERFDQLQRMIVVNPDEAITLTVKRDSKLMNIDVTPELNKESGAGYMGIYPWIDAVIREFSDESLLRDYGAMAGDRILAVNSRPVSHALDVSASLKEGELVQTMTILRNNQRITLDMSGGMELGLGGIKFDYLTYRTPAFKLISSFKNGALEAWESTRNSVKGLALLFKGINLQSAVSGPLRITYMTGDLAFSGFKAGIGEGLLSFFRFIALINIALFIMNLLPIPVLDG…
scaffold00000026	Oligoendopeptidase F, plasmid	Cytoplasmic	MSGMAIKERKNVPAGDKWKLDSLFSGPEAWEEGLKQLEVLIPKITSYKGTLGDSAPQLRSCLEFFNELEILEERLGYYAMLRKEEDVADSESMGRFSRYMSVATKSGAEASFLKPEIQALSDETLDSYMNDPVLEDFRISLERLIRYKPHILSEKEETLLAMQAESAGTARKAFSALTNGDMNFGSIEVKGEERELTNSSFGVFLLEADRDVRKKAFHQFYEGFESHKNTLSELLGGSVLRDIYTSKVRGFTSAREASLFPDNVPVDVYDNLVASVSANLEPLHRYYALRKKVLGLDELHLYDTKVSLIQDVKVKHSYDDAVEVVLKALSPLGELYGKTLGDGLKGGWVDRYENKGKRSGAFSAGSYKGDPYILLNFKEDDIRDVFTLAHEGGHSMHSW…
scaffold00000031	Aminopeptidase 2	Cytoplasmic	MKDPRLVRLAEIIVSHSLNVQPGERVYINFQGIATKDLTAELIQLITKKGAIPFWYFNDPPLFRDFLKEVNPEQMRSFTDLHRAIMKDVDCYIGINGTDNVFEHSDLSPEKLMLLQNVYKKEVVFEERVPNTRWCVLRYPNGAMAQLAQHSVEEFEEFFFRVCTLDYKELSKNLDPLKDLMDRTDRVRIEAPGTDLQFSIKGIPTVICAGKMNLPDGEIYTAPVRDSVNGTIRFNTPSLYKGEVFEVVELEFSEGRIIECDCNGNKRKLKEILNSDGGSSYTGEFALGVNPHILEPMKDTLFDEKIYGSFHLTPGNSYDDADNGNKSAVHWDLIQIQRPEYGGGRILFDDVLIREDGEFVLSQLLPLNKRDRGDLF
scaffold00000031	D-aminopeptidase	Cytoplasmic membrane	MKNIKLICTVLTFIALAAFPLSAQDKADEMNEYLQFIFTETGIPGMAVSVIQNGELFFEKGYGIETIGNNQRMTPNSVSAIGSVAKTFTTVAVLQLAEQGELALEDKVIDHLPWFRTLEKEKSDQITIGMVLSNSSGMHDNSVHYSWFVEDLDENSARDMAMSLASEQLLFDPGAGFNYSNSGFILAGLIIEKISGQKYEEYIEEHILEPLGMKSSTTDIKDFDELNVLYGNVPYFDGYVPAGGIKNISAYAAGTEFRSTTNDMTKFMSLFLKGNETAATKILSSESLEIMKQAKVDFKVFGEDLQYCMGLILYPEEQLYLHGGQTRTMSSMMLIDPISNCGIAILFNVSDINSEIYKISEMQIAYNVRNILNGKPLSSNFIEDDRKPDSYDLPEQVID…
scaffold00000033	Aminopeptidase T	Cytoplasmic	MINYKDYARVVLKKGLNLKKHQNLIILCNEGNYDMARELAKEAYALGAGYVEISVQDNYITKARLEAQKGEALEYVPNYEIGKGHQLLSEDWARIRIDSSEEQDVLATADSEKLGALSKAKRQALNFVSRSMMNGEHPWCVICSPGPEWAKKVLGDNATTEELWDVLKPVLRLDKADPAQAWEDHGKDLWDRCAKLNDMVLDRVHFEAEGTDLTIGLNSISRWHGGPAALPDGRMVFNNLPTEEVFTTPDYKRCDGTVRVTKALKVLETPIEGAWFKFEKGKVVDFGADKGHDILQKFLDMDEGARSLGEVALVDESSPIAASGLLFGSILYDENASCHIALGAGYPTCLELPPGTSGDETLRSYGCNTSLLHTDFMIGSPSLDVTGYDKDGKAYPVIR…
scaffold00000033	ATP-dependent Clp protease proteolytic subunit	Cytoplasmic	MIRRLEEEGKQQKSEGEQDALSQKMLKTRTILLSGEINKELAEKVIKQLLLLEADGDDPIKVFIDSPGGDADAGYAIYDMIRFIKPDVYTVGMGLVASAGALVLLAAPLDKRIGLPNSHYLIHQPLSGIRGVATEIEIHAVELEKLRVKINKLIAEETGVDEEKVSEDTDRDYWMNADEALNYKLVSKVITTRKELEKIEKK
scaffold00000037	D-aminopeptidase	Cytoplasmic membrane	MKIKSLFVLLLTLLLFISCAGIFPQKQSPRQDAENLLQEAVDRIGITGLSAAVVYEGELLFARGFGYRNTEGEAVTEDTLFQIGSVSKIVTALAVMKLAEEGVVDLDADIRLYLKDFNPKLLRPDDAPVTIRNLLTHHSGIPSDYMKDFELTQYDPDYFMSMSALLSQEYLTGAPGTVFAYNNAGFSLLGELVGTVSGMTYAAYLEQKIFRPAGMDDALVSLTDRNTPGVSGGFTAGEAEELKFIRDIPAGSILLSARDMGAFMDELLSCSRGESDLIVRPETLRSMFIRQNGDVPLDYDFEIGLTFWLKDFYNRLMVEHGGTIPPFRSSLKLLPEEGIGIFLSANDNIIDDIALNSLCEEVLALLIGADQTPTGTADPERHSLVPGEKEITRKAGHYN…
scaffold00000039	ATP-dependent zinc metalloprotease FtsH	Cytoplasmic membrane	MPQDDNGNKNNNDNFNFNNNRSALMFLGILILFFMFFFSFSTQGEMNEIPYSMFLEYVNKGMIYDVQILDQKEIEGRYINPSDNQRSGMSFKTVIPYYDDNLMGLLIDKGVSIKGGDKTISPAIIMLQLLPWAISFLFIWWMFRSMQGGGGNKAFSFGKSKAKRYDHGKDSITFDDVAGQDESKFELMEVVDFLKHPEKFTKIGAKIPKGVLLVGNPGTGKTLLAKAVAGEAEVPFFHMSGSDFVEMFVGVGASRVRDLFEQGRKNAPCILFIDEIDAVGRTRGAGYGGGHDEREQTLNQLLVEMDGFNTEQAVIIIAATNRPDVLDPALLRAGRFDRQVVVDMPDVKEREAIIGIHCKKINLSPDVDLSVIARATPGSSGANLASIVNEAALFAARRA…
scaffold00000046	ATP-dependent Clp protease proteolytic subunit	Cytoplasmic	MHVQNNTLVPVVVERTGTGERSYDIFSRLLKDRIVFLDGEINDVTADLVVAQLLFLESENPEKDINLYINSPGGSVTAGLAIYDTMQHIKPDVQTICIGQAASMGAVLLAGGAKGKRHCLPSSRVMIHQPWGGVQGQARDIGIQAREIIRLKKMLIQYFADNSGKDFEEIASDMERDFFMSAEEAVAYGVTDSILKR
scaffold00000046	ATP-dependent Clp protease ATP-binding subunit ClpX	Cytoplasmic	MARTKNKELKVCSFCGKHSDVAKKLIAGPGVYICDECVQVCNKIMSEEENISSDFVDDIPTPKEIKEYLDEYVIGQDAAKKSLSVGVYNHYKRIMFKDKVSADVELEKSNVLLIGPTGTGKTLLAKTLAKKLKVPFAIADATTLTEAGYVGEDVENILLKLIQAAGNNIAAAERGIIYIDEIDKIARKGENVSITRDVSGEGVQQALLKIIEGSEASVPPQGGRKHPNQEMLKIDTSNILIICGGAFVGLDKIIETRVTQQPMGFGSDLQTIHEKDLVALFSKMHPDDLVKFGLIPEFIGRLPIQVSLENLKKDDLKRILTEPRNSVIRQFEESLKLDDTELRFEEAAIEAIADKALERKTGARGIRSIVESVMLEIMYDLPSIEGKKKVIVTRDVIIN…
scaffold00000046	Lon protease 1	Cytoplasmic	MRINRSPLNLRKPELPVIILPDTVIFPYTVAPFFLTDAISTRAVDEAMRGKRDIFLAFQKEKADSTIQKKHLYSTGTVAHILQVLKLPDGNSRLLVEGRSKGELSKLVKRKDILMVQYKPIQESREIGRTLAVGMETLQETFYEYTRKNKKITKETKNQVEQAQTPEKVIGIIASQLTIPIEDKIALLEIDSPGEKLSRLSEIVQMEIEKSSLKHDISGRVRKKMEKTQKEYFLNEQLKEINKELGNSSQEDPSGAAELESRINEMTMPEEVKAKALKEVKRLSRLQPMSPESGVLRTYLEWLVDIPWSEESNDRMNLARAARVLDEDHYNLKKAKDRILDYIAVRQIREKLKGPILCFVGPPGTGKTSLGRSVARALNREFVRISLGGIRDEAEIRGH…
scaffold00000051	Aminopeptidase C	Cytoplasmic	MNETIKFESIHDFKKTFNDSEKHSILLNSVVKNGIQDCCSSRECEVENSFNFSISINAGEITNQKKSGRCWMFAALNIMRLEIMKKLNIKNMELSQSYPLFWDKLEKSNYFLENIISTMTEDIDSRVLSFLLKDPLADGGQWDMFSNIIRKYGVVPKEAMPESKSSSETEQMNKLLTTKLRGFACELRKESASGKSINDLRCQKEKMLNIIYRILCISLGEPPRVFSYETRDEEDKFIRISNIEPKEFYEQYIGLDLDQYVSIINAPTADKPYNQTFTVQYLGNVKDGNPVLYLNLPSDELKKLALKQLKQGECVWFGADVDKYSNRELGILAMNAYNYAELFSTDFPMSKGERLDYGESLMTHAMVFTGVNIDENGNPDRWQVENSWGKDRGNEGFFV…
scaffold00000061	Lon protease 2	Cytoplasmic	MNELTTIPEELPLVPMKGSILFPEGLSSVRISGLAEDEAYFGDNNPSSMAAAVSLKKNFNLAELEKDDFYTVGTLAFIQSAEHKNDELKISMRGVQRIKITHVEKRSKIHFAKIESLPDIDDMDQNGRMSMVESMKDLAREIAGFFEGTGDAVKQLESMNHPGPLMYNIIPYLNISRSDKQELLEISSLKVRGLKVIDAMISQKESLKLQAEIAGKMTEKASRSYRENVLREQLKVIQKELSESDTEEDEGFKAKIDKSSMPDEVRKVALKELQKLEEQPPNSPETRIIQNYLDLLVDLPWASGETSEIDLEKAKTILDSQHYGLEKVKKRIIQHLAVMKLKNEKKGSIILLVGPPGTGKTSLGKSIAEALDRKYVRASLGGMRDEAEIRGHRRTYVGA…
scaffold00000064	Aminopeptidase T	Cytoplasmic	MTDPRLEKLADSLVNYATELKKGEKVLINMNGDQSEQLVSAVIKKVYEAGAIPFLNHTNPRLLRGLLLNATEEQMDIMAESDRLLMSHMDAFIGIGSTRNPSETSDVPGDRMKIYMEKYVTPVHMEERVKNTRWVVLRYPTNSMAQSSGRSLEGFEDFYFQVCNLDYAKMSKAMDKLVKLMEGTDKVRITGPGTDLSFSIKGMSAIKCDGKVNIPDGEVYTAPIKDSIQGTLSYNCPAVYMGSTYENIVFRFENGKIVEAKANDTEKINKVLDTDDGARFIGEFAIGVNPYILNPMKNTLFDEKIMGSFHFTPGNAYDNADNGNKSSVHWDLVCIQTEEYGGGQIYFDDVLIRENGLFIHPELLDLNPENLK

## Sheet: A1T
List of Peptidases identified in the genome of Clostridiales bacterium strain A1T
Gene Location	Predicted function	PSORTb localization	Sequence
QQWI01000001.1	Aminopeptidase 2	Cytoplasmic membrane	MSFQEKLAKYADLAVRVGAGVKKDQEVIVNAPINCYELARFVTAKAYEAGAKRVVVEYGDQHITHALLKNASEEVLSDFPQWRVDGLLGMIRKGAAIISIVSADPELMMDIEPKKMGLFQKAAALASEEYKNYVMQGNTCWTIVAHANAPWAKKVFPKLEETQAIDALWDKIFEATRMHEPDPVKAWENHLNLLDDKLELLNGKNFVKFHYKAPGTDLVVGMPESHKWIGGGQLSLTGDKFLPNIPTEEVFSTPHKYQVDGTLASTKPLVYGGKLIENFSFTFEKGKVVDYKAEVGQDALANLFATDDGSMYLGEIAIVPHDSPISNTNVTFFNTLFDENASCHFAFGNAYLLSVEDADKHSKEKLDEMGVNLSLSHVDFMVGSGELNITGTTASGEEI…
QQWI01000001.1	Lon protease 2	Cytoplasmic	MNKLLIPLRNIVLFSGKEMQITADSPIDFKLFEAIRIEGGSAIAFTLKDYHEKLRTKEDVYLIGNLVEVHNVSSRNNLTTVQLYVKERVELLELIPEENHFRGIAKELPDIIDIDAKSESDILKYIKETTAEIAEQIKGSERFQEALDTIDNLNEMIATLMPFMNLSIEEKQDLMEMVSLRKRSLRMIDLLIERKEYIKFQVELQSKMSKDMNKAYRERMLREQLKAIQEELGEYDESGLGKDYEKLIEEKYFPEEVKKIAREELAKLKRMGPNQAESNVIKSYLELLLDLEWAKAKVKPIAIENARSILDEHHYGMQKIKDRVVQHLTVMKLKNEKQGSILLLVGPPGTGKTSLAKSIAKTLDRAYVRASLGGVRDEAEIRGHRRTYIGAMPGKIIQG…
QQWI01000001.1	Oligoendopeptidase F, plasmid	Cytoplasmic	MKNRNDVNESLKWSIDEMFTEASFDALIKTVKVQIKELTTYKGKLSLDGDILSVVLKLRDELELNLADLFTYSHMKLDENTKNTTSQTRFERASAVAIEAAAAVSFIEPELLGLDAAGLLEKVKSETALSDYDHMIDNLIRQQEHVLTPEAEQLIAMFGDVQGAAQAIFGMLDNADITYEDVTMPNGDIEPLTKGGYIKFMEDADQEVRKAAFVNFYKSYEALKNTIASTYTSSVKKDIALSKIRGYDSAVQMSLDSDNIEVAVYDNLVAAINEKVDLMHRYVGLRKKMLGVEELHIYDVYAPLVAEAKREIPFDEAYEMVLEGLKPLGREYEKLLLEARDNRWIDVYETEGKRGGAYSWGTYRSKPYILLNYQNNLNDVFTLAHELGHSLHSHFSNKA…
QQWI01000001.1	putative M18 family aminopeptidase 1	Cytoplasmic	MADFKSKGYTFKNVWSVIDEQESEKTFALGERYKSFLDAGKTERESAREIVRLAKEQGYVSLDSIVEKGEKLVAGQKIYAINRDKSVILFVIGKQDIEKGMRIVGGHIDAPRIDLKPFPLYEDAELALFKTHYYGGIKKYQWTSMPLALHGRVVKKGGETVDFAIGSKETDPVFYITDLLPHLAKDQMAKTLAEGINGEGLNLLIGSIPVKDKDAKEKVKEAMLIHLEKEYNISESDFISSEIEIVPAGNARDVGFDRSLISGYGHDDRVCSYAGIEAIFDVDMPEFTSVGMFMDKEEVGSQGNTGSESLYFENCVAELIALQADTQLELKLRRSFHHTKVLSADVTAAFDPNFPDVLDKRNASKINYGICISKYTGVRGKGGCSDANAEFVGFVKDVF…
QQWI01000001.1	Signal peptidase I S	Cytoplasmic membrane	MTNETKQKIKNEIKEWTKSLLFALAVGGLILLFARPSFIIGPSMEPTFHDKTVVLVEKISYITGEPQMGDIIVAKTGIELNSFMNKSVIKRVIGLSGDHILIKDGLVEINGKVIDENYIRDGFTNGTFEGTVPENHVFIMGDNRVNSNDSRYSEIGYVPIGDIKGKVYFRIFPFNEIASF
QQWI01000001.1	Signal peptidase I P	Cytoplasmic membrane	MKNKVYQIGTAVLVGLAAFALFSTYARPNVVHGNSMATTIEDGDIVLVEKVSVVKHNFEHGDIVLLTSDLEINGTKHAKLTKRIIGLPGDHIEIKDGLVYLNGKMILESYLSDGGTIGKLDRVVPRDHLFVLGDNRLESIDSRHASVGFVPVEAIDGKAYLRVFPFRKFGDITHD
QQWI01000002.1	Putative aminopeptidase YsdC	Cytoplasmic	MNKKFLETLIKCPSPSGDEVAIQKLWMNELKPYAHKMETDFSGNAIAILNPEAAFKVLLAGHCDEIAFMVQYIDDKGFVYVNRAGGINPKLALGSRVRIYGKEVVKGVVSVNAEHKGGEKGEIKVEDLTIDCGASSKDAIKELVSVGDYVIYDMDYDYLLNNTMSARALDNRSGAFIVGEVIKALSKEDLNVGVYGVSTVNEETTAGGAHFATAQIQPDMAIACDVTFATDGPGANLKKDGDVKLGGGPVISYGSQINFKINDMIKATAKKYEHKLQFELTPNRTGTDADRMRFTGKGVPVALISLPLRYMHSPSEVVSLDDIQEEINLLVNMIKDMTGKENLKPLE
QQWI01000002.1	Aminopeptidase 2	Cytoplasmic	MEKLKRNYADLLVRKGVNLKVGQYLVVSSPVECFDFARIVAEAGYDAGAREVIIDYQDEQIFKMKFEKASDEVFDTYEDWRTSLNDHYLLEDAAFIILDANTPGLFEDIDRSRMNRLGAVAFPKLSNYRTSLMNNKVTWCIASMPTLSWANKVFPNEVEPINRLWDVILKSVRVEEDDFLAKWDEHIDNLNETAAKLNEIQFKRLHIKNSIGTDIKVELPVDHIWKSTQSETVQGRRFIANIPSEEVYTAPDKHGVNGKVVATKPLIYNGGIIDDFYLIFKNGQVIEAKAKQGNDLLSALVNTDEGARFLGEVAILPNDTPLSNQNFLFHNTLYDENTGSHFALGQASLESTKNGKQMSEEQLNAHGINQSKVKANFTFTTADLSIHGVDKDGEIIEIL…
QQWI01000002.1	putative peptidase	Cytoplasmic	MNSRIMKVIENMKKNDLSSLIISSPDAIFYLTGETIHPGERLMTLVVTISKKITLVLPTMFEVSQTPFEVKYFSDDEKPLEWVAELIDTSGSVGIDKDWPARFLLGLMELCPDVSFVNGSAAVDKARLNKDSEEVVLMKEASLLNDRAMEKVRTLLESGNLTEVELKRRIPEIFSSVGAGGNSFEPIVCFGKGAAEPHHHSDETELQQGSIIIDMGCVYKGYCSDMTRSFYYGEVSDKYAKAYEAVLAGNEAALSLVKPGVRLSAIDHAARSVIEKAGFGEYFVHRTGHGIGIEVHEFPDVSASSDAVCEPGMIFSVEPGVYIKNEFGIRIEDLVLVTEDGHEVLNRYPKDLSIIHPKG
QQWI01000002.1	Beta-barrel assembly-enhancing protease	Cytoplasmic	MKKEIKITILLTLVISCAMLLTGCVSIIKGLADYIDPENLYDEGNYEGVIAMIDVDEEIAHDNYVDILLLIKSHMVLDNPERALEIVDQYVQQHTQFKIERIKVEIYKNMFEEALMEEAAKAILKKFETRFDDFDLMDKMNYGYLLIAVDRNDEAIELYLTLLEGDIDDENLDVIYNNLAWSYANISDFESAINYSELSLGIVPNDTISLTNLGNAYMGLDQYEKAKEIYLQAIQSDNDNNYAYYGLGIVNENLENSDKALEAWLEHTRILDADIDGWYGIYRNCEDAGRRELLKDSLEKIVELNPSSYYYSIELMEIYEDEKDLGRLSNVVLNYYHSTSEYQRDILLADFDLTRGREEEGLKKYKEILENYDLDYYDYYDIFYELIWQEQENLIPVIV…
QQWI01000003.1	ATP-dependent zinc metalloprotease FtsH	Cytoplasmic membrane	MRKFFKGATVYIVIFLVILLVVSFFSEKTETTTELAISDVIKHLESDNVKSIKIESNKIQGVLDSGSAFTSYVPTTLEEAVGQELYNKILNTDLLLDGDAPQARPFILDLLPMIFMVLIFVVFWFLFMQNSQGGGNKVMSFGKSRAKLHKDEDQKKICFDDVAGLKEEKEEMQEIVDFLKAPRKYIDLGARIPKGILMVGPPGTGKTYLTKAVAGEAGVPFFNISGSDFVEMFVGVGASRVRDMFENAKKNSPCIIFIDEIDAVGRKRGAGLGGGHDEREQTLNQLLVEMDGFGENEGIIIIAATNRPDILDPALLRPGRFDREITVGLPDIKAREEILLVHAKNKPMSELVDFKVVARGTPGFTPADLENVLNEAAILSARYNHKKITMDTIEQATTK…
QQWI01000003.1	Beta-barrel assembly-enhancing protease	Cytoplasmic membrane	MMMIVALAAGVSIVEYFSGISYLLFVARFNRLDYLQHMTERMLSKGHYKLAKMYVNFARLDKQTVPLFQYLHGLVLYRLKAYHDAKNVFEKAKEIEPFFDEIDNIIGDNYIQLKDYNHAKPYLDHFLLLHPENIYARINLAIAEYRTDHHEASLRMLDQVLDLDENNLLALKLKGSVQMRLKKYEQALSTFQYYQTLGGQDNGVHFNIMRLLKWLERNEERASYAEELLFGGMDNASVYTHYGDALCRTGRFQKGAEMLTVAVRIDEHQAEAHYLLAKLMAVTHHKTEALEHLESAIKDNPSYVIKAKYDEDFNNLRFFRKFYRLTEEVRA
QQWI01000003.1	Lipoprotein signal peptidase	Cytoplasmic membrane	MLLYTAIIILAVILDQLTKWLVVSYVKPIGSLPIIKDVFHLTYTENTGAAFSILSNKQSFLVIVTAIAMAIMFVYLVKWSQSPDEVMSKVAFAMMLGGGIGNLIDRARIDFVVDFLDARFINFAIFNVADMFIVVGCALFALSIILKK
QQWI01000003.1	Putative aminopeptidase YsdC	Cytoplasmic	MMKALALIEAMSNANGISGFENDAVQTALKFVNDSIDVTVDKMNNCYLVPKEKDEKSPTVLIDGHLDELGLLVQSITDSGLLRVINIGGWDIKNLLSQKMRLVTDDGVVIKGIVASKPVHFLSDSERNKPVAIEDLLVDVGVSSKEEVVGLGIRIGLALVPDVAFEYQQMTQTMIGKAFDNRLGCSLVVETLNECTAKGHRHIIGSLSVQEEVGGRGAEVVGNVVNADLCIVFEGSPADDTFTSRGEAQGAIGKGVQIRIADRTMISHPGLTRLAVRLAKEKGIPYQETVRRGGGTNGATYHIKGKGIPCIVLGVPVRYVHAHYGIAKYHDYEAARELAIAVIEYVKANGLDF
QQWI01000003.1	ATP-dependent Clp protease ATP-binding subunit ClpC	Cytoplasmic	MKKCSICNKNIAIMYTTKIENGKSTMQGICMDCANKMGIPIMDELMKQVDFSPEDMENISKQMQKFMEEQDPEQMEDNPLFNMIGMNQDEDFEDEDEEEEFEVEVKDKEVSSQSKKRKKRKNLDKFGENLNEKAAAGGIDRVIGRSKEIERVMHILNRRTKNNPILIGEPGVGKTAIAEGLALKIAAGSVPEKLLDAEIYLLDLTSIVAGTQFRGQFEGRMKAIIKEAQETGNIILVIDEVHNIMGAGEVHGGVMNAANILKPALAKGEIQVIGATTMEEYRKHIEKDAALERRFQPVVVDEPTVEESIEILKGIKSYYADYHRVDISDEVVEQAVIMSNRYVTDRFLPDKAIDVIDEAGAMVNLKNRDMKELKELQSRLKEVIELKEEASIHDHFEDA…
QQWI01000003.1	Carboxy-terminal processing protease CtpA	Cytoplasmic membrane	MKKVIILLLAFSMAIMPIYADGVEKFDKGFENLQVMIDYIKANYYQEITDEDLLNAMYKGVMEALDPHSNYFTPSEYDDFYSSMEGSFSGVGISISPKDGYIEVIAPIKGTPGEASGILSGDLIVGVDGVDIKDFSMEKVVSMIRGITGTDVTLTVRRVNVKETFDITITRAVIELNTVEHSEVDGVDIISISSFDQNTAAHLSAVLSEEVFEHGVVIDLRNNPGGLLDQVVRICDYFLPVGDRIVTIDYASSTDYIYNSLSEGYTIPMVVLVNGGSASASEIFAAAMKENDRATVVGTQTYGKGTVQNIVGLPDDSAMKLTIAQYLTPDNVSIHGIGVTPDVVLENQTEYETVLTTFKPMNSLSISRRGSRDIDTYGLQERMRYLGYELTVDGSFGPV…
QQWI01000003.1	Oligoendopeptidase F, plasmid	Cytoplasmic	MQHYWDLTSIYPGFDSDEYKNDLSSLLENIEKLSTLNFTEGFTVTAESFINQLNGIMTLLYPLSGYASLTFSTDTTNETALKYMNKMEEVGSLLTAPVVRFQKRLAEFSVEDIKNSDSEVVKVHEFYLTELHTNASHLLSDAEEVLLSKLQTVGSSAWSNLQGKLTSGLMIDFELDGELKPYSLSMIRNLANHADADVRKRAYTAELSAYDRIEEAVAASLNAIKGEVNLISNLRGFDSPLQESANNARLDLESLNAMIEAMKEKLPTFHKYLKRKARLLGHEGGLPFYDLFAPISSSSLNYTYDEAKTFVIENFGAFSKELADYATTAFDKQWVDVEPRQGKRGGAFCSHIRGRRQSRIMLNFDGSFSEVSTMAHELGHGYHNSQVYNETMLNAGYTM…
QQWI01000003.1	Carboxypeptidase G2	Cytoplasmic	MNTDRLVKNFMDLVRIDSETGNEKPVADYIEPVLERLGFSVSYDKANLSFPSNTGNLIAKYGDTKSQRTLLLSSHMDTVRPGIGIRPEIKDGYIVSDGTTVLGSDDKAGIAAILEAIEFATENGDAIRPLEIVFCIAEEGGLNGSKFLDYSMIDAKMAVVFDSGGAPGEVIVNGPAQDKIDVVIKGKPAHAGVCPEEGISAIQIAASAINRMNLLRIDEDTTANVGTITGGQATNIVCPEVIIKAEARSQKNDKLNHQTAHMVECFEQAAEEFGAVAEINIERAYDAFEVSMESEIVKEVAKAIEAIGAKAHYKGTGGGSDTNNYNKKGIEAVNLGVGMEKVHTLDERISIENLTKTAQLAYQLITQ
QQWI01000004.1	Metalloprotease TldD	Cytoplasmic	MKTEMQAVLKYLQSAGAEYADIRLVDTLVEQIETENQKVKNIANSRSRGVGVRVIYDGSLGFASSQDTVDLEKTAAKALEIAKASRELQKTAITYSKKEVFEDHYVTPIKIDPFKVPLEHKVDYLIKCERAMATSAELSKTEGIMIFQLQDKVYADSEGSFITQTLYESGGGIKAYATHEGDTQVRSYPNSFEGDFGTGGYEYVEDLDMLNYAAQISIQAYNLVRAEECPKGVYDVLIDSDQMQLQIHESIGHPLELDRIYGSELAFAGGSFVTESMVKEGFKYGSEHVTVVSDALTSGALGTYGYDDDGVKAMSVTLIDKGILKDVITSRDTASVFGSVSNGANRADGWQNLPIVRMNNISLLPGDFELFELIGGIEDGLYLKTNKSWSIDDMRVNFQ…
QQWI01000004.1	Putative dipeptidase	Cytoplasmic	MNTYIESTKENLYETLSSLLKFRSVLDSSDSENHPYGAANTKALEYMLELGKEAGFEVKNMDNQVGYIQLGDQEDYVGVLCHLDVVPEGNDWTFEPFGGTIEETRIIGRGALDDKGPAAASFFALKAIKESGEKLDRSIRLIFGLNEETGSKCVKHYLTKEKPPVTGFTPDADFPVIYAEKGITTFNLKKTFAEAIDDGGIRVVSINGGTAVNMVPDYAEAFIEETMDITDMVTSFNKDFECNVTIDRSKELTRLSVKGVSAHASTPEAGTNAISLLMSCLDVLDLQIGDASSFVRAYVRRINMLTGGEGIGMGMEDDISGALTFNVGTVLMNEAGGSLSVNVRYPVTKSLEDVYNSAFKNIIELERFTYDVVSSVDPIVHDKDGELIKTLMDVYKIHT…
QQWI01000004.1	Isoaspartyl dipeptidase	Cytoplasmic	MYLVKNGEIYHRGEFMKKDILIGGKQILRIADSIDFEDSLAIKTIDAAGKKVLPGLIDGHVHICGGGGEGGFKTRTPELKMTDMIRAGVTTVVGCLGTDGVSRSMEGLVAKMYGLREEGVSAYCYTGSYRLPLKTVTGDIMKDIMMIEGIIGIGEVAISDHRSAHASRHEFAKAVSDARVAGKLASKCGICNVHLGDAQSGLDPILALLKDTAIPITQFLPTHMNRNQHLFDQAIGYAKDGGYVDFTTSTTEAFIEEGEIAAPEAMSRMLDAGVPVSRMTLTSDGQGSLPAFDADGNLTGLTIGSLASLFDAVKSCHDQYGVAFEEVIKTVTENPATILKLKGKGFLEESYDADILIVDESFGIETVISMGQLMMFSGELLVKDTF
QQWI01000005.1	Aminopeptidase 2	Unknown	MKNIEKYADLLVQVGINIQKGQTLVISAPIETADFARLAAKKAYEAGAKEVVMRWLDEQSARMRFDMASDEVFDEVADWIKPFFDGYAEMGAAFLTISASDPEMMKGVDPKRMSRQQKSSSQALLNYRTRMMSNKNVWCVASIPTEGWAVKVFPGVPKEQAIDLLWDAIYKAVRVDQDEPIKAWREHQANLNEKLEFLNGHQFEKLIYKNSIGTNVEVKLPKDHLWFGGGDESVDSYLFVANMPTEEVFTMPDKDGVNGRIVSSIPLNYHGNLIEEFWFEFKDGLVVEYGAAKGEDVLAELLATDEGARRLGEVALVPYDSPISNQKILFYNTLYDENASCHFAVGKAYPTCIKGGEDMSKEELLSRGANDSITHVDFMIGTPDLEIVGIKSTGESVPV…
QQWI01000005.1	Metalloprotease TldD	Cytoplasmic	MLRKDLIQSVLKRALITGGDFAEIFVEDTVTGAVAMIDGKVDSLNSGRSFGVGIRIFKGLKSVYAYTNDASETSLLETAQKAATVLGELKEDLDINLTLTERIHTNVHPILTVPSSVSSTKKVEMLRRLHHAAKNESSEIAQVVARMLDIDQKIMIANTNGLLTEDRRIRTRVVGQAIASSATENQVGFEAPGRHMGFELFDKVVDVEALGKEAARTAITMLHANPCPAGNMPVAIENGFGGVIFHEACGHSLEATSVAKGTSEFTGMIGQQIASPVVTAIDDGTIPNGWGSQNIDDEGNVTRKNVLIEKGILKGYLIDTLNGKRMGMEATGSARRESYKYAPTSRMTNTYIANGEHRNDEIIASMANGLYAKKLGGGSVNPATGEFNFTVLEGYLVKD…
QQWI01000005.1	Rhomboid protease GlpG	Cytoplasmic membrane	MTKKNVAPYIIGINVLVFVIMFITDPSISSTTLINFGAKFNYHIVEGQWWRFVTAMFLHLDFMHILFNMAALFILSRPLEHLFGKVKFIAIYMLSGIGGVALSFAFNNSLSAGASGAIFGLLGAHLYLYFRNKDAYRMIFGYDFLLLIGINLVYGFVNPGIDNLGHLGGLFAGFGAAHLLGINKEPINMKKGLAVFLSIFIAMSSSVVIKYNQYTGSANYYYVKVIDLASKGQNDEAIAALIEGYTLHPSSPELQKLIESLQ
QQWI01000005.1	Modulator of FtsH protease HflK	Cytoplasmic membrane	MKGLANFIIVLVIVGVIAANGIYKLEDGEQAVITRFGEFLKNETQSGLKWKIPVVDQKYVIRVSELRRMEFGYVTTDSGGTNRYAEYQDITSDSLMITGDENLVNVTASIQYKISNAKDYLFNVDDQLGTLNIIAVSTIRRSVANNSLDDVLADNKFAIMQEIRTDLQQICDDYKLGVQITDVLLQDVDPPAEVDDAFKDIVRAQLDKESKINEAISYENQIIPEAKGLASKLISDAEAYKAERISEAKGDVASFNAVYEKYVDAKEVTRTRLYLETMAEILKNVEIFVTKEDGNTLKFLPLQGGTN
QQWI01000005.1	Modulator of FtsH protease HflC	Unknown	MLDNKNNGPVEVDENGNPIPRKSKQPQAIKIDFDFGKLLKRGFFPILILLLIVGYLATGTYTVNEMEQAMIVRFGSIQKVIVSKDADIVKAQLSATDQFKGVKVIQGKGLFFKVPFIDQVEKYTSQLLTYKTLPGEVTTLDKKKIVLDNNAQWRIVNPALFKISMVTIDDANNKLDDLIFSGLREQIGKTDGTTLISDKEFVYSLTSLVKDQVNEQVYESGIEVFDVRIAKTEFPDQNNANIFTRMRTERQKIANKLRAEGDEQYQIITAKADKEATILKAEAYATAEENRGQGDAEALAIYASAYNKDPEFYQFLKTLETYKESLGSNAKIVIDSDSEFAKYLFQINAPSVTVE
QQWI01000005.1	Regulator of sigma-W protease RasP	Cytoplasmic membrane	MLTFISFIFVFGMIVFIHEFGHFLLARANGIFVKEFSLGMGPRLYSRQGKETLYSIKAFPIGGSVQMIGEDEESDLPNSFGQKAAWRRFTVIVAGPVMNFVLAIFLLFVISLSIGFQTTTIGEFVTGLPAGDSTLNVGDEIIVVNDTKIEAWNQLTVAINESGGEPVRIQTINNGKIAAHDILPIYNEEEDRYLIGIVPTVEKSVLKAMDYSLTTTAELTKMILEFIPRLVSGQESMQNVAGPVGIAKVVGQAASMGLAPLLTFTAFISINLGIMNLLPIPALDGGRILLIAYEMIFRRKVNPKIEERIHYVGFLLLMALMVVVLFNDVFNLIRG
QQWI01000005.1	putative zinc protease	Cytoplasmic	MFNVKKLSNGITVISRHMDAVRSLSIGVWIKAGSNFETKEQVGISHLIEHMLFKGTDKRSAKEIAETIDGIGGSINAFTSKDCTAYYAKVLHEDAPIAIDILSDMLLHSKFDEKELQKEINVVKEEIAMYEDSPEDVVYDLFAELAYPDHPLGLPILGYPETVSKISVEDIRNYMDDFYVSGNTVIAVAGYLPENLLELLEEYFKSYPVGDHVVELGSPTIAAGYKFAHKDIEQNHLCIGFEGVKFDSEDFYAMLLLSNYFGGTSSSKLFQRIREDNGLTYSIYSHPTYFKHAGNLSIYLSYQPQNEEEIIPLIVEELLDLKQGVTEEILISIKNQLKGSYILGLEGSSSIMNILGKRAIYDAPLQTMDAIIESISSITLEQVHRLIDQVISSPVAMTM…
QQWI01000005.1	Prepilin peptidase PppA	Cytoplasmic membrane	MILAILFIGVYGIVIGSFLNVVIYRLPLNKSIVAPRSQCGSCHTELKPLDLIPVFSYLIFRGKCRHCGQPYSIRYPLIEGLNGIVYIIAYMVYGLSLNSFIVMVLSSMLICVTFIDIDHKIIPNSLNLSIGVLAVINLIVGQISLRMFLLGGLYGGGFILFLVVVGVFLKVEIMGMGDLKLMFFSGLLIGPIAVISAYLIAFTTSGIFVSVLLLFKLKKVKDAVAFGPFLSLGILLSVLFYPTILQAIL
QQWI01000006.1	Xaa-Pro aminopeptidase	Cytoplasmic	MHTFFTQNRENLVKDLNNGDVVILFAGQAPKSTADAHYVFKANKNFYYLTGLTQENFILAVQKVDDQAKSTLFIEKSDYDIEKWMGRKLKKEKAAEISGIDKVDYIEGFERFLTGGIYNDAIKTVYLDLEKLSWKESHSTAHHFAQDFSSRFVHIPVKSAHPIFNRLRRIKRDYEIVKIEKAVELTKVGLEAVMNELKPGMMEYQLESVFSHTIRYNGADGNSFPTIAASGEDAVILHYVENNKACEENTLVLMDLGAQYHEYSADITRTYPVSGKFTERQKTIYNIVLKAMNAVIESMKPGIAFNDLNKTCSDVLVKELTDIGLIEKPEELSKYYYHGVSHHLGLDVHDLGGRDIVLEPGMVFTVEPGLYIAEEGIGIRIEDDILITEDGHRNLSKDI…
QQWI01000006.1	Cytosol non-specific dipeptidase	Cytoplasmic	MILNGLKPERVLYYFEQLSMIPRESGNEKAVSDYLVSVANELGLEVIQEPCMNVIIKKPATAGYESAPKVILQGHMDMVCTKKEGSAHNFETDPIELVVDGDYIRTKDTTLGADNGIAVAMTLAVLEDKTIEHPQITALVTAAEETGMDGAIGLDPSHVEGDILINLDSEEEGVLLASNAGGANVDITVPVKWISHELPGAYAITIKGLKGGHSGIEINKMRANAIKLIGRLLEHIDLEKLAVFGVSGGEKMNAIAKFATVRVVTDADVDTVMAALEPIEEMFKNEYAVADPDLSIAFERIDLPNMIWSDETLHGVITAMRLIPQGVETMSQSIEGLVESSNNIGVLTSSDKEIVFVNAVRSSVASLKEEIISRMSIIANLIESDVKVYAEYPEWAYRL…
QQWI01000006.1	Minor extracellular protease Epr	Extracellular	MRKYLAVFLASCLLLVTLMVPGYAASNQATNRLIVIFEEHAQMSQAMEALTRAGLRVESFDILDGFVVHANQRAVIEITKGKGIKSIEVDRIVNALPKPDKPGKPGGEDPPAEPPSSQVIDWGVLAVGAQEAWADSTGSGVKVAVIDTGIDKNHPDLKVVGGITYMSRGTYDDDNGHGTHVAGIIAAKDNDLGVVGVAYDAELYAVKALNKRGSGYLSDIVRGVEWSILNHMDVINMSLGTNYDYGALADVLTRAENAGIITVAAAGNDGSEVDFPGAYDSTIAVGAINESQNLAYFSSFGPEVDVVGPGVAIYSTYKDGVYATMSGTSMSSPHIAGLATLYKQVNPAATLSDFREALTLSSLDLGDPGYDEYYGYGLPDAAELLNH
QQWI01000006.1	Methionine aminopeptidase	Cytoplasmic	MKKISRNDSCWCGSGKKYKQCHETSDTRLKKLKNDGYQIPTRGMIRAPKEVEGIRRSAKITHEILDLLEEKVVAGITTKEIDDIVYDYALLHGAIPATIGFQGYKHSCCTSINNVICHGVPDDTVLKEGDIINVDTTINLDGYFSDASRMYLIGEVSEEAKAIVACAKKSLELAIEKVKPFESVSIIGRTIEPYANGLGYTVVRDLTGHGIGLELHCDPQIIHYEDRDKGMIMVPGMVFTIEPMINEKSYRTKQLSDGWTITTIDGGLSAQWEHTILVTEDGAEILT
QQWI01000007.1	Oligoendopeptidase F, plasmid	Cytoplasmic	MKNRYLRTEVPEEMTWDLTALFSSSEEWHQALHELDVTTSELVALKGKLAGDSSLFFEVIKKYEQLIVDLFKLGAYASLNQSVDGKNVNNQELAMLYSQANTKTQSQLTFIRSEIMELSEESYRKAFVDEPRLLMYHSYLEDIYNEKPYKLSAETEKVLSSIGELTSSPYKTYSVSKAADMVFDDFLDSSGNVLQNSFALFEGKYEYDEDAAIRTNAYASFTKTLERYQNTYASLYSAEVKKQVALSRLRGYDSVTEMLLKPQNVTVAMYERQIEVIYNQLAPHMRKYARLLKEELKLDTLHFYDLKAPIDTSYNPPATFEQAKRTVIDSLEVMGKDYVDVIEKAFDERWIDYADNVGKATGAFCSSPYAAHPYILMTFQDNMRDAFTLTHELGHAGHF…
QQWI01000008.1	Cytosol non-specific dipeptidase	Cytoplasmic	MTDLLKDLQPNRLWHHFESLTRIPRESGNEKAVSDFLTAFAKGLGLDVIQEPSMNVIIKKKASTGYENHKTVIIQGHMDMVCVKEDDLEFDFGKDPIPLVIDGDLIKTKGTTLGADNGIAVAMAMAILEDKTLVHPPLQVLITIAEETGMDGVMALDPANITGDILINLDSEEEGVLLSSCAGGVNNIITLPITKQAASYDTAFKIVIKGLLGGHSGVEIHKRRANAIVCAGRLLYLLKTKLNFEIAGIHGGDKPNAIPKRSEVVVICSKADTDLLRTSVSEIEHLLKNEVELSDAEVTIELQETELPVEAYDHNSAQKTVQLLMLLPDAVQTMSAGIEGLVESSINLGILDQNEQSLVFTSAVRSSVASLKDMINQKIGLTCDLIGADMRLESDYPSW…
QQWI01000009.1	Peptidoglycan D,D-transpeptidase MrdA	Cytoplasmic membrane	MIEKLQDRKLWIWILFSLVFVILGIRLAQLTIIQGEELSNKALDTRLKKVNQVAKRGEIFDRNGLLIAGNKTAYSVEFLYDQKFSQDQQEMTVELFKLLRNQGEEHIGLPIVQSDFGFTYETDAKKEQWLSENEFDLTMSAEEVFKAYKDREQISADVDNYSAQNTLILKGIYLPIRVRDMEFTYDFTRTSFLEYYEIEESATANEAFKALKDYYSIDESFTDEEAFYIIILRHAIREKGYRKYEPITIASNVSKETAVLIQEQSMRFPNVSIEISPVRYYPQSNLASHILGYMGKISSSESVKYNSDTGYQNDDLIGKIGIEGRYEDVLRGLNGEKWIEVNAYGRFVKEYDDSIDQRFVNTDPIAGKDIQLTIDMELQAAVRDYLIRALEGISTGGLY…
QQWI01000009.1	Putative aminopeptidase YsdC	Cytoplasmic	MGFNSSGLRALTNIYGPSSHETKVSDFIVKQIKGFVDEVTIDKMGNVIARKKGDGPKLMIAGHMDSIGMMVTDIDDKGFVRLTNIGGINPFVTVGERLLFKNGTIGIAYHEATADMAKLKLEKVFVDIGAKNKEEAEKLVAIGDICVYSPVFNESDNTVSTASMDDRIGCFVMIEALKRLDTVNNDCYFVFTVQEEVGTRGGKMTAFAINPDVGLAVDITTSGDTPGSKRFAIKLHEGVAIKVRDNSLLSHPAVNDKLKALCKENDIKHQMEVLEFGGTDAGAISLTREGIPASCLSIPTRYAHSAHETCSKEDIEAGIHLLTKVCETKFEI
QQWI01000009.1	putative CtpA-like serine protease	Cytoplasmic membrane	MKKSLRVVLLITVIVAAMVTSSVLTLYAQFSMGERKVVLTSELEELKAVQDRYAKAEQLKAYIESNYYLSTQDIDFEEGVIDGIFSALDDPYSVYFTVDEFKAFNESTSGSYGGIGIVVEPGKDNYITVVSPIEDTPGEAAGLITGDKILKVDGVEVFAETMDAAIKRMKGVPGTDVILTIYREGTETFDVPITRAQIVIKSVKSRMLDTEDPIGYLRITSFDEKVFTEFVNHYKALESQNIRGLVIDLRNNPGGSLSEVIKIADYILGEQVIVSTKDNKGQEDSFESDSGKIDLPITVLVNGGSASASEILTGAIKDSESGTVIGTQTFGKGLVQTVRPLRDGDGIKLTIAQYFTPNGDYIHGTGIEPNIILEQAEDYDAKDDETDVQLQEAIRILLD…
QQWI01000009.1	Lon protease	Cytoplasmic	MKHKRLTVKDLSCDCDVNCLDFETTAELTPLQGLIAQERATKAIDFGLAIKKKGYNVYVAGSWGTGRTSYVMQITEKQAANKPIPRDWLYVNNFENSHQPKAISLKAGTGKEFVKWMEKTVDFLKKEIQTVFSSKDYENTKNQILKKYQEATGAIIEELNEIGQGFGFRFSQNERGLVSIPLIDGEPMTEEVYRNISDEEYDLMKVNSEKLSLETIELFNKLREEEEIYRKEVKELDGQMGHRVVSYHMLKIIENFEGGQKLEAYLEDMTNDIVEHIDHFKAKGESMEQNPLAMLSNKNPEAFFDRYKVNLFVDNTELTRAPIRFESNPSFSNLIGAIEYKNEFGVMRTDFTQIKAGALHEANGGFLILHAKDLLQSYYSWRALKRALLDEQIAIEGMG…
QQWI01000010.1	Glutamyl aminopeptidase	Cytoplasmic	MNKKYITETLVELLNTPSPSGYCKDVMNKLAARVSSLGYQMTFTKKGNGHIEIEGVDKTKTIGVAAHVDTLGAMVRSINSSGTLNFTTVGGYTMHSVEGEYVVVHTRGGKTYTGTILNTSPSVHVYDDARTQERKIDNMEIRLDEVVASKEDVEKLGISTGDFVSLDARAVVTGSGYIKSRHLDDKAGVASIIGWLEELSSTKAQPRCNIKILISTYEEVGHGSSAIPWDLDEFIAIDMGAMGKDLACTEQQVSICAKDSSGPYDYEVVSGLIDAAKKAKINHAVDIYPFYGSDVSAARSAGHEFKGGLIGPGVHASHHMERTHIDGIVETAKLLKAYL
QQWI01000010.1	Aminopeptidase 2	Cytoplasmic	MSFEQYLDNYANIAVHQGISLQKGEGLIIRASIESADFVRRVVKKAYEAGAINVEVQYADDEVTLARYHYGDETCFEYAPKFKTDYLEAAFKEGYSFMSIMSPNPELLKDVPAERIAIDQKTMSLAMADAMKYMMKGLVKRTIVAIPTPEWAKLVYPDFDEAEGMKALWEAVLKIVRADQADPVKAWNEHDGNLKKYLTFLNQQHFEKLHFKAPGTDLEVYLAHEHLWVGGSKVSPGGDSYFANIPTEEVFTTPKRSMVNGTLKSTKPLSLRGTVIDGFGFEFKDGKVVDFYAEKGKETLASLLDNDEGARFLGEVALVPHSSPISKSGLIFSNTLFDENASCHFALGKAYPYAMKDGTTLTSEVLEERGANSSLIHVDFMIGGPELEIVGYTTNGDGI…
QQWI01000011.1	Cytosol aminopeptidase	Cytoplasmic	MNVQLKNSNEALKSDGYGLLLFKDFDRSLVPEPVNQILEELLKKEAFSLNSGKVKVIYSGTTPYIVVGLGDKIEDLDLNDIRLATDKLMKAANEEKVANLSVRIQRSHIERAYAFRAFAEIAQSNTYQFDSFKSKKTQQTLVSVTIVEEEINDALIEVISEGILLGEGVNVAKKLVDEPSNVINPETLAKYAKQFGKEFGFEVDVFKEEKIEKLGMHAYMAVARGSSNEPHFIVMRYVGDKSSKDILGFVGKGLTYDTGGYSIKTATGMETMKTDMGGAAAVIGAMVSIAKAKLPVNVTAVVAACENSISGDSYKPGDILKTMGGKTIYIGNTDAEGRLTLVDAITYIVREEKVSCVVDMATLTGAALAALGTVAAVTVTNDDNFHRSYEEASRLAGEN…
QQWI01000011.1	Signal peptidase I S	Multiple localization	MTIEIKQKIMLEIIEWTKSIGFALVIGAIILIFVRPSVVFGDSMLPTLEDKNLLLLEKTSYLLGEPERGDIVVIRSDLQLYGFMKKKLIKRVIGLPGDTIVIGERQVFINGVALEEDYLKDERMYDGFTGTVPEGHVFVLGDNRNNSTDSRKPTVGFVPYSKIQGKAYFRIFPFDKIGAM
QQWI01000015.1	ATP-dependent Clp protease ATP-binding subunit ClpC	Cytoplasmic	MFNQFSDRSMAVLNDAITFAKDNGHAYVGTEHLLIGLLIRPHALIKPIIERYDLNLKSISLSILDIIGKDASSEFIEGYTAKAKLAFEMAFEEARKFRSPKVEPPHLLLAILRDSDSIASQLLNSHKVTFESALENILKAMNPKVNVIRIQSSGIQKEDNKQLGAPEEDIVLKYSRDLTELAKKGTLDPVIGRDGDIERLIQILSRRSKNNPCLIGEPGVGKTAIVEGLAQRIADSQVPSRLLNKRIMALDMARVVAGSKYRGEFEARMTAVLKQIEESGDIILFLDEVHTIVGAGGAEGAIDASNILKPALARGEVQVVGATTIDHYKKSIEKDAALERRFQPLLIKEPGAEAAIEMLHVLRPRFEAHHGLKVLDEAIEAAVRLTQRYITERFLPDKA…
QQWI01000018.1	Methionine aminopeptidase 1	Cytoplasmic	MIYLKSQREIELMRQAGRIVALAHEAIRNIIEPGITTLELDAIAEKVIRENGGIPAFKGYGGFPGSICASVNDEVVHGIPGHRKLVDGDIISVDIGVNLNGYYGDAAKTHPVGTVSEEARLLIEDTRQSFYEGLKMCEVGHRLSDISHAVQSYSENKGYGVVRDLVGHGIGTALHEDPQVPNYGPSGKGPRLQVGMVLAIEPMINIGSYHVETLEDNWTVVTLDRKLSAHYEHTVAITKDGPELLTVL
QQWI01000021.1	Lon protease 1	Cytoplasmic	MGTKKTQKQMPLIPLRGLSVFPHMVLHFDVGREKSIKALEEAMLKDQLIFLSTQKDIDVDLPTSADYYNVGTVSKIKQMLKLPGDAIRVLVEGVDRAEIVSIDQDNPFISATVNVFESDSDEVTRESEAFMRAIITAFETYISMSNRISPDVIVSIASIEEPSRFADVVSSHLVLKIPQKQEILEAIDVVERLELIYELILKEVEILEVEKDINEKVKSQINRLQKEYYLKEQLKAIKKELGDENDFDEEVIAFKEQLAKLKISKDIKEKIEKEIDRYSKMSPSSAESGVIRTYINWILSLPWNKQTKDKIDIALSREILDEDHYGLKDVKERVLEYLAIRQMTKSLKGPIICLVGPPGVGKTSIAKSIARSLGRKFTRMSLGGVRDEAEIRGHRRTYI…
QQWI01000021.1	ATP-dependent Clp protease ATP-binding subunit ClpX	Cytoplasmic	MKFDDKKHLKCSFCGKSQEQVKRLIAGPNVYICDECIELCQEIISEEFDQEMDIDLNHLPKPSEIKGTLDDYVIGQERAKKTLAVAVYNHYKRINSTVKTGDVELQKSNVLLIGPTGSGKTLLAQTLAKILNVPFAIADATSLTEAGYVGEDVENILLKLIQAADYDIEKAERGIIYIDEVDKVSRKSENPSITRDVSGEGVQQALLKMLEGTVASVPPQGGRKHPHQEFIQIDTTNILFIVGGAFAGLDKIIQSRVGQKSLGFGAEIQSKKEIKIGDLFNQVETQDLLKFGLIPEFVGRVPVVVSLGELDEDALLKILSEPKNALTKQYEKLFTLDGVTLDFEESALRAVAKQALEKNTGARGLRTILESAMLDIMFEIPDRQDIDRCVVTEDAITKK…
QQWI01000021.1	ATP-dependent Clp protease proteolytic subunit	Cytoplasmic	MALVPYVVEQTNRGERSYDIFSRLLKDRIIFLADEVNDQTASLVVAQMLFLEADDPDKDISLYINSPGGSITAGMAIYDTMQYIKPDVSTICVGMAASMGAFLLAAGAEGKRYALPNSEVMIHQPLGGAKGQASDIKIQAERILQLRETLNKILSERTGQPIETIEKDTDRDNFMSSDQAVAYGLIDKVLAKRP

## Sheet: M1PT
Gene Location	Predicted function	PSORTb localization	Sequence
QQWG01000001.1	Beta-barrel assembly-enhancing protease	Cytoplasmic	MKKTLNLLIILSCLQFSLFAQTTELLELWQKKDWKTLVTASSQQIQANKSNYQAYYWKQYALVEQGQNVDALEVLKAAFKSCENKLEIRSELANLYFLQGMYHQAKSELDTLLKEQRPDFRTFEQRVLIHEFSKERLAAINLLHRGKNNDASQIFYWIHLGDNYNHLGEYDDAIKFYEMAMDMNPLDYETNSKLARVYLKVDPESALDICDLVLEKDSTNIRFIQIAASAFIKLDKEIEALNQYSKALSLGDSTLNTMRNAGILFQKFQKSDKALKLLNKSYQIDSTDVKVVFYLAMAETHLFKPEKGLELFDESLKLMQADSSILSIIHKEKGVIYADKKQHQKALDNYLIAHKLNPKKKFYLFLIAEQYDALNRKKEALEYYQQVFDNIDEKKGLDL…
QQWG01000001.1	Beta-barrel assembly-enhancing protease	Multiple localization	MGRQFIVYMLAGVLMFGSFAALGQKKGKDKKQSKVELTEQKRLEFDYAFHEGEKALVLGEYEKAISWFATCLKLDKTSAVVRYELANIYISQENFNSALELARGAVALQPKNMWYQVQLAGIYKAKGMIEQACGVYEKLASQFPKRDDFYHIQAELYASVEKFEEALEVYQKLEKKLGVHEQISINKHALYLRLGKRKNAYAELNKLVKKFPFKIENYGLLADMYLQDGEDDKALAQYQKIVEIAPENGLVHFYLAEYYRKDKQEEMALNSLKKAFASDMVNPDKKIQYLMGVIMVDSENKLSDENLKSLLDLLLKVHPEHIHVNALYADYLRRQKDSAGARKLLRKVLQQDKSNYVVWEELMFINNELLDFDSMLDDSAEAIKYFPTQPMLYIFNGVA…
QQWG01000001.1	putative CtpA-like serine protease	Cytoplasmic membrane	MKIFKKKGILILLAALLFCSGVFYGFDRDEKNFEISKNLNIYHTLFRELNMFYVDEIDSGDLIKKSMDAMLLSLDPYTTYIPESEIEDFKLMTTGEYAGIGSLISAHGDDIIVAEPYKDLPADKAGLKAGDVFVEINGIKIHKKKTSDVSNLLKGQANKPLIIKVRRPGVSKLIEKEVVRAEIQLKSVPYYGMLEDSIGYINLNQFTNKAAGEVRNALRELEEQKAKSIILDLRGNPGGLLDQAVDIVNLFVDQGENIVSTKGKVSQWDKSYKAEKVPVDTQIPIAILVSRGSASASEIVSGAIQDLDRGIVVGQRTFGKGLVQTTRNLSYNSKLKVTTAKYYIPSGRCIQALDYSHRNEDGSVGKVPDTLISEFKTKNGRKVRDGGGILPDVNVEMDL…
QQWG01000001.1	Peptidoglycan D,D-transpeptidase MrdA	Cytoplasmic membrane	MNNYSNRRFTIGGIFAFVILIFLIRLFNLQIVNDEYKLSAESNSQRRVTQYAARGLIYDRNGDLLVYNQAAYDLMIIPRQVKTFDTLDFCNLIGINKEDVIHRIKKAKKHSRYRSSIFIKQLSSECYAVLQEKLYKFPGFFVQTRTLRKYPHHNAAHTLGYLGEVNDRHIEKDKYYTQGDYIGKSGLESTYEEVLRGVKGLKVYWVDVYNRIKGSFHNGDLDKNAIEGQDITTTLDIKLQEYAEELMQNKKGSIVAIDPKTGEILVKLSSPSYDPEMFVGRAMSKNYRELANNDSLRPLFDRSMIATYPPGSIFKLINALIGLQEGIITPNTRIKCHDGYHAGRFTMGCHHHKSPLDLKESIQHSCNAYYAQTFREILDAPRFGSTSNGYTNWKKHVNS…
QQWG01000001.1	ATP-dependent Clp protease proteolytic subunit	Cytoplasmic	MYIKAFFLANLAKLKCCNCTLNNSLLFWEVYPIKTQIKYFHPMIPQDEFKKFATQHRGISSLSLDKYTSISNSYISPTIIEERQLNVASMDVFSRLMMDRIIFLGVPIDDYVANIIMAQLLFLESTEPNKDIQIYFNTPGGSVHAGLGIYDTMQYINCDIATICTGMAASMGAVLLTAGEKGKRSALKHSRVMIHQPMGGAQGQASDIEITAREIMKLKKELYTIISDHSGMPFDKVEKNSDRDYWMTAHEAKEYGMIDEVLLREPKK
QQWG01000001.1	ATP-dependent Clp protease ATP-binding subunit ClpX	Cytoplasmic	MDKCSFCGRDKKDTNLLIAGISGHICDSCIDQAHEIIKEEAKINSDLNLTDLQLLKPTEIKAFLDQYVIGQNDAKKYLSVAVYNHYKRLLQEEDDEEIEIEKSNIILVGETGTGKTLLARTIAKMLHVPFTIVDATVLTEAGYVGEDIESILTRLLQASDYDVEAAEKGIVFIDEIDKIARKSDNPSITRDVSGEGVQQGLLKLLEGSIINVPPQGGRKHPDQKMIPVNTKNVLFICGGAFDGIQRKIAQRLNTAVVGFNASKTAEKVDQQNLLQYIAPQDLKSFGLIPEIIGRLPVLTYLEPLDREALRNILTEPKNSIVKQYNKLFKIDDIELTFDESALEYIVDKALEYKLGARGLRSICEAIMMDAMFELPTSDEKTVMIDAKYAAGKLEKTNMK…
QQWG01000002.1	Dipeptidyl-peptidase 5	Periplasmic	MKNKHLLLGLALIAGISSCQDAATADKQSEADKESYRTPDTKLASDIMTPEVLWSFGRLGGVTISPDETSVLYGVSYFHKAENRSYRDLYTLSVDGGTPVRLTNTNKNEYGETWRPDGKKIAYMTAASGSMQMWEMNPDGSNPTQVSDVEGGIGSFQYAPDMSKIYYMKEVRLEKSVEDLYSDLPKANARVINDMNYRHWDNWVDTYTHIFLADYKEGVMITEGEDIMPGERWSAPVKPFGGNEQVVWTPDSKTLAYVSRKKSGVEYAKSTNSDIYFYDIAKKTTTNMTQGMMGYDMNPVFSPDGSKMAWESMERDGYEADKNRLFVMDIATGEKKYYTEDFDQNVGHLAWAKDGASLFFISDWHATDEIYNINLTDGKIAKLTEGVHNYQSVFVVGNE…
QQWG01000002.1	Dipeptidyl aminopeptidase 4	Multiple localization	MKRLLLIPLLLIACLVGAQNGNKAFTLENVSIDGTFNAKSVYGLRSMNDGLHYTILKEGQRVEKYAYATGQLIEVLFDLSKMENKDIKRIDSYQFSSDEKKILLASNRIDIYRHSYSAEFFVFDRTNKKLDVLSTGRQQLADFSPAGDQVCFFRENNLFIKDLKTNKEKQFTFDGKYNHIINGAPDWVYEEEFSFWKGFQWSPDGKRVAFMRFDESRVKQFNMTVFKGTYPEKKANALYPENYTFKYPKAGEDNSVVSIHVYDLASEKTRTMNVGDETDQYIPRIKWTRNPEVLSIVRMSRHQNHYELLFADVNTGDTKLIYEEKNKAWIDVNDDLTFTEDGKSIILTSEKSGFNHIYLYDIDGKFKRQITKGDWEVTQFLGYDEAHKLFYYQAAAVSP…
QQWG01000002.1	Prolyl endopeptidase	Multiple localization	MKKLILTFHIVFLFTILNAQQIEYPESPRHKVIDTFFHNYIIHDDYRWLEDVRTDRVKQWIEYQNRLTRKYTKKASIKNNSLNMIEKYGTVLSENVQKRGKYYFFYARRNNHATPGLYLQETINGHESCLVDPNFISSKDKVNIRGFSLSKDSEYLAYQFNRNGSDWCEINVVKLPSGNKLKDHLSGIKFSSIEWKGKGFFYSRYPNHGEFNETIGEEIYYHKLGDEQSQDQLIFKRKDPTIQFSYYVSSDEQFLLLREETKYHFNYFYIDYFAKQPYLRPLLMKQKSGFGLLDSHNGKLIIKNTLKNNNGSIVEIDPAHPLQWREIIPEYPYGIILSTRIKSDRIICIYQSNQHPILKIFDFQGKELYALEMPAGHSANGFYGEKDDDNLLFRISSYT…
QQWG01000002.1	Cytosol non-specific dipeptidase	Cytoplasmic	MSKEILSLEPKAIWENFYSLTQIPRPSKHEDAIQAFMVKFGEDLGLETIKDEVGNIIIKKPATPGMEDRMGVIMQGHLDMVPQKNSDTDHDFEKDPIETYVDGEWLTANGTTLGADNGMGVAAAMAVLQATDLVHGPVEALFTSDEETGMTGAFGLKAGVLDGDILLNMDSEDEGELYVGCAGGIDANITFKNKLTETPKKTVAFKLNMKGLKGGHSGMEIILGRGNSNKLLFRFLKHATKNFGLRISSVDGGSLRNAIPRESFAVVVVPEKHVDACAASLKEYEEIFKAELSGVEPDLTFFAEPCDLPKLVMKGKLQNRLIDAIYACPNGVIRMSDAMPGLVETSNNLARVYSDDKKIMIQTLMRSSVNSAKEDLGEMISSVFTLAGAKIVLEGEYPG…
QQWG01000002.1	Beta-barrel assembly-enhancing protease	Cytoplasmic membrane	MMKKISFLCLIALLTACATVPITGRRQMSLFPESQMIATSLTQYDSFLKENKLSGDEEQSEMVKRVGKRISEVVEIFMKDNGMADRVADFAWEFNLVEDDTPNAWCMPGGKVVFYTGILPYTQTEAGLAVVMGHEIAHAIARHGNERMSQQMGIQALGTGLSMALNEKPAETQQIWMTAFGAVSNVGVMLPFSRSHETEADKMGLIFMAMAGYDPAVAVDFWKRMGESGGQKPPEFLSTHPADDTRVQNLQAFLPEAMKYYKK
QQWG01000003.1	Aminopeptidase C	Multiple localization	MNFKFLMLPVLALAIAGTSMAQTKGAIDSKTLSEIRNSFNADASTQAIQNAITNSKSIRDIALNRNKVGATDHFFKYRVAVKGITNQKSSGRCWMFTSMNTIRPNVIKDLNLSSFDFSHNYNYFWDIFEKSNLFLENIIATADKDMDDREVVRYLSSPIDDGGVWNSFFNVAKKYGVVPAEVMPETTISNNTGQLNRIVKEKLRGEAYKIRQLAIKKGHAKKVEAAKVSALKDVYRILALSLGQPPVDFTWRYKDTDGKVSEAKKYTPQEFMALVAPEFAKDEMVMIMNDPTREYYKVYEIKNYRNVAEGINWTYLNLPNDEIKAFAMASIKNNQAMYASCDVGKQHNREAGVMDMNTYDYASLFGVEFDMDKKARILTRQSGSSHAMTLIGVDVDENE…
QQWG01000003.1	Prolyl endopeptidase	Periplasmic	MKKLILPLFCISIMVSCSNERTKMNYPISKKVDTTDLYFNTTVADPYRWLEDDNSDETKAWVVEQNKVTDNFLNSIPFKAKIKERLTEVWNYPKIGVPFKKGELYFHYRNDGLQNQAVLYVQSKLEDEARVLLDPNQLSDDGTVALAGISVSSDSKYLAYLVARSGSDWNEVFVKNIATGEDISDHLMWIKFSGVSWYKDGFFYGAYDAPKAGTELSNSNEYHKVYYHKLGHRQSDDELVYQDSKFPKRLYGASVTDDEKYLILSAMSASHGNALYFKELDKKGADFKLITDELTFDHNIIDDINGSLLMYTNNGSPKYRLVSVDVKNPAKENWKDIIAENENVLSGVKLAGGKIVATYMQDAYSKIEILNLDGSFDYDFDLPGIGTAGSFSGKKDEKT…
QQWG01000003.1	putative zinc protease	Cytoplasmic	MIEFDKFTLDNGLKVIVHKDASTPLAAVNILYNIGAKDENPEQTGFAHLFEHLMFGGSVNIPNYDEPLQQVGGDNNAWTNNDVTNYYLTVPKENLETGFWLESDRMLSLAFTQKSLDVQKAVVIEEFKQHYFNQPYGDVWLHLRPLAYKKHPYQWSTIGKCIEHIENAQLQDVKDFFFHHYAPNNAVLVVSGNIETDEVKRLAEKWFGPIERREIAARNLPVEPKQTEFRSLHLERDVPYDAIYMAFHMGSRIDQDYYKVDLLSDILSNGQSSRIFQTLIKEKNLFSTIDAYLTGDFEPGLFVISGKLTEGVSMEDAEKAIWEVLDEVSATKADEYELQKVKNKIESSLVFSEISFLNKAMNIAQHEITGQAEDINLEVEKYNKVSTDDLQKMAQKILI…
QQWG01000003.1	D-alanyl-D-alanine carboxypeptidase DacC	Periplasmic	MTRFTLNLSFIGYLLLVCFTASAQKQSDQKIVDRFVEQAHFKSASIGIEIRDLKTGEFLAESDSEKSLTPASTQKLVTTATALEILGADFQFRTDVFITGRIDKDGVLMGNLVIKGYGDPTLASKYFPQNNRFISSIYKELKNNGISQINGKLIIDNSYFKSSIPRTWIWEDIGNYYGAVPHALSYRDNTYTLHFESKEAGTLTEIKKIDSKQNGISFSNEVLSSTINKDRAYIFGGTASEHRLIEGTIPQNRSDFKVKGASSKPEIVLLSDLRNVLYAGGIQIKEQSFKTKTQKTLVQFNSPPLSEIVAITNQKSINLFADHLLFQIGMSKKNEASWLSGLEAVKEFWQSKGIDSTSLFLFDGSGLSHFNAISAKALNQILTLMNKSENAEIFFNSLP…
QQWG01000003.1	putative zinc protease	Cytoplasmic	MMIRKLFLSLLFVSIFAIGSFAQTGKIKFEEYDLANGLHVILQQDHTTPNIVISVMYHVGSKNESPELTGFAHFFEHLMFEGTENIPRHQYDKYVSRAGGELNANTSTDRTYYYELLPSNQLALGMWLESERMMHAKVEAIGIKTQKDVVIQEKKQRYDNPPYGTILPQTLSHAYEKHPYRWTPIGDEEHIRNAKDEDFLNFYKEFYVPNNAVLTVCGDFKTEEAKQLVNDYFAAIPKGTKEIYRPSIVEPVKTKEVRDTVFDNIQLPAVIQAYHIPAIGTPDFYAVSMLGKLLTDGKSSRMNKTLVEERQLALQMMAMPMPNEDPGLSLAFGIPNMGVDPMDLENAMEEQFSLVRKELITEREFKKLQNKVENELVSSNASIERRAENLATAYTYYKS…
QQWG01000004.1	Dipeptidyl aminopeptidase 4	Multiple localization	MKKNLLTLLLVMIGFGVFAQETPVTKANFELAAKFSPNRLKNMVYSTSVQAHWLKGGEKFWYTYRTSEGQFYYLVDPIKNTKSKLFDVVKMASDMSRLTGDPYDAQHLDISKLKFIKNETILQFQVKSKLVEEEEKDEEDGDKQEEEKDEEKKKDAKKKMVDKVWHFEYTLASKKLNLLDDFKKPLEQKEWASVAPNQEYVIFAKHHNLYWMDAENYKKAQKNEKDSTIVEHELTTDGVEHYCYGTNSYGKTNREKEEEKDKRKEAYVTFSSDSKKFALTREDEREVKDLWVINSVAKGRPTLESYKYHMAGEKEAPQYELQIFDWETKASVKVKANAFKDQTLSILTAPRKKRNEADDVKFSKWINKGSELLYFKRTSRDMKRVDICTANTSTGEVNV…
QQWG01000004.1	Tricorn protease	Unknown	MTNNYLKKLSLFLVCFILLSAYVQAQGTRLLRQPTLSETHIAYTYAGDLWVSDLNGTHTLRLTSTPAVESDPYFSPDGQTIAFTSNRSGVDAVYTVPVTGGEVKQLTWYPAASNVRGWTPDGKRVLYASTRETAPSNYDRLWTVSREGGVSTMLNAQWGTKASFAADGKQIVIDKVRRWDREWRAYRGGQNTPLIILNLEDSSEKLLPNESTIDVQPVWIGDKIYFLSDRDWAMNIWMYDTQSNDLKQITKFKDIDIKSLSGNKEKLVFEREGYLHTYDLVSGKITQLELELSGDFPWARTKWEDVSSSVRSASLSPTGKRAIMSARGEVFTVPVEHGDARNITNNSAAADRAPIWSPKGDKIAWFSDINGKGYQLMLANQDGLSEPEAISIKESKMAW…
QQWG01000004.1	Beta-barrel assembly-enhancing protease	Cytoplasmic	MIDNTENYFDDDALESLERFETMLKHNKPCYFDVHEFENLVDYYLEDHKLAKATKVSELAIQQHPSSISLQLKYAQVLIGRGEEIKALTILKKLKQIESTNKNIYILIGNIYNILKKPQNAKIQFDIALNLCYDDKEDLLFSIAASFEQLGLYEMALPYFKAGHKLDAEDPEVLFEIAYCYEKLQQDEESILAYKAYLDLDPFSDNAWYNLGILYNRNDQSLKSVEAYDFCIAINDKHSKAYFNKANALALCDKFEEAIKSYIEYLEFEDDHASTYSYIGECFEKLEEYDQAMIYYENAIKEDEKFDDPWFGMGLILLYQDKIDECLVYLNEAKNLDDTNPDYWFALGSAYSRIPDAQKAVQCFREAINLDPYDPTYAITLAEFYHQNSKEEAAIDVLL…
QQWG01000005.1	Tricorn protease	Periplasmic	MIKKLFFITTFLVALAKSLLGAESPTWLRYPAISPDGTTIVFQYQGDIFKVDANGGMATAITSNSAYDTQPVWSPDGKTIAFASDRFGNFDIFTISIEGGSPNRITYHSGNEKPSSFTPDGKYILFSGLISDTPKNAMFPSGGVPELYSISVNGGRENQILTSPALNASYSSDQNLLLYQDQKGYENQWRKHHTSSVTRDIWIYDVNNKKHQKFSSFKGEDLNPIFSSDNKDVYYLSEKAGSMNIWKAPVNNASVLTQVTHFEKHPVRFITIANNNTLAFSYNGDIYTQAANGQSNKVEIRINADIKENPIVYKQMRGGAGEMSVSPDGKEVAFIVRGEVFVTSVEYGTTKRITNTPEQERGVSFSPDGKALLYASERNGSWNLYQTKVVREVETNFAN…
QQWG01000005.1	Lon protease 2	Cytoplasmic	MSSKIEINIGSIGLTNLMDEDSDFIPIIADEDESAIDEFVVPDSLPILPLRNTVLFPGVVIPITVGREKSLKLVREVYAKKGLLGAVSQIDYEVEDPEVEDMNKIGTVAQIIKILEMPDGTTTVILQGKKRFEIEEMVSNDPYHIAKINTLKDIRPENEDNQFKALVGSIKDIAIKVIKLSPQIPNEATFAIKNIEGSSFLINFISSNSEMKLSKKQGLLDLGALQDRAMRLLELLSAEVQILELKDDIQSKVKTDMDQQQREYLLHQQMKTIQDELGGNPGEEDVMELEEKALEKLWGDEVAEVFEKELKKLQRLNPAAAEYSVQLNYLQEMIDLPWNEFTKDNFDLKNAQKVLDADHFGLEKVKDRIIEHLAVLKLKGDLKSPILCLYGPPGVGKTS…
QQWG01000005.1	ATP-dependent zinc metalloprotease FtsH	Cytoplasmic membrane	MTEKKSPNTPPPSDKKGKSPNNMMKAPKFNAYWIYGIIALSFLAIQYFTYQQNPKETSWHKVKVEMLRNHDVEKIEIVRNLGNVNVYIKDANLEKYPDLFSNSFDSPSKAGPHYFFTIGSIENFEQNLESAQESMPEADRVAVKYVDHKDYFGDIIGFLFPILIILAIWFFVFKRMSKGAGGGAGGGNIFNVGKSKAKVFDKESDIKTNFKDVAGLAEAKQEVEEIVEFLKFPEKYTQLGGKIPKGALLVGPPGTGKTLLAKAVAGEAHVPFFSMSGSDFVEMFVGVGASRVRDLFKQAKEKSPCIIFIDEIDAIGRARGKNPNMGANDERENTLNQLLTEMDGFDTNSGVIILAATNRADILDRALMRAGRFDRQIHVELPDLNEREEIFNVHLRPLK…
QQWG01000005.1	Methionine aminopeptidase 1	Cytoplasmic	MIFYKTEEEIALLEQSNMLVARTLGEISKRICPGISTLKLDQIAEEYIRDNGGIPGFLGYDGFPNTLCMSVGKQVVHGIPSFYELKDGDILSCDCGVLLNGFYGDSAYTFSVGEVKPEIKSLLKVTKEALYKGITNAVEGNYLGDIGYAIQEHAEKHSFSVVREMVGHGIGKDLHEDPQVPNFGKQHQGLKLRNGLVIAIEPMINLGKKEVYQDEDGWAIVTADGLPSAHFEHTVVVRNGQAQILSSFEFIEE
QQWG01000006.1	Oligopeptidase A	Cytoplasmic	MTKNINPLLCKFSTVHHTAPFSEIKMEHYMPAFLEGIKIAREEVDQIANNTEAASFENTIEAMDFVGELLDQVSSVFFNLNHADTSDEMQALAREVSPLLSEFSNDIVMNEPLFARVKAVYNNKEALGLNEEQSMLLDKRYKSFIRSGANLVGEKKARIREISKELSQLTLQFGENVLAATNNFELNITDEKELAGLPEGVMEAAASTAKSKDKQGWVFTLQFPSYVPFMQYADNRELREKMFKVYSSRCFNDKFDNQEIIKKIVDLRLEKVQLFDYPNYAQFVLEERMAENPDKVIGFLNELLEASMPKAKEEFDELQVYAKSIGADFKLQRWDWAYYAEKLKTEKYQVNDELTRPYFELERVKQGIFDLATDLYGLTFKLNTEIDKYHEEVDVYEVL…
QQWG01000007.1	Neutral endopeptidase	Multiple localization	MNLNKTSQTVLGLGLALSILSGCTQEKQLGQDILKKEDMNLTVKPGVDFFEYANGTWMKNTPIPADKSRYGAFDILAETANEAVHNLLEEAAKTENAVEGSNLKKIQDFYATAMDVEKINTIGLKPLQPEFDKIAAVQNASDLRNELIHLHKMGISALFGSGVDQDMKNTTVNRMYLSEDGLSLSDRDYYTADNETSANIRVEFVKHMAKMFELIGEDAAVAKNNAESIMRFETRMAEKFNTRLENRNYPAMYNPKTVEVLMSEYPNFDWATYFKEMGADIKEYVITTHPRYMKELNLMLKDEKMDDIKLYLKWKVLDESAGKVSTELEKEQFAFYGTILTGATEQQPRWRRMSNATGSVLGEAVGQLYVEKYFPPEAKVRMDELVNNLKIVLRGRLEK…
QQWG01000007.1	Dipeptidyl carboxypeptidase	Multiple localization	MKRTFLSLFAASVLLSSCNCDKCEKTEANGNPFFAEYNTPYQTAPFDKIKFEHYKPAFLEGMKQEQAEVLAIANSTKEPTFANTIEAFEKTGELLSKVSNVFYAQKGFNNNDSIAKLAKELSPLETKHSADISLNENLFKRIKTVYDKKDDLKLSVEQNTLLEKMYEGFVRSGANLDADKKAKLREIDGKLALLTMAFGDNVLAETNGFELVIDNKEDLAGLPESVIGAAAEKATAAGKEGKWMFGLDKPSMLPFLQYSDKRDLREKLYMGYVNRGNNNNEFDNKKNAQEIANLRIERAKLFGFKNHAAYVLDKNMAKTPEKALELLNKLWDAALPNAKKEAVELQKMINKEGGKFKLASWDWWYYSDKVKKAKYALDEEELRPYFEINNVRDGAFALA…
QQWG01000007.1	D-alanyl-D-alanine carboxypeptidase	Multiple localization	MLPLPNTVQEQLDEAIGHGFDGMIVYVDQAGKPPQYFASGWHDRESKIPAKPQALFKIASISKLYDAVAVTKLVSDERLSLDKTIADYLPELQGRIENADKITLRLMIQHRSGIPNFTDAPNFWAAPTETYKESLALILDKPANFDPGKDYEYCNTNYLLINRIMDNELAYGNFKFIREEILMPLNLNNTFGSLSEVNIDDVMSGYHVGHPFDLKTDEHGMLATAEDVGTFLRALNDGSLFEPREQEIYASIYKYEHAGWVPGYQSFAKYHKDLDAVIIEFYSTTDPKLYNWNLSEIINNRIVKILKRQKSS
QQWG01000008.1	Peptidoglycan D,D-transpeptidase FtsI	Cytoplasmic membrane	MWRVGVCYTLIVLLAFCVVSRVVYLQVFEGDDWRGRAQSISKKDITVYANRGDICAADGRLLASSIPYYELRMDFQAMGLTNDIFKKNVDSLAICLSRFFGDKSSSAYRRQLWDAKFHSTRNRYVLINQRKVNYNELKQIKTFPLFRLSSNKGGLICLQESKRVQPHINLASRTIGYLNKGNGNELIGKVGLEGLFENELKGIDGISMMQKMSGKWLPVNQADPKDGNDIITTIDVNFQDVAQSALLQQLQAYHADHGSAILMEVETGAIKAIANLGLDSETNKYEEIYNYAIGEATEPGSTFKLASIMALLEDGYVQPTDSIDTGNGIHRFYKDKMRDSHVGGYGMISVQEAFEKSSNVGISKLVNQHYKDKPRDFINRLSAFRLNKTLDLDIKGEGR…
QQWG01000008.1	putative M18 family aminopeptidase 2	Cytoplasmic	MSLEKQQAQELIDFIHRSPSTYHAVNNIREELVEAGFEELDLREEWTINKGSKYFTGKNGSAIFAFTIGEGEIEEEGFQLVCAHSDAPGFKIKPNPEIAVEGNYIKLNTEVYGAPILNTWMDRPLSIAGRVCVQSNDPLNPEHLFVKIDRPLMVIPNLAIHLNRTVNEGVALNQQKDMLPLLSMITDEMEKDNCLINLIADELKIDAESIVDFDVTLFEVEKGTIFGLNEEFISSPKLDDLAMAHAGLKALLDSKTTNKTQMLAIFDNEEVGSVTKQGAGSPVLRHLLQRIVYKLGKNMEEFHRAIYSSFMISADMAHAVHPNISEKHDPTNRPFINKGPVIKIHANQKYTTDGDSGTVFETLCKNAEVPYQKFVNRSDLVGGSTLGNVSTGQIDIRTV…
QQWG01000009.1	Cytosol non-specific dipeptidase	Cytoplasmic	MSVLSGLEPKVIWEHFEAICQVPRPSKKEDKIIEFLMDFGKKHNLETKRDEIGNVLIKKPATPGYENLKTVVLQSHMDMVCEKNSSTEHNFDTDPIIPWIDGEWVKAKGTTLGADDGIGVAAEMALLTSNDVEHGPIECLFTVDEETGLSGAFALQPDFVSGNILLNLDSEDEGEIFLGCAGGIDTLATMSYTREDIPAGYFAVRLDVSGLQGGHSGDEINKNRGNSNKILNRFLWEINKKYDVRLADFAGGNLRNAIPREASAVVVIPSKFKEQIRIDLNLYAAEMENVWSIAEPKLKIELESTDMPAFVCDKQTSNNLFDALYACPHGVFTMSSRMPGMVETSNNLASVKFIDGDKIFITTSQRSDVDSEKYNIAQNVGVAFTMAGAEIEHTDGYPG…
QQWG01000009.1	Prolyl tripeptidyl peptidase	Unknown	MKNFKHLLAIGLFLCLSISLFAQQGVKKITMEDIMLNHTFGQKSVYGLRSMNDGIHYTTLEENGTKIVKYAYATGKAVDTLLDLNKLKSEELTSTFDYEFNTDESRILLMTDRENIYRRSFTANYFIFSFKNKELKPLSKNGKQRLATFSPDGRRIAFVRDNNIFIHNIAFGSESKVTKDGEFNKIQNGTPDWVYEEEFEFNKAFDWSPDSKALAYLKFDESEVPMFNMNKFEGMYPQVKGNALYPENYTYKYPKAGEKNSIVEVYVYDVNDRLTKKMDVGAETDQYIPRIKWTADAKTLSICRLNRHQNKLDILLANSKTGKTSILYSEENKYYIDSNTLDDLTFLDDNMHFIFSSEKDTFLHLYLFDMNGDQVQQITKGDWDVTEFLGYDQQKKVCY…
QQWG01000009.1	Asp/Glu-specific dipeptidyl-peptidase	Unknown	MTLFLTAVLLLVGNQVKADEGMWIPMLLKKYNIEDMQKAGFKLTAEDIYDVNQACLKDAVIGLGREGRPFSHFCTGELISDQGLIVTNHHCGYGAIQAHSTLENDYLKDGFWAMNKGEELVNEGITASFLVRMADVTAEVLNGVNDDTNEEERTKIIKKNIKQIEVDTEKDSEYRANVKAYFAGNQFFLSVYEIFKDVRLVGAPPSAIGKFGGDTDNWMWPRHTGDFSMFRIYANKDNKPASFSKENVPMKPKTSFKISLKGVDEGDFTMVFGYPGTTTEYLTSYALELMTQVDNPHKIKLRTKKLDLMRADMDASPMVRIQYSAKYAGVANSWKRWQGEITGLNRLSAIAKKKELEARFEAWANSDAQLKAKYAGILAEMKGIYEEMTPYSLARDYAL…
QQWG01000010.1	Putative D-alanyl-D-alanine carboxypeptidase	Cytoplasmic membrane	MKRYILLILTVFTFCISCKNKTKSIHTENSLEKRLKSYIEECDKNGLSASILVAQNGNILYNGGVGLRNKTENLPVTKETIFTTGSLTKQFTATAILKLQEEGKLLVNDSISKFLEEVPKDKQSITIHQLLTHSSGVIGNLGYGVDFVPISKEEFLKEFYNSPLDYEPGKQYSYSNVAYSVLAIIIEEVTQTDYETFLQENLFQKAGMKHTGYLIPKWDATKIVHGYKCGEDWGTHLIKWNEDSNQVSWHLKGNGGILSNPSDLYKWQLALNQHKVISKKSLEEQTFPYVAINESADSHYAYGWSILKSDRNTKIIAHSGSNGVFYADFIQLPEENTVIIYMTNELRYDTQMVAWEVEQLLFNENHNPIVPKMNSIKHIGGGIANKQLDIVQQFVKLIL…
QQWG01000011.1	putative murein peptide carboxypeptidase	Cytoplasmic	MFQPSALKKGDKIGIVAPAGKIAKQKILTAQKVLESLSYEVILGKHIFDEHHIFAGTDKDRAKDFQFMLDHEEVKAILCARGGYGSIRIIDKLRFDGFEKHPKLLIGFSDITIFHARLNHLHFGSLHATMPINFTENLTDSSSLQKLTDYLEGKITNYQIPHHNLNRSGSSEAELVGGNLSIICSLNATDYELNTHNRILFIEDLNEDLYHLDRLMLSLKLSGKLAHLEGLIIGGMSDMKDGETPFGKTAYEIIKESVQEYNFPVIFDFPAGHIDENWPLPLGKKVKFEVSEKDVKLSWKN
QQWG01000012.1	Dipeptidase A	Unknown	MILKRLKSLLLIGLCYASTTSMAQDKSDWQNGVPEGCTTITVGKTATFDGSVITSHTDDSHRTRAWMSVVPSKSHDKNSKFELFERSAYDSLRMPTYQHKKIGEIDQVSQTYQFLNTAYPCINEKQLAIGESTFGGREELYSEACLIDCQRLQQLMLERCTTAREAIKMADELLQKYGWRDFGECLTIADKQEVWHFEVVGPGKGKVGAVWVAQRVPDHHLSVNANASTIKEIDLKNSDYFMASENIFDLAKENGWYNPEEETFRWNYAYAPKSRRSMASRRREWRVLSMVAPSLDLDPTAKDFPFSVKPDEKISMDKLVEIFKDYYEGTPFNFVKNIKQADKDGKEAISPFANPFMPYGMNRLFGVNGGWGELGERTIARWYTMYATIIQCRSWMPDD…
QQWG01000013.1	Dipeptidyl aminopeptidase BIII	Cytoplasmic	MRISTTYLCVPVLAIFIFACTAIETKVERPLKIALEDFFKNPQKTSYRISPEGTKFSYRAPFEDRMNIFIQEIGSQEAVQITFEKDRDIAAYFWANDNRILYLKDSGGDENFKLYGVDIDGKNQVCFTDFEKVRTGIIDRLDAIPDEIIISMNKRDPRVFDPYRLNIVTGELTMLYKNPGNISGWMTDHEGKLRVATAVTDMINTTVLYRETEKDEFKPIITTSFKETMSPHFFTFDNKKLYASSNLGRDKMEIVIFDPATGKETETLFANDMVDVESLSYSKKRKVLTMAEYTTDMVNFKFFDKESEDMYNRVKSELSAYDCYFTSTNKDEDKFLIRTYSDKSLGAYYFYDKNTDELTLINAVSPWMDESQMAAMKPIKYTSRDGKTIHGYLTLPIGL…
QQWG01000013.1	Tricorn protease	Unknown	MQKKNLKIAALFLIIMGMIGSVSAQKDARLMRYPDVNKNLIAFVYAGDIWSVDAKGGDATRLTSHKGMELFPKISPDGQWIAFSGEYSGSRQVYVMPAAGGTPRQLTYYNSVGLMPPRGGFDNVVLDWTPDSQSILVRMNRTPFGERIGTYYKVSLNGGLEQPLQIPEGGMGVFSPDAKKMCFAPIGREFRTWKRYKGGRAADLWIYNLENDQSERITKFVGSDQIPSWYKDAIYFASDRDLKLNIYKYDIPTRKITQMTYHKTFDVMWPSGENGQLVYENGGQLFKLNLETGKEERVIVNIHFDNPNILPYYKNVKDFVQGSAVSPSGKRALLDARGDIFSVPAKNGPSINLTQTQGVRETAPTWSPDGKYISYYSDATGEYEIYLLENKKGAKAKQI…
QQWG01000014.1	Dipeptidyl-peptidase 7	Unknown	MRKLASLVLGLSLLLTFSTAKADEGMWLLSLLKKQNAAEMQKMGFKLSAEDIYDINNNCMKDAIVGLGRAGRPFRHFCTGEIISNQGLFLTNHHCGFPSIQSHSTTEHDYLEDGFWAYDKSEELTNEGITASILVRMEDVTKKVLSTVNDEMTEDERYAAIEKVATEIEKATEEASEYRASVKSMFEGNQYFLFVYEIYEDVRLVGAPPQSMGKFGGDTDNWMWPRHTADFSMFRIYTDANGKPAKYAATNIPLKPKHHLPVSIKGVQEKDFAMIMGFPGTTNRYLTSFGLEETMNITNQNRYDIRTVKLDIMMKDMLKDPKVRIQYASKHAGSANYWKYSNEQNKALTSLNTMAAKKEIESEYNTWANKKSKRTAKYGDALNMIEKSYADRKEVRYDM…
QQWG01000014.1	Lipoprotein signal peptidase	Cytoplasmic membrane	MSLIKKSALFIVVLLILDQIFKIWIKTHMMLGEEFSIFGDWFIIHFIENNGMAFGMELEGKWGKILLSLFRIVAICGIGWYLNDICKKKAPKGLILSIGLIFAGAMGNIIDSAFYGMIFNDSYYQVASFMPEAGGYSSFLHGKVVDMLYFPLVDGNFPSWVPVWGGEHFVFFRPVFNVADSYITIGVIFILLFHKKYFVEEKTKN
QQWG01000014.1	Putative zinc metalloprotease	Cytoplasmic membrane	MEILIKVSQFLLSLSILVVLHELGHFVFAKLFKARVEKFYMFFNPGFSLFKYKKGDTEYGIGWIPLGGYVKISGMIDESMDKEQMALPPEPYEFRSKPAYQRLLIMVGGVLVNFILAFAIYIAVLFAWGDEYLPAENVKYGYVCDSLAQSIGLQNGDKILELDHQKQVRYTDILTNILLNNPKSMQVDRDGSLIDIVIPSTFVPDLLAKSSKGFSMSPVITPRIPLNPFIVAGFSDESVAKIAGLKKGDELLSIDGKKIQYFDEYLAYLQSNKGKVVTLEVKRDDTTHEFNATLGDDALLGISMKPYNHFEFAAIEYSFLEAIPAGINKGVDKLQSYLKQFKLIFSSETKGYKSIGGFGTIASIFPGFWDWHAFWNLTAFLSIILAIMNILPIPALDGG…
QQWG01000015.1	D-aminopeptidase	Cytoplasmic membrane	MTVKQIIILILTLVVVLLDTHTSSSKREELHIPYDSKLDPVSHRISNELSSSEATERADYRINRFLEYWRINGASVALVKDQKLVFAKGYGYADVENKVKVEPDHLFRIASVSKLITATAIMKLKEEGKLQLSDQVFGEEGILNSENYLNIRDKRSKRITVEHLLRHTAGFTSRYGDQMFLPLTIAEKMNVPAPASAETIIEFALSKRLHFTPGSRGSYSNLGYVILEKIIEASSGKDYEAYVQEHILQPAGIFDMHLGKNLREDKLPNEVNYYEQSNAILVPAFDGSGGKVYRSNGGNNIEELGGAGAWIASAAELMKFYVAIDGKDKQADILSKESIEYMTKPSRRGFSPIGWKGTRSNGTWWRTGTLAGSSALMKQNPDGSTWVIITNTSSWKGSD…
QQWG01000015.1	Oligoendopeptidase F, plasmid	Multiple localization	MKFKQFKGGIIMTLLAASMCLQATAQVNYKTREEIPAKYKWNFSDIYENWETWEADFKSMSKDIEVMQSLKGKLGENADNLVTLLTAQETMMKKAYKVYQFVSFQSTVDGKNMELQAKLQQVGMFFANMGMTTTWISPEMIKIPEATMKQWIAETPALKPHAFDLMDMYRMQKHVLNEEMGRLVSFFSQSSGTAGDVFTALSTTDIEFQEIELSNGETVKVTPGMYSHITSTNKNQEDRKKAYEALYDVYYKNKNTYASIYQGIIQSEWANARAANYESCLDAKLEGNNIPKDVYLNLINTVRENTAPVQKYTKLRKKILGLEKYYGFDGSMSLVDFEKTYPYEEAVEVVTKSVLPLGKDYQAKLKNATASGWLDVYENPGKRGGAFSAGVYGVHPYML…
QQWG01000016.1	putative zinc protease	Cytoplasmic	MLFETHTLSNGIRLIHRQVDQKVAHCGIILNTGSRDESEDEWGIAHFIEHVIFKGTTKRKAYHILNRMEDVGGELNAYTTKEETCIYATFLDKDYKRALELISDISFNSIFPEKELEKEKEIVLDEINSYKDSPSELIFDDFEDLIFKNDPIGRNILGTPENIKQFTKENIQNFIKNNFHTDQMVISSVGNISFKKLVKMVETFFAKIPQNLRINKRVKPKIYKPRTLVLEKNTHQRHCILGNVAYDLNDERRIPLSLLTNLLGGPGMNSRLNLTLRERHGLAYNIEAGYSPYVDTGLVSIYFGTDKGYLDKCLSLIYKEMDLLCTKKLGAMQLTRAKNQILGQIAISCENNENLMLSVGKSYLLYDKIDSQQDIYDKIESITAEELLEVSNEILNKDH…
QQWG01000018.1	Xaa-Pro aminopeptidase	Cytoplasmic	MFSKEVYINRREKLRQSMKDGIALFLGNPDAPMNCPHNIYHYRQDSNFLYFFGLDHPGFAGVCDIDNNKDYIFGNDVDIDDIIWMGPQPSVKDQSAKVGIEATAPFTDLNKFISDAMAAGRKIHLLPVYRAENKILLEELVGVKPADIKSNVSEELIRAIVALREIKEPCEIVELERAAETGYQMHVTAMKMAQDGVYEREVAGEVEAISLRAGGMLSFPAIVSKRGETLHNHEHGNLLKKGDLLLVDCGAETDTHYASDNTRTIPVGGKFSQKQREIYEIVLAAIDKGTELIRPGVDYRSIHLEVCKVIASGLIELGLMKGDADAAVAAGAHTLFMPHGLGHMMGLDVHDMEDLGEDYVGYDDKIKRASQFGTAYLRLGKELKPGFVITNEPGIYFIP…
QQWG01000021.1	Prolyl tripeptidyl peptidase	Unknown	MKKTIILGAICLLALCDISVYAQDKVLSMKDAIIGQWQDFYPENIYKLDWRADKDEYCFIEKNTIMVASPKLAAKKLVSLDDLNAALSVASISKLKRIPAFSWVDANTIQFWANTSLLHYKISEKKAQVVLNADTKAENKSFCEVNNQLAYTIENNLYFVGKDGSDVAVTSDSDKNVVNGQAVSRNEYGIDGGIFWSPRGESLAFYRKDETNVTSYPLVDINTRVGDLREEKYPMCGMSSELVSVGVYNLKTSKTVWINATDFDKERYLTNVSWGAAGKFIYIQVLNRASNHMKLNKYDAATGEFVKTLLEEKDDRWVEPQHKLIFLTNKPNQFIYQSNTAGYNHMFLYTTEGKLIKQLTKGDWMVTKVLGFDKLEKNLFFESTEVSPADRHVYKLNLK…
QQWG01000022.1	Lon protease 2	Cytoplasmic	MSKIGKKDLVLVSDIYPDNIIVLPIEDKPLFPGITLPLLYTGIELVDLITYSLEKNNGFMGISFIKEVDEEDFSNSVLFKTGTFVKIIKVIEKTEDEIHFLARALTRFEYVRKTKRDDKEHWTVRYQIEERGKINDELRAYTLAVINSVKELIKLNPMFQEQIRLSVTEVGMQAPGLLMDIVSSFISSDPFKLQELLETFDLHKRSEKLLILLKEEVEITRLQEDIQSQISEKISSDQREFFLREQLKVIKKELGLEKDDKTSEIEKIEEKIKALKFSKEAAIVVQEELDKLRILDSASPEFNVSRSYLNWLTDMPWGIFSKDNYDIKKARKILNEQHYGLDDVKQRILEFVSTIVKRGKVSGSIICLVGPPGVGKTSIGKSIADALNRKFYRFSLGGM…
QQWG01000022.1	Methionine aminopeptidase	Cytoplasmic	MSEIIIKNAEQIEGIRKSSQLAGNTLKFISDYVKEGVNTLYLDTLIEKYIRDNGAIPAPLNYHGFPKSCCISLNDVICHGIPNEKTILKKGDILNVDVTTILDGYYGDTSTMFTIGEVSKQAAKLVEDTEHALYLGIEQVKPGNYFGNIGFAIGRFAKAKKYGVVYEFCGHGIGMDFHEEPQVEHIAQRNSGEVMQEGMIFTIEPMINLGKARAKIDEKDGWTARTIDKKLSAQFEHTILVTKDGYEILTDVGEYDIFK
QQWG01000023.1	Prolyl tri/tetrapeptidyl aminopeptidase	Cytoplasmic	MQIKKINYLLIIAFIWISAACQTQTKDLITQLKELPNVSVEKIVGDTTFTEYYEMWFTQPIDHENPKLGTFKQRVLLGHHNLSKPMVVEIQGYNIWTPKAGELSKLIDANQLTIEHRYFKQSRPDSLHWDKLTIKQAAADQHAVIQALRKIYKNKWISTGISKGGQTTIYHRFFYPNDVDVSVPYVAPMNLSREDKRIHQHLATVGSKDARKKVKDFQIACFENKDKLLELLEELATKKKWEFSMGLEGALDLNILEYSFAFWQWGNTSLNDIPNADANAEDLFKHLTKTSPFSFFEAKDIITQQPFFYQALTEIGMYSYEVSPFSKYISYEKDLTFDFTLPKGVDGTFNPESMLAVNQWLQMDAEKMLFIYGEYDTWSATQVELKENNKCQKFINPAG…
QQWG01000023.1	Xaa-Pro aminopeptidase	Cytoplasmic	MFSKETYINRRNKLKSDVKSGILLFLGNDESGMNYADNTYHFRQDSTFLYFFGSDYAGLNAIIDIDENREIIFGDELTIDHIVWMGSQPTIKEKSEHVGINETAPAAQLKTYLESVISKGRKIHYLPPYRPEHQVKLFELLDIIPSKANAGQSIDFVKAVVNQRNYKSQEEIVLLDDAVNITADMHLAAMRMARPGMKESEIAAAVQQVAIAAGGQLSFPVIATINGQTLHNHYHGNTLKSGDLFLLDCGAENSMHYAGDMSSTFPVDKTFTTRQKEIYQIALNAHEAAIDMLAPGVKFKDIHLKAGRTIAEGMKDMGFMKGDLDAAVQQGAHALFFQCGLGHMMGMDVHDMENLGEVYVGYNGEPKSTQFGLKSLRLGRELEENFVLTIEPGIYFIPE…
QQWG01000023.1	Periplasmic serine endoprotease DegP	Periplasmic	MKKFSLLLLSAIMGGVVTLGGFKLLYEKDKSIKIEHITQTPVHGTSYTVNKNGELTPLQFTDVSKKVMDAVVHIKSTQLRGPQESSSSTSPFRDFFNDDFLKEFFGPHSRIQPKKPQGIGPQARVGTGSGVIINPDGYIVTNNHVIEAADDIEISLHDNRVYKAKVIGTDPTTDLALLQIKEKNLTHISFTNSDEIEVGEWVLAVGNPFNLNSTVTAGIVSAKSRNINILQNRSAIESFIQTDAAINPGNSGGALVDLKGGLVGINTAIASPTGAYSGYGFAIPSNIVKKVIDDLLEFGFVQRGYLGILIRNIDGNFAKEKELDVTEGVYVDSLPQNSAAADVGIKKGDVILKVNDTKTKSTAALMEIVARHRPGDQLNIEVNRFGKTKNFTITLRNEK…
QQWG01000025.1	Gamma-D-glutamyl-L-lysine dipeptidyl-peptidase	Cytoplasmic	MTYGISDLSIIPVRREPTEKSEMVSQVLFGEHFEIIESTEKWSKVSLAFDNYEGWVDTKMITRIDEELFNKLNKDFPVVANDTFNLVFQEEDYSNKLIVPGSSFPFCDLAKKTFVLADKLYHYQGVVSSNGKKPEELRDSLIESALKYFNAPYLWGGRTPYGIDCSGLSQIVYKLNGICLPRDASQQVKEGEVLTFVEEALPGDLAFFDNEAGVITHVGIIWDRHKIIHASGKVRIDNVDHLGIFNVDTKQYSHKLRVIKRIIP
QQWG01000033.1	Tricorn protease	Unknown	MKKILVLMLCILSGTMLFAKESNQWIRYAAISPDGEQIAFSYKGDIYLIPSEGGEARNLTFHDAHDYMPVWNHAGTQICFASERYGNMDVFVVDVDGGQPTRLTYHSRDERPFSFSADDKNVIFGGQRLDTKEHRQYNTGSQPELYQVAVSGGRVEQIFTIPAEEVQVRKDGRELVYIDKKGGEDYFRKHHKSTITRDIWKYDVVTDTHSKITSFEGEDRNPIYSTDEKSLYYLSEESGCFNVHKMTIEKPSVNEQITDFKMHPVRYLSMANNGTLCYTHNGDLYTKAENQNPKLVKVEVRSEARHNNMKVLPVSGNIKEMAISPNGKEVAYIVRGEVFVSSVESKMTKRITNTPAQEQFVSFSPDGKAIMYSSERDAKWGIYQTKRVNEKEPYFFAST…

## Sheet: M2P
Gene Location	Predicted function	PSORTb localization	Sequence
QQWG01000001.1	Beta-barrel assembly-enhancing protease	Cytoplasmic	MKKTLNLLIILSCLQFSLFAQTTELLELWQKKDWKTLVTASSQQIQANKSNYQAYYWKQYALVEQGQNVDALEVLKAAFKSCENKLEIRSELANLYFLQGMYHQAKSELDTLLKEQRPDFRTFEQRVLIHEFSKERLAAINLLHRGKNNDASQIFYWIHLGDNYNHLGEYDDAIKFYEMAMDMNPLDYETNSKLARVYLKVDPESALDICDLVLEKDSTNIRFIQIAASAFIKLDKEIEALNQYSKALSLGDSTLNTMRNAGILFQKFQKSDKALKLLNKSYQIDSTDVKVVFYLAMAETHLFKPEKGLELFDESLKLMQADSSILSIIHKEKGVIYADKKQHQKALDNYLIAHKLNPKKKFYLFLIAEQYDALNRKKEALEYYQQVFDNIDEKKGLDL…
QQWG01000001.1	Beta-barrel assembly-enhancing protease	Multiple localization	MGRQFIVYMLAGVLMFGSFAALGQKKGKDKKQSKVELTEQKRLEFDYAFHEGEKALVLGEYEKAISWFATCLKLDKTSAVVRYELANIYISQENFNSALELARGAVALQPKNMWYQVQLAGIYKAKGMIEQACGVYEKLASQFPKRDDFYHIQAELYASVEKFEEALEVYQKLEKKLGVHEQISINKHALYLRLGKRKNAYAELNKLVKKFPFKIENYGLLADMYLQDGEDDKALAQYQKIVEIAPENGLVHFYLAEYYRKDKQEEMALNSLKKAFASDMVNPDKKIQYLMGVIMVDSENKLSDENLKSLLDLLLKVHPEHIHVNALYADYLRRQKDSAGARKLLRKVLQQDKSNYVVWEELMFINNELLDFDSMLDDSAEAIKYFPTQPMLYIFNGVA…
QQWG01000001.1	putative CtpA-like serine protease	Cytoplasmic membrane	MKIFKKKGILILLAALLFCSGVFYGFDRDEKNFEISKNLNIYHTLFRELNMFYVDEIDSGDLIKKSMDAMLLSLDPYTTYIPESEIEDFKLMTTGEYAGIGSLISAHGDDIIVAEPYKDLPADKAGLKAGDVFVEINGIKIHKKKTSDVSNLLKGQANKPLIIKVRRPGVSKLIEKEVVRAEIQLKSVPYYGMLEDSIGYINLNQFTNKAAGEVRNALRELEEQKAKSIILDLRGNPGGLLDQAVDIVNLFVDQGENIVSTKGKVSQWDKSYKAEKVPVDTQIPIAILVSRGSASASEIVSGAIQDLDRGIVVGQRTFGKGLVQTTRNLSYNSKLKVTTAKYYIPSGRCIQALDYSHRNEDGSVGKVPDTLISEFKTKNGRKVRDGGGILPDVNVEMDL…
QQWG01000001.1	Peptidoglycan D,D-transpeptidase MrdA	Cytoplasmic membrane	MNNYSNRRFTIGGIFAFVILIFLIRLFNLQIVNDEYKLSAESNSQRRVTQYAARGLIYDRNGDLLVYNQAAYDLMIIPRQVKTFDTLDFCNLIGINKEDVIHRIKKAKKHSRYRSSIFIKQLSSECYAVLQEKLYKFPGFFVQTRTLRKYPHHNAAHTLGYLGEVNDRHIEKDKYYTQGDYIGKSGLESTYEEVLRGVKGLKVYWVDVYNRIKGSFHNGDLDKNAIEGQDITTTLDIKLQEYAEELMQNKKGSIVAIDPKTGEILVKLSSPSYDPEMFVGRAMSKNYRELANNDSLRPLFDRSMIATYPPGSIFKLINALIGLQEGIITPNTRIKCHDGYHAGRFTMGCHHHKSPLDLKESIQHSCNAYYAQTFREILDAPRFGSTSNGYTNWKKHVNS…
QQWG01000001.1	ATP-dependent Clp protease proteolytic subunit	Cytoplasmic	MYIKAFFLANLAKLKCCNCTLNNSLLFWEVYPIKTQIKYFHPMIPQDEFKKFATQHRGISSLSLDKYTSISNSYISPTIIEERQLNVASMDVFSRLMMDRIIFLGVPIDDYVANIIMAQLLFLESTEPNKDIQIYFNTPGGSVHAGLGIYDTMQYINCDIATICTGMAASMGAVLLTAGEKGKRSALKHSRVMIHQPMGGAQGQASDIEITAREIMKLKKELYTIISDHSGMPFDKVEKNSDRDYWMTAHEAKEYGMIDEVLLREPKK
QQWG01000001.1	ATP-dependent Clp protease ATP-binding subunit ClpX	Cytoplasmic	MDKCSFCGRDKKDTNLLIAGISGHICDSCIDQAHEIIKEEAKINSDLNLTDLQLLKPTEIKAFLDQYVIGQNDAKKYLSVAVYNHYKRLLQEEDDEEIEIEKSNIILVGETGTGKTLLARTIAKMLHVPFTIVDATVLTEAGYVGEDIESILTRLLQASDYDVEAAEKGIVFIDEIDKIARKSDNPSITRDVSGEGVQQGLLKLLEGSIINVPPQGGRKHPDQKMIPVNTKNVLFICGGAFDGIQRKIAQRLNTAVVGFNASKTAEKVDQQNLLQYIAPQDLKSFGLIPEIIGRLPVLTYLEPLDREALRNILTEPKNSIVKQYNKLFKIDDIELTFDESALEYIVDKALEYKLGARGLRSICEAIMMDAMFELPTSDEKTVMIDAKYAAGKLEKTNMK…
QQWG01000002.1	Dipeptidyl-peptidase 5	Periplasmic	MKNKHLLLGLALIAGISSCQDAATADKQSEADKESYRTPDTKLASDIMTPEVLWSFGRLGGVTISPDETSVLYGVSYFHKAENRSYRDLYTLSVDGGTPVRLTNTNKNEYGETWRPDGKKIAYMTAASGSMQMWEMNPDGSNPTQVSDVEGGIGSFQYAPDMSKIYYMKEVRLEKSVEDLYSDLPKANARVINDMNYRHWDNWVDTYTHIFLADYKEGVMITEGEDIMPGERWSAPVKPFGGNEQVVWTPDSKTLAYVSRKKSGVEYAKSTNSDIYFYDIAKKTTTNMTQGMMGYDMNPVFSPDGSKMAWESMERDGYEADKNRLFVMDIATGEKKYYTEDFDQNVGHLAWAKDGASLFFISDWHATDEIYNINLTDGKIAKLTEGVHNYQSVFVVGNE…
QQWG01000002.1	Dipeptidyl aminopeptidase 4	Multiple localization	MKRLLLIPLLLIACLVGAQNGNKAFTLENVSIDGTFNAKSVYGLRSMNDGLHYTILKEGQRVEKYAYATGQLIEVLFDLSKMENKDIKRIDSYQFSSDEKKILLASNRIDIYRHSYSAEFFVFDRTNKKLDVLSTGRQQLADFSPAGDQVCFFRENNLFIKDLKTNKEKQFTFDGKYNHIINGAPDWVYEEEFSFWKGFQWSPDGKRVAFMRFDESRVKQFNMTVFKGTYPEKKANALYPENYTFKYPKAGEDNSVVSIHVYDLASEKTRTMNVGDETDQYIPRIKWTRNPEVLSIVRMSRHQNHYELLFADVNTGDTKLIYEEKNKAWIDVNDDLTFTEDGKSIILTSEKSGFNHIYLYDIDGKFKRQITKGDWEVTQFLGYDEAHKLFYYQAAAVSP…
QQWG01000002.1	Prolyl endopeptidase	Multiple localization	MKKLILTFHIVFLFTILNAQQIEYPESPRHKVIDTFFHNYIIHDDYRWLEDVRTDRVKQWIEYQNRLTRKYTKKASIKNNSLNMIEKYGTVLSENVQKRGKYYFFYARRNNHATPGLYLQETINGHESCLVDPNFISSKDKVNIRGFSLSKDSEYLAYQFNRNGSDWCEINVVKLPSGNKLKDHLSGIKFSSIEWKGKGFFYSRYPNHGEFNETIGEEIYYHKLGDEQSQDQLIFKRKDPTIQFSYYVSSDEQFLLLREETKYHFNYFYIDYFAKQPYLRPLLMKQKSGFGLLDSHNGKLIIKNTLKNNNGSIVEIDPAHPLQWREIIPEYPYGIILSTRIKSDRIICIYQSNQHPILKIFDFQGKELYALEMPAGHSANGFYGEKDDDNLLFRISSYT…
QQWG01000002.1	Cytosol non-specific dipeptidase	Cytoplasmic	MSKEILSLEPKAIWENFYSLTQIPRPSKHEDAIQAFMVKFGEDLGLETIKDEVGNIIIKKPATPGMEDRMGVIMQGHLDMVPQKNSDTDHDFEKDPIETYVDGEWLTANGTTLGADNGMGVAAAMAVLQATDLVHGPVEALFTSDEETGMTGAFGLKAGVLDGDILLNMDSEDEGELYVGCAGGIDANITFKNKLTETPKKTVAFKLNMKGLKGGHSGMEIILGRGNSNKLLFRFLKHATKNFGLRISSVDGGSLRNAIPRESFAVVVVPEKHVDACAASLKEYEEIFKAELSGVEPDLTFFAEPCDLPKLVMKGKLQNRLIDAIYACPNGVIRMSDAMPGLVETSNNLARVYSDDKKIMIQTLMRSSVNSAKEDLGEMISSVFTLAGAKIVLEGEYPG…
QQWG01000002.1	Beta-barrel assembly-enhancing protease	Cytoplasmic membrane	MMKKISFLCLIALLTACATVPITGRRQMSLFPESQMIATSLTQYDSFLKENKLSGDEEQSEMVKRVGKRISEVVEIFMKDNGMADRVADFAWEFNLVEDDTPNAWCMPGGKVVFYTGILPYTQTEAGLAVVMGHEIAHAIARHGNERMSQQMGIQALGTGLSMALNEKPAETQQIWMTAFGAVSNVGVMLPFSRSHETEADKMGLIFMAMAGYDPAVAVDFWKRMGESGGQKPPEFLSTHPADDTRVQNLQAFLPEAMKYYKK
QQWG01000003.1	Aminopeptidase C	Multiple localization	MNFKFLMLPVLALAIAGTSMAQTKGAIDSKTLSEIRNSFNADASTQAIQNAITNSKSIRDIALNRNKVGATDHFFKYRVAVKGITNQKSSGRCWMFTSMNTIRPNVIKDLNLSSFDFSHNYNYFWDIFEKSNLFLENIIATADKDMDDREVVRYLSSPIDDGGVWNSFFNVAKKYGVVPAEVMPETTISNNTGQLNRIVKEKLRGEAYKIRQLAIKKGHAKKVEAAKVSALKDVYRILALSLGQPPVDFTWRYKDTDGKVSEAKKYTPQEFMALVAPEFAKDEMVMIMNDPTREYYKVYEIKNYRNVAEGINWTYLNLPNDEIKAFAMASIKNNQAMYASCDVGKQHNREAGVMDMNTYDYASLFGVEFDMDKKARILTRQSGSSHAMTLIGVDVDENE…
QQWG01000003.1	Prolyl endopeptidase	Periplasmic	MKKLILPLFCISIMVSCSNERTKMNYPISKKVDTTDLYFNTTVADPYRWLEDDNSDETKAWVVEQNKVTDNFLNSIPFKAKIKERLTEVWNYPKIGVPFKKGELYFHYRNDGLQNQAVLYVQSKLEDEARVLLDPNQLSDDGTVALAGISVSSDSKYLAYLVARSGSDWNEVFVKNIATGEDISDHLMWIKFSGVSWYKDGFFYGAYDAPKAGTELSNSNEYHKVYYHKLGHRQSDDELVYQDSKFPKRLYGASVTDDEKYLILSAMSASHGNALYFKELDKKGADFKLITDELTFDHNIIDDINGSLLMYTNNGSPKYRLVSVDVKNPAKENWKDIIAENENVLSGVKLAGGKIVATYMQDAYSKIEILNLDGSFDYDFDLPGIGTAGSFSGKKDEKT…
QQWG01000003.1	putative zinc protease	Cytoplasmic	MIEFDKFTLDNGLKVIVHKDASTPLAAVNILYNIGAKDENPEQTGFAHLFEHLMFGGSVNIPNYDEPLQQVGGDNNAWTNNDVTNYYLTVPKENLETGFWLESDRMLSLAFTQKSLDVQKAVVIEEFKQHYFNQPYGDVWLHLRPLAYKKHPYQWSTIGKCIEHIENAQLQDVKDFFFHHYAPNNAVLVVSGNIETDEVKRLAEKWFGPIERREIAARNLPVEPKQTEFRSLHLERDVPYDAIYMAFHMGSRIDQDYYKVDLLSDILSNGQSSRIFQTLIKEKNLFSTIDAYLTGDFEPGLFVISGKLTEGVSMEDAEKAIWEVLDEVSATKADEYELQKVKNKIESSLVFSEISFLNKAMNIAQHEITGQAEDINLEVEKYNKVSTDDLQKMAQKILI…
QQWG01000003.1	D-alanyl-D-alanine carboxypeptidase DacC	Periplasmic	MTRFTLNLSFIGYLLLVCFTASAQKQSDQKIVDRFVEQAHFKSASIGIEIRDLKTGEFLAESDSEKSLTPASTQKLVTTATALEILGADFQFRTDVFITGRIDKDGVLMGNLVIKGYGDPTLASKYFPQNNRFISSIYKELKNNGISQINGKLIIDNSYFKSSIPRTWIWEDIGNYYGAVPHALSYRDNTYTLHFESKEAGTLTEIKKIDSKQNGISFSNEVLSSTINKDRAYIFGGTASEHRLIEGTIPQNRSDFKVKGASSKPEIVLLSDLRNVLYAGGIQIKEQSFKTKTQKTLVQFNSPPLSEIVAITNQKSINLFADHLLFQIGMSKKNEASWLSGLEAVKEFWQSKGIDSTSLFLFDGSGLSHFNAISAKALNQILTLMNKSENAEIFFNSLP…
QQWG01000003.1	putative zinc protease	Cytoplasmic	MMIRKLFLSLLFVSIFAIGSFAQTGKIKFEEYDLANGLHVILQQDHTTPNIVISVMYHVGSKNESPELTGFAHFFEHLMFEGTENIPRHQYDKYVSRAGGELNANTSTDRTYYYELLPSNQLALGMWLESERMMHAKVEAIGIKTQKDVVIQEKKQRYDNPPYGTILPQTLSHAYEKHPYRWTPIGDEEHIRNAKDEDFLNFYKEFYVPNNAVLTVCGDFKTEEAKQLVNDYFAAIPKGTKEIYRPSIVEPVKTKEVRDTVFDNIQLPAVIQAYHIPAIGTPDFYAVSMLGKLLTDGKSSRMNKTLVEERQLALQMMAMPMPNEDPGLSLAFGIPNMGVDPMDLENAMEEQFSLVRKELITEREFKKLQNKVENELVSSNASIERRAENLATAYTYYKS…
QQWG01000004.1	Dipeptidyl aminopeptidase 4	Multiple localization	MKKNLLTLLLVMIGFGVFAQETPVTKANFELAAKFSPNRLKNMVYSTSVQAHWLKGGEKFWYTYRTSEGQFYYLVDPIKNTKSKLFDVVKMASDMSRLTGDPYDAQHLDISKLKFIKNETILQFQVKSKLVEEEEKDEEDGDKQEEEKDEEKKKDAKKKMVDKVWHFEYTLASKKLNLLDDFKKPLEQKEWASVAPNQEYVIFAKHHNLYWMDAENYKKAQKNEKDSTIVEHELTTDGVEHYCYGTNSYGKTNREKEEEKDKRKEAYVTFSSDSKKFALTREDEREVKDLWVINSVAKGRPTLESYKYHMAGEKEAPQYELQIFDWETKASVKVKANAFKDQTLSILTAPRKKRNEADDVKFSKWINKGSELLYFKRTSRDMKRVDICTANTSTGEVNV…
QQWG01000004.1	Tricorn protease	Unknown	MTNNYLKKLSLFLVCFILLSAYVQAQGTRLLRQPTLSETHIAYTYAGDLWVSDLNGTHTLRLTSTPAVESDPYFSPDGQTIAFTSNRSGVDAVYTVPVTGGEVKQLTWYPAASNVRGWTPDGKRVLYASTRETAPSNYDRLWTVSREGGVSTMLNAQWGTKASFAADGKQIVIDKVRRWDREWRAYRGGQNTPLIILNLEDSSEKLLPNESTIDVQPVWIGDKIYFLSDRDWAMNIWMYDTQSNDLKQITKFKDIDIKSLSGNKEKLVFEREGYLHTYDLVSGKITQLELELSGDFPWARTKWEDVSSSVRSASLSPTGKRAIMSARGEVFTVPVEHGDARNITNNSAAADRAPIWSPKGDKIAWFSDINGKGYQLMLANQDGLSEPEAISIKESKMAW…
QQWG01000004.1	Beta-barrel assembly-enhancing protease	Cytoplasmic	MIDNTENYFDDDALESLERFETMLKHNKPCYFDVHEFENLVDYYLEDHKLAKATKVSELAIQQHPSSISLQLKYAQVLIGRGEEIKALTILKKLKQIESTNKNIYILIGNIYNILKKPQNAKIQFDIALNLCYDDKEDLLFSIAASFEQLGLYEMALPYFKAGHKLDAEDPEVLFEIAYCYEKLQQDEESILAYKAYLDLDPFSDNAWYNLGILYNRNDQSLKSVEAYDFCIAINDKHSKAYFNKANALALCDKFEEAIKSYIEYLEFEDDHASTYSYIGECFEKLEEYDQAMIYYENAIKEDEKFDDPWFGMGLILLYQDKIDECLVYLNEAKNLDDTNPDYWFALGSAYSRIPDAQKAVQCFREAINLDPYDPTYAITLAEFYHQNSKEEAAIDVLL…
QQWG01000005.1	Tricorn protease	Periplasmic	MIKKLFFITTFLVALAKSLLGAESPTWLRYPAISPDGTTIVFQYQGDIFKVDANGGMATAITSNSAYDTQPVWSPDGKTIAFASDRFGNFDIFTISIEGGSPNRITYHSGNEKPSSFTPDGKYILFSGLISDTPKNAMFPSGGVPELYSISVNGGRENQILTSPALNASYSSDQNLLLYQDQKGYENQWRKHHTSSVTRDIWIYDVNNKKHQKFSSFKGEDLNPIFSSDNKDVYYLSEKAGSMNIWKAPVNNASVLTQVTHFEKHPVRFITIANNNTLAFSYNGDIYTQAANGQSNKVEIRINADIKENPIVYKQMRGGAGEMSVSPDGKEVAFIVRGEVFVTSVEYGTTKRITNTPEQERGVSFSPDGKALLYASERNGSWNLYQTKVVREVETNFAN…
QQWG01000005.1	Lon protease 2	Cytoplasmic	MSSKIEINIGSIGLTNLMDEDSDFIPIIADEDESAIDEFVVPDSLPILPLRNTVLFPGVVIPITVGREKSLKLVREVYAKKGLLGAVSQIDYEVEDPEVEDMNKIGTVAQIIKILEMPDGTTTVILQGKKRFEIEEMVSNDPYHIAKINTLKDIRPENEDNQFKALVGSIKDIAIKVIKLSPQIPNEATFAIKNIEGSSFLINFISSNSEMKLSKKQGLLDLGALQDRAMRLLELLSAEVQILELKDDIQSKVKTDMDQQQREYLLHQQMKTIQDELGGNPGEEDVMELEEKALEKLWGDEVAEVFEKELKKLQRLNPAAAEYSVQLNYLQEMIDLPWNEFTKDNFDLKNAQKVLDADHFGLEKVKDRIIEHLAVLKLKGDLKSPILCLYGPPGVGKTS…
QQWG01000005.1	ATP-dependent zinc metalloprotease FtsH	Cytoplasmic membrane	MTEKKSPNTPPPSDKKGKSPNNMMKAPKFNAYWIYGIIALSFLAIQYFTYQQNPKETSWHKVKVEMLRNHDVEKIEIVRNLGNVNVYIKDANLEKYPDLFSNSFDSPSKAGPHYFFTIGSIENFEQNLESAQESMPEADRVAVKYVDHKDYFGDIIGFLFPILIILAIWFFVFKRMSKGAGGGAGGGNIFNVGKSKAKVFDKESDIKTNFKDVAGLAEAKQEVEEIVEFLKFPEKYTQLGGKIPKGALLVGPPGTGKTLLAKAVAGEAHVPFFSMSGSDFVEMFVGVGASRVRDLFKQAKEKSPCIIFIDEIDAIGRARGKNPNMGANDERENTLNQLLTEMDGFDTNSGVIILAATNRADILDRALMRAGRFDRQIHVELPDLNEREEIFNVHLRPLK…
QQWG01000005.1	Methionine aminopeptidase 1	Cytoplasmic	MIFYKTEEEIALLEQSNMLVARTLGEISKRICPGISTLKLDQIAEEYIRDNGGIPGFLGYDGFPNTLCMSVGKQVVHGIPSFYELKDGDILSCDCGVLLNGFYGDSAYTFSVGEVKPEIKSLLKVTKEALYKGITNAVEGNYLGDIGYAIQEHAEKHSFSVVREMVGHGIGKDLHEDPQVPNFGKQHQGLKLRNGLVIAIEPMINLGKKEVYQDEDGWAIVTADGLPSAHFEHTVVVRNGQAQILSSFEFIEE
QQWG01000006.1	Oligopeptidase A	Cytoplasmic	MTKNINPLLCKFSTVHHTAPFSEIKMEHYMPAFLEGIKIAREEVDQIANNTEAASFENTIEAMDFVGELLDQVSSVFFNLNHADTSDEMQALAREVSPLLSEFSNDIVMNEPLFARVKAVYNNKEALGLNEEQSMLLDKRYKSFIRSGANLVGEKKARIREISKELSQLTLQFGENVLAATNNFELNITDEKELAGLPEGVMEAAASTAKSKDKQGWVFTLQFPSYVPFMQYADNRELREKMFKVYSSRCFNDKFDNQEIIKKIVDLRLEKVQLFDYPNYAQFVLEERMAENPDKVIGFLNELLEASMPKAKEEFDELQVYAKSIGADFKLQRWDWAYYAEKLKTEKYQVNDELTRPYFELERVKQGIFDLATDLYGLTFKLNTEIDKYHEEVDVYEVL…
QQWG01000007.1	Neutral endopeptidase	Multiple localization	MNLNKTSQTVLGLGLALSILSGCTQEKQLGQDILKKEDMNLTVKPGVDFFEYANGTWMKNTPIPADKSRYGAFDILAETANEAVHNLLEEAAKTENAVEGSNLKKIQDFYATAMDVEKINTIGLKPLQPEFDKIAAVQNASDLRNELIHLHKMGISALFGSGVDQDMKNTTVNRMYLSEDGLSLSDRDYYTADNETSANIRVEFVKHMAKMFELIGEDAAVAKNNAESIMRFETRMAEKFNTRLENRNYPAMYNPKTVEVLMSEYPNFDWATYFKEMGADIKEYVITTHPRYMKELNLMLKDEKMDDIKLYLKWKVLDESAGKVSTELEKEQFAFYGTILTGATEQQPRWRRMSNATGSVLGEAVGQLYVEKYFPPEAKVRMDELVNNLKIVLRGRLEK…
QQWG01000007.1	Dipeptidyl carboxypeptidase	Multiple localization	MKRTFLSLFAASVLLSSCNCDKCEKTEANGNPFFAEYNTPYQTAPFDKIKFEHYKPAFLEGMKQEQAEVLAIANSTKEPTFANTIEAFEKTGELLSKVSNVFYAQKGFNNNDSIAKLAKELSPLETKHSADISLNENLFKRIKTVYDKKDDLKLSVEQNTLLEKMYEGFVRSGANLDADKKAKLREIDGKLALLTMAFGDNVLAETNGFELVIDNKEDLAGLPESVIGAAAEKATAAGKEGKWMFGLDKPSMLPFLQYSDKRDLREKLYMGYVNRGNNNNEFDNKKNAQEIANLRIERAKLFGFKNHAAYVLDKNMAKTPEKALELLNKLWDAALPNAKKEAVELQKMINKEGGKFKLASWDWWYYSDKVKKAKYALDEEELRPYFEINNVRDGAFALA…
QQWG01000007.1	D-alanyl-D-alanine carboxypeptidase	Multiple localization	MLPLPNTVQEQLDEAIGHGFDGMIVYVDQAGKPPQYFASGWHDRESKIPAKPQALFKIASISKLYDAVAVTKLVSDERLSLDKTIADYLPELQGRIENADKITLRLMIQHRSGIPNFTDAPNFWAAPTETYKESLALILDKPANFDPGKDYEYCNTNYLLINRIMDNELAYGNFKFIREEILMPLNLNNTFGSLSEVNIDDVMSGYHVGHPFDLKTDEHGMLATAEDVGTFLRALNDGSLFEPREQEIYASIYKYEHAGWVPGYQSFAKYHKDLDAVIIEFYSTTDPKLYNWNLSEIINNRIVKILKRQKSS
QQWG01000008.1	Peptidoglycan D,D-transpeptidase FtsI	Cytoplasmic membrane	MWRVGVCYTLIVLLAFCVVSRVVYLQVFEGDDWRGRAQSISKKDITVYANRGDICAADGRLLASSIPYYELRMDFQAMGLTNDIFKKNVDSLAICLSRFFGDKSSSAYRRQLWDAKFHSTRNRYVLINQRKVNYNELKQIKTFPLFRLSSNKGGLICLQESKRVQPHINLASRTIGYLNKGNGNELIGKVGLEGLFENELKGIDGISMMQKMSGKWLPVNQADPKDGNDIITTIDVNFQDVAQSALLQQLQAYHADHGSAILMEVETGAIKAIANLGLDSETNKYEEIYNYAIGEATEPGSTFKLASIMALLEDGYVQPTDSIDTGNGIHRFYKDKMRDSHVGGYGMISVQEAFEKSSNVGISKLVNQHYKDKPRDFINRLSAFRLNKTLDLDIKGEGR…
QQWG01000008.1	putative M18 family aminopeptidase 2	Cytoplasmic	MSLEKQQAQELIDFIHRSPSTYHAVNNIREELVEAGFEELDLREEWTINKGSKYFTGKNGSAIFAFTIGEGEIEEEGFQLVCAHSDAPGFKIKPNPEIAVEGNYIKLNTEVYGAPILNTWMDRPLSIAGRVCVQSNDPLNPEHLFVKIDRPLMVIPNLAIHLNRTVNEGVALNQQKDMLPLLSMITDEMEKDNCLINLIADELKIDAESIVDFDVTLFEVEKGTIFGLNEEFISSPKLDDLAMAHAGLKALLDSKTTNKTQMLAIFDNEEVGSVTKQGAGSPVLRHLLQRIVYKLGKNMEEFHRAIYSSFMISADMAHAVHPNISEKHDPTNRPFINKGPVIKIHANQKYTTDGDSGTVFETLCKNAEVPYQKFVNRSDLVGGSTLGNVSTGQIDIRTV…
QQWG01000009.1	Cytosol non-specific dipeptidase	Cytoplasmic	MSVLSGLEPKVIWEHFEAICQVPRPSKKEDKIIEFLMDFGKKHNLETKRDEIGNVLIKKPATPGYENLKTVVLQSHMDMVCEKNSSTEHNFDTDPIIPWIDGEWVKAKGTTLGADDGIGVAAEMALLTSNDVEHGPIECLFTVDEETGLSGAFALQPDFVSGNILLNLDSEDEGEIFLGCAGGIDTLATMSYTREDIPAGYFAVRLDVSGLQGGHSGDEINKNRGNSNKILNRFLWEINKKYDVRLADFAGGNLRNAIPREASAVVVIPSKFKEQIRIDLNLYAAEMENVWSIAEPKLKIELESTDMPAFVCDKQTSNNLFDALYACPHGVFTMSSRMPGMVETSNNLASVKFIDGDKIFITTSQRSDVDSEKYNIAQNVGVAFTMAGAEIEHTDGYPG…
QQWG01000009.1	Prolyl tripeptidyl peptidase	Unknown	MKNFKHLLAIGLFLCLSISLFAQQGVKKITMEDIMLNHTFGQKSVYGLRSMNDGIHYTTLEENGTKIVKYAYATGKAVDTLLDLNKLKSEELTSTFDYEFNTDESRILLMTDRENIYRRSFTANYFIFSFKNKELKPLSKNGKQRLATFSPDGRRIAFVRDNNIFIHNIAFGSESKVTKDGEFNKIQNGTPDWVYEEEFEFNKAFDWSPDSKALAYLKFDESEVPMFNMNKFEGMYPQVKGNALYPENYTYKYPKAGEKNSIVEVYVYDVNDRLTKKMDVGAETDQYIPRIKWTADAKTLSICRLNRHQNKLDILLANSKTGKTSILYSEENKYYIDSNTLDDLTFLDDNMHFIFSSEKDTFLHLYLFDMNGDQVQQITKGDWDVTEFLGYDQQKKVCY…
QQWG01000009.1	Asp/Glu-specific dipeptidyl-peptidase	Unknown	MTLFLTAVLLLVGNQVKADEGMWIPMLLKKYNIEDMQKAGFKLTAEDIYDVNQACLKDAVIGLGREGRPFSHFCTGELISDQGLIVTNHHCGYGAIQAHSTLENDYLKDGFWAMNKGEELVNEGITASFLVRMADVTAEVLNGVNDDTNEEERTKIIKKNIKQIEVDTEKDSEYRANVKAYFAGNQFFLSVYEIFKDVRLVGAPPSAIGKFGGDTDNWMWPRHTGDFSMFRIYANKDNKPASFSKENVPMKPKTSFKISLKGVDEGDFTMVFGYPGTTTEYLTSYALELMTQVDNPHKIKLRTKKLDLMRADMDASPMVRIQYSAKYAGVANSWKRWQGEITGLNRLSAIAKKKELEARFEAWANSDAQLKAKYAGILAEMKGIYEEMTPYSLARDYAL…
QQWG01000010.1	Putative D-alanyl-D-alanine carboxypeptidase	Cytoplasmic membrane	MKRYILLILTVFTFCISCKNKTKSIHTENSLEKRLKSYIEECDKNGLSASILVAQNGNILYNGGVGLRNKTENLPVTKETIFTTGSLTKQFTATAILKLQEEGKLLVNDSISKFLEEVPKDKQSITIHQLLTHSSGVIGNLGYGVDFVPISKEEFLKEFYNSPLDYEPGKQYSYSNVAYSVLAIIIEEVTQTDYETFLQENLFQKAGMKHTGYLIPKWDATKIVHGYKCGEDWGTHLIKWNEDSNQVSWHLKGNGGILSNPSDLYKWQLALNQHKVISKKSLEEQTFPYVAINESADSHYAYGWSILKSDRNTKIIAHSGSNGVFYADFIQLPEENTVIIYMTNELRYDTQMVAWEVEQLLFNENHNPIVPKMNSIKHIGGGIANKQLDIVQQFVKLIL…
QQWG01000011.1	putative murein peptide carboxypeptidase	Cytoplasmic	MFQPSALKKGDKIGIVAPAGKIAKQKILTAQKVLESLSYEVILGKHIFDEHHIFAGTDKDRAKDFQFMLDHEEVKAILCARGGYGSIRIIDKLRFDGFEKHPKLLIGFSDITIFHARLNHLHFGSLHATMPINFTENLTDSSSLQKLTDYLEGKITNYQIPHHNLNRSGSSEAELVGGNLSIICSLNATDYELNTHNRILFIEDLNEDLYHLDRLMLSLKLSGKLAHLEGLIIGGMSDMKDGETPFGKTAYEIIKESVQEYNFPVIFDFPAGHIDENWPLPLGKKVKFEVSEKDVKLSWKN
QQWG01000012.1	Dipeptidase A	Unknown	MILKRLKSLLLIGLCYASTTSMAQDKSDWQNGVPEGCTTITVGKTATFDGSVITSHTDDSHRTRAWMSVVPSKSHDKNSKFELFERSAYDSLRMPTYQHKKIGEIDQVSQTYQFLNTAYPCINEKQLAIGESTFGGREELYSEACLIDCQRLQQLMLERCTTAREAIKMADELLQKYGWRDFGECLTIADKQEVWHFEVVGPGKGKVGAVWVAQRVPDHHLSVNANASTIKEIDLKNSDYFMASENIFDLAKENGWYNPEEETFRWNYAYAPKSRRSMASRRREWRVLSMVAPSLDLDPTAKDFPFSVKPDEKISMDKLVEIFKDYYEGTPFNFVKNIKQADKDGKEAISPFANPFMPYGMNRLFGVNGGWGELGERTIARWYTMYATIIQCRSWMPDD…
QQWG01000013.1	Dipeptidyl aminopeptidase BIII	Cytoplasmic	MRISTTYLCVPVLAIFIFACTAIETKVERPLKIALEDFFKNPQKTSYRISPEGTKFSYRAPFEDRMNIFIQEIGSQEAVQITFEKDRDIAAYFWANDNRILYLKDSGGDENFKLYGVDIDGKNQVCFTDFEKVRTGIIDRLDAIPDEIIISMNKRDPRVFDPYRLNIVTGELTMLYKNPGNISGWMTDHEGKLRVATAVTDMINTTVLYRETEKDEFKPIITTSFKETMSPHFFTFDNKKLYASSNLGRDKMEIVIFDPATGKETETLFANDMVDVESLSYSKKRKVLTMAEYTTDMVNFKFFDKESEDMYNRVKSELSAYDCYFTSTNKDEDKFLIRTYSDKSLGAYYFYDKNTDELTLINAVSPWMDESQMAAMKPIKYTSRDGKTIHGYLTLPIGL…
QQWG01000013.1	Tricorn protease	Unknown	MQKKNLKIAALFLIIMGMIGSVSAQKDARLMRYPDVNKNLIAFVYAGDIWSVDAKGGDATRLTSHKGMELFPKISPDGQWIAFSGEYSGSRQVYVMPAAGGTPRQLTYYNSVGLMPPRGGFDNVVLDWTPDSQSILVRMNRTPFGERIGTYYKVSLNGGLEQPLQIPEGGMGVFSPDAKKMCFAPIGREFRTWKRYKGGRAADLWIYNLENDQSERITKFVGSDQIPSWYKDAIYFASDRDLKLNIYKYDIPTRKITQMTYHKTFDVMWPSGENGQLVYENGGQLFKLNLETGKEERVIVNIHFDNPNILPYYKNVKDFVQGSAVSPSGKRALLDARGDIFSVPAKNGPSINLTQTQGVRETAPTWSPDGKYISYYSDATGEYEIYLLENKKGAKAKQI…
QQWG01000014.1	Dipeptidyl-peptidase 7	Unknown	MRKLASLVLGLSLLLTFSTAKADEGMWLLSLLKKQNAAEMQKMGFKLSAEDIYDINNNCMKDAIVGLGRAGRPFRHFCTGEIISNQGLFLTNHHCGFPSIQSHSTTEHDYLEDGFWAYDKSEELTNEGITASILVRMEDVTKKVLSTVNDEMTEDERYAAIEKVATEIEKATEEASEYRASVKSMFEGNQYFLFVYEIYEDVRLVGAPPQSMGKFGGDTDNWMWPRHTADFSMFRIYTDANGKPAKYAATNIPLKPKHHLPVSIKGVQEKDFAMIMGFPGTTNRYLTSFGLEETMNITNQNRYDIRTVKLDIMMKDMLKDPKVRIQYASKHAGSANYWKYSNEQNKALTSLNTMAAKKEIESEYNTWANKKSKRTAKYGDALNMIEKSYADRKEVRYDM…
QQWG01000014.1	Lipoprotein signal peptidase	Cytoplasmic membrane	MSLIKKSALFIVVLLILDQIFKIWIKTHMMLGEEFSIFGDWFIIHFIENNGMAFGMELEGKWGKILLSLFRIVAICGIGWYLNDICKKKAPKGLILSIGLIFAGAMGNIIDSAFYGMIFNDSYYQVASFMPEAGGYSSFLHGKVVDMLYFPLVDGNFPSWVPVWGGEHFVFFRPVFNVADSYITIGVIFILLFHKKYFVEEKTKN
QQWG01000014.1	Putative zinc metalloprotease	Cytoplasmic membrane	MEILIKVSQFLLSLSILVVLHELGHFVFAKLFKARVEKFYMFFNPGFSLFKYKKGDTEYGIGWIPLGGYVKISGMIDESMDKEQMALPPEPYEFRSKPAYQRLLIMVGGVLVNFILAFAIYIAVLFAWGDEYLPAENVKYGYVCDSLAQSIGLQNGDKILELDHQKQVRYTDILTNILLNNPKSMQVDRDGSLIDIVIPSTFVPDLLAKSSKGFSMSPVITPRIPLNPFIVAGFSDESVAKIAGLKKGDELLSIDGKKIQYFDEYLAYLQSNKGKVVTLEVKRDDTTHEFNATLGDDALLGISMKPYNHFEFAAIEYSFLEAIPAGINKGVDKLQSYLKQFKLIFSSETKGYKSIGGFGTIASIFPGFWDWHAFWNLTAFLSIILAIMNILPIPALDGG…
QQWG01000015.1	D-aminopeptidase	Cytoplasmic membrane	MTVKQIIILILTLVVVLLDTHTSSSKREELHIPYDSKLDPVSHRISNELSSSEATERADYRINRFLEYWRINGASVALVKDQKLVFAKGYGYADVENKVKVEPDHLFRIASVSKLITATAIMKLKEEGKLQLSDQVFGEEGILNSENYLNIRDKRSKRITVEHLLRHTAGFTSRYGDQMFLPLTIAEKMNVPAPASAETIIEFALSKRLHFTPGSRGSYSNLGYVILEKIIEASSGKDYEAYVQEHILQPAGIFDMHLGKNLREDKLPNEVNYYEQSNAILVPAFDGSGGKVYRSNGGNNIEELGGAGAWIASAAELMKFYVAIDGKDKQADILSKESIEYMTKPSRRGFSPIGWKGTRSNGTWWRTGTLAGSSALMKQNPDGSTWVIITNTSSWKGSD…
QQWG01000015.1	Oligoendopeptidase F, plasmid	Multiple localization	MKFKQFKGGIIMTLLAASMCLQATAQVNYKTREEIPAKYKWNFSDIYENWETWEADFKSMSKDIEVMQSLKGKLGENADNLVTLLTAQETMMKKAYKVYQFVSFQSTVDGKNMELQAKLQQVGMFFANMGMTTTWISPEMIKIPEATMKQWIAETPALKPHAFDLMDMYRMQKHVLNEEMGRLVSFFSQSSGTAGDVFTALSTTDIEFQEIELSNGETVKVTPGMYSHITSTNKNQEDRKKAYEALYDVYYKNKNTYASIYQGIIQSEWANARAANYESCLDAKLEGNNIPKDVYLNLINTVRENTAPVQKYTKLRKKILGLEKYYGFDGSMSLVDFEKTYPYEEAVEVVTKSVLPLGKDYQAKLKNATASGWLDVYENPGKRGGAFSAGVYGVHPYML…
QQWG01000016.1	putative zinc protease	Cytoplasmic	MLFETHTLSNGIRLIHRQVDQKVAHCGIILNTGSRDESEDEWGIAHFIEHVIFKGTTKRKAYHILNRMEDVGGELNAYTTKEETCIYATFLDKDYKRALELISDISFNSIFPEKELEKEKEIVLDEINSYKDSPSELIFDDFEDLIFKNDPIGRNILGTPENIKQFTKENIQNFIKNNFHTDQMVISSVGNISFKKLVKMVETFFAKIPQNLRINKRVKPKIYKPRTLVLEKNTHQRHCILGNVAYDLNDERRIPLSLLTNLLGGPGMNSRLNLTLRERHGLAYNIEAGYSPYVDTGLVSIYFGTDKGYLDKCLSLIYKEMDLLCTKKLGAMQLTRAKNQILGQIAISCENNENLMLSVGKSYLLYDKIDSQQDIYDKIESITAEELLEVSNEILNKDH…
QQWG01000018.1	Xaa-Pro aminopeptidase	Cytoplasmic	MFSKEVYINRREKLRQSMKDGIALFLGNPDAPMNCPHNIYHYRQDSNFLYFFGLDHPGFAGVCDIDNNKDYIFGNDVDIDDIIWMGPQPSVKDQSAKVGIEATAPFTDLNKFISDAMAAGRKIHLLPVYRAENKILLEELVGVKPADIKSNVSEELIRAIVALREIKEPCEIVELERAAETGYQMHVTAMKMAQDGVYEREVAGEVEAISLRAGGMLSFPAIVSKRGETLHNHEHGNLLKKGDLLLVDCGAETDTHYASDNTRTIPVGGKFSQKQREIYEIVLAAIDKGTELIRPGVDYRSIHLEVCKVIASGLIELGLMKGDADAAVAAGAHTLFMPHGLGHMMGLDVHDMEDLGEDYVGYDDKIKRASQFGTAYLRLGKELKPGFVITNEPGIYFIP…
QQWG01000021.1	Prolyl tripeptidyl peptidase	Unknown	MKKTIILGAICLLALCDISVYAQDKVLSMKDAIIGQWQDFYPENIYKLDWRADKDEYCFIEKNTIMVASPKLAAKKLVSLDDLNAALSVASISKLKRIPAFSWVDANTIQFWANTSLLHYKISEKKAQVVLNADTKAENKSFCEVNNQLAYTIENNLYFVGKDGSDVAVTSDSDKNVVNGQAVSRNEYGIDGGIFWSPRGESLAFYRKDETNVTSYPLVDINTRVGDLREEKYPMCGMSSELVSVGVYNLKTSKTVWINATDFDKERYLTNVSWGAAGKFIYIQVLNRASNHMKLNKYDAATGEFVKTLLEEKDDRWVEPQHKLIFLTNKPNQFIYQSNTAGYNHMFLYTTEGKLIKQLTKGDWMVTKVLGFDKLEKNLFFESTEVSPADRHVYKLNLK…
QQWG01000022.1	Lon protease 2	Cytoplasmic	MSKIGKKDLVLVSDIYPDNIIVLPIEDKPLFPGITLPLLYTGIELVDLITYSLEKNNGFMGISFIKEVDEEDFSNSVLFKTGTFVKIIKVIEKTEDEIHFLARALTRFEYVRKTKRDDKEHWTVRYQIEERGKINDELRAYTLAVINSVKELIKLNPMFQEQIRLSVTEVGMQAPGLLMDIVSSFISSDPFKLQELLETFDLHKRSEKLLILLKEEVEITRLQEDIQSQISEKISSDQREFFLREQLKVIKKELGLEKDDKTSEIEKIEEKIKALKFSKEAAIVVQEELDKLRILDSASPEFNVSRSYLNWLTDMPWGIFSKDNYDIKKARKILNEQHYGLDDVKQRILEFVSTIVKRGKVSGSIICLVGPPGVGKTSIGKSIADALNRKFYRFSLGGM…
QQWG01000022.1	Methionine aminopeptidase	Cytoplasmic	MSEIIIKNAEQIEGIRKSSQLAGNTLKFISDYVKEGVNTLYLDTLIEKYIRDNGAIPAPLNYHGFPKSCCISLNDVICHGIPNEKTILKKGDILNVDVTTILDGYYGDTSTMFTIGEVSKQAAKLVEDTEHALYLGIEQVKPGNYFGNIGFAIGRFAKAKKYGVVYEFCGHGIGMDFHEEPQVEHIAQRNSGEVMQEGMIFTIEPMINLGKARAKIDEKDGWTARTIDKKLSAQFEHTILVTKDGYEILTDVGEYDIFK
QQWG01000023.1	Prolyl tri/tetrapeptidyl aminopeptidase	Cytoplasmic	MQIKKINYLLIIAFIWISAACQTQTKDLITQLKELPNVSVEKIVGDTTFTEYYEMWFTQPIDHENPKLGTFKQRVLLGHHNLSKPMVVEIQGYNIWTPKAGELSKLIDANQLTIEHRYFKQSRPDSLHWDKLTIKQAAADQHAVIQALRKIYKNKWISTGISKGGQTTIYHRFFYPNDVDVSVPYVAPMNLSREDKRIHQHLATVGSKDARKKVKDFQIACFENKDKLLELLEELATKKKWEFSMGLEGALDLNILEYSFAFWQWGNTSLNDIPNADANAEDLFKHLTKTSPFSFFEAKDIITQQPFFYQALTEIGMYSYEVSPFSKYISYEKDLTFDFTLPKGVDGTFNPESMLAVNQWLQMDAEKMLFIYGEYDTWSATQVELKENNKCQKFINPAG…
QQWG01000023.1	Xaa-Pro aminopeptidase	Cytoplasmic	MFSKETYINRRNKLKSDVKSGILLFLGNDESGMNYADNTYHFRQDSTFLYFFGSDYAGLNAIIDIDENREIIFGDELTIDHIVWMGSQPTIKEKSEHVGINETAPAAQLKTYLESVISKGRKIHYLPPYRPEHQVKLFELLDIIPSKANAGQSIDFVKAVVNQRNYKSQEEIVLLDDAVNITADMHLAAMRMARPGMKESEIAAAVQQVAIAAGGQLSFPVIATINGQTLHNHYHGNTLKSGDLFLLDCGAENSMHYAGDMSSTFPVDKTFTTRQKEIYQIALNAHEAAIDMLAPGVKFKDIHLKAGRTIAEGMKDMGFMKGDLDAAVQQGAHALFFQCGLGHMMGMDVHDMENLGEVYVGYNGEPKSTQFGLKSLRLGRELEENFVLTIEPGIYFIPE…
QQWG01000023.1	Periplasmic serine endoprotease DegP	Periplasmic	MKKFSLLLLSAIMGGVVTLGGFKLLYEKDKSIKIEHITQTPVHGTSYTVNKNGELTPLQFTDVSKKVMDAVVHIKSTQLRGPQESSSSTSPFRDFFNDDFLKEFFGPHSRIQPKKPQGIGPQARVGTGSGVIINPDGYIVTNNHVIEAADDIEISLHDNRVYKAKVIGTDPTTDLALLQIKEKNLTHISFTNSDEIEVGEWVLAVGNPFNLNSTVTAGIVSAKSRNINILQNRSAIESFIQTDAAINPGNSGGALVDLKGGLVGINTAIASPTGAYSGYGFAIPSNIVKKVIDDLLEFGFVQRGYLGILIRNIDGNFAKEKELDVTEGVYVDSLPQNSAAADVGIKKGDVILKVNDTKTKSTAALMEIVARHRPGDQLNIEVNRFGKTKNFTITLRNEK…
QQWG01000025.1	Gamma-D-glutamyl-L-lysine dipeptidyl-peptidase	Cytoplasmic	MTYGISDLSIIPVRREPTEKSEMVSQVLFGEHFEIIESTEKWSKVSLAFDNYEGWVDTKMITRIDEELFNKLNKDFPVVANDTFNLVFQEEDYSNKLIVPGSSFPFCDLAKKTFVLADKLYHYQGVVSSNGKKPEELRDSLIESALKYFNAPYLWGGRTPYGIDCSGLSQIVYKLNGICLPRDASQQVKEGEVLTFVEEALPGDLAFFDNEAGVITHVGIIWDRHKIIHASGKVRIDNVDHLGIFNVDTKQYSHKLRVIKRIIP
QQWG01000033.1	Tricorn protease	Unknown	MKKILVLMLCILSGTMLFAKESNQWIRYAAISPDGEQIAFSYKGDIYLIPSEGGEARNLTFHDAHDYMPVWNHAGTQICFASERYGNMDVFVVDVDGGQPTRLTYHSRDERPFSFSADDKNVIFGGQRLDTKEHRQYNTGSQPELYQVAVSGGRVEQIFTIPAEEVQVRKDGRELVYIDKKGGEDYFRKHHKSTITRDIWKYDVVTDTHSKITSFEGEDRNPIYSTDEKSLYYLSEESGCFNVHKMTIEKPSVNEQITDFKMHPVRYLSMANNGTLCYTHNGDLYTKAENQNPKLVKVEVRSEARHNNMKVLPVSGNIKEMAISPNGKEVAYIVRGEVFVSSVESKMTKRITNTPAQEQFVSFSPDGKAIMYSSERDAKWGIYQTKRVNEKEPYFFAST…

## Sheet: A4T
List of nucleases identified in the genome of Labilibaculum euxinus strain A4T
Gene Location	Predicted function	PSORTb localization	Sequence
QTZN02000001.1	Asp/Glu-specific dipeptidyl-peptidase	Unknown	MAVLLFMGTQVKADEGMWIPMLLEKYNIEDMQKAGFKLSAADIYDINKACLKDAVVGLGREGSPFHHFCTGELISDKGLIVTNHHCGYGAIQNHSTLEHDYLKDGFWAMSQDEELVNEGITASFLIRMEDVTAQVLDSITDDTKEEVRQKMIARHIKKIQDATEKDSDYRASVKAFFNGNQYFLSVYEIYKDVRLVGAPPSAIGKFGGDTDNWMWPRHTGDFSMFRIYANKDNKPASYSKENVPMKPKQSFKISLKGVHEGDFTMVFGYPGTTTEYLTSDALDLMTKVDNPHKIKIRTKKLDLMRADMDASPMVRIQYSAKYAGVANSWKRWQGEITGLKRLNAIAKKKELEGKFEIWANSSDGLKKKYAGIVAEMGALYKELTPISLARDYAIEAGIR…
QTZN02000002.1	Lon protease 2	Cytoplasmic	MTSEIMSRKIEINISDIALTNMMDEDSDFIPIITDEDENALDELVVPDSLPILPLRNTVLFPGVVIPISVGREKSLKLVREVYSKKGMLGAATQIDLSVEDPHFDDIYKIGTVAQIIKILEMPDGSTTVILQGKKRFELQEMISEEPYHIAKIKTLKDIRPVEEDNEFKALISSVKDMAVKVIKLSPHIPNEASFAIKNIEGSSFLINFISSNSEIKHNQKQKLLEIEEIAGRAMKLLELLVREVQVLELKDDIQTKVKTDMDQQQREYLLHQQMKTIQDELGGGPNDQDVEELEERAQTKKWTDEVAAVFEKELNKLQRLNPASAEYSVQLNYLEELLDLPWSECTKDNFNLKRAQKILDQDHFGLEKVKDRIIEHLAVLKLKGDLKSPILCLYGPPG…
QTZN02000002.1	ATP-dependent zinc metalloprotease FtsH	Cytoplasmic membrane	MTENNDQNKSPYQKGKNGNSMLKPPKFNAYWVYGLIAVAFIALNLLNIGQKPQETSWQKVKNDMIRNSDVERIVVIRNLLAVNVYLKQESLDKYPALFESSFDSPSKAGPHYTFPIGSIEQFADQLESAQEGVSELNRIEPEYTTQENYFGDFIGWILPFALIIGIWFYVFRRMSKGAGGGSGGGNIFNVGKSKAKVFDKESNISINFKDVAGLAEAKQEVEEIVEFLKHPQRYTKLGGKIPKGALLVGPPGTGKTLLAKAVAGEANVPFFSMSGSDFVEMFVGVGASRVRDLFKQAKEKSPCIVFIDEIDAIGRARGKNPNMGSNDERENTLNQLLTEMDGFDTNSGVIILAATNRADILDRALMRAGRFDRQIHVELPDLNERREIFGVHLRPLKLD…
QTZN02000002.1	Putative D-alanyl-D-alanine carboxypeptidase	Unknown	MSKLVKILVIILILAGAWMLIAPNYLRTSLIYWYANIDDYTIFENKEVSVENGKDWPEDSNYNKFTLDSIDRAYLENNETVAYLVIQDGKVLYEEYWDDYGTESLSNLFSATKSIVSLLIGIAIDQGKINSINDPVGKYLKEFSEDERGNITIKNLLTMSSGLDWDEAYSSPTSITTKAYYGKKLREVSTNQHLVEKPGVRFRYQSGNTQLLSFIIEEATGETIAKYAERMLWKPMQATQPALWSLDKKEGDEKAFCCFNTNARDAARFGQLVLNKGKWNGVPLVSEEYVTEATKAASYLLNEEKTEPLNFYGFQYWILPYSRMNIPYMRGHLGQYIYSIAGKNAVVVRLGKQKDKIKQGQITLDIPKYVDIAMKIIK
QTZN02000002.1	Methionine aminopeptidase 1	Cytoplasmic	MIFYKTEEEIEWLEMSNLLVAKTLGVISKEIAPGISTLRLDKIAEEYIRDNGGKPGFLGYDGFPNTLCVSINSQVVHGIPSSYELKEGDVVSCDCGVLLNGFYGDSAYTFTVGAVTPDVQQLLKVTKEALYKGVEQAIEGNHLGDIGFAIQKHAEQNSVSVVREMVGHGIGKNLHEDPQVPNYGKKGRGLKLREGLVVAIEPMFNLGKKDIYQDSDGWAIVTADGKPSAHFEHTVVVRKGKAQILSSFEFIEDIN
QTZN02000004.1	Dipeptidyl-peptidase 6	Cytoplasmic	MNYGISDLSIIPVRKEPAERSEMVTQLLFGEHFEILEENEKWSKIRLAFDNYEGWVDTKMITAIDEELFQILNKELQVVANDTFNLVFQEQDYSNKLIVPGSSFPFCDLEKKSFRIADKDYFYQGKVSENSSAEHLRDSIIESALKYFNSPYLWGGRTPYGIDCSGLTQIVYKLNGIVLPRDASQQVLIGNTLTFVEEALPGDLAFFDNEEGKITHVGIIWDRHKIIHASGNVRIDNVDHQGIFNVDKKRYTHKLRVIKRIINE
QTZN02000004.1	Dipeptidyl aminopeptidase 4	Cytoplasmic	MKISRQILTFCILICFGFLSFSQTENQKISMEDLMLNGTFSQKSVQGLLSMKDGIHYTTLEEGGAKIVKYSYATGKVVDTLLNLNQIKDVEIKSINEYEFSADESRILLMTNPERIYRRSFTADYFVFSFKNRELVPLSKNGKQRLATFSPNGNRIAFVRDNNLYIHNVLFGSEIRITKDGEWNKIQNGTPDWVYEEEFEFNRAFEWSPDSEFLAYMKFNEGDVKMFNMNKFEGLYPQIKENALYPENYTYKYPKAGEKNSTVEVFVYNIEDRITKRMDVGEEKDQYIPRIKWTQDPKMLSIYRLNRHQNKLELLLANARTGSSNIMYTQENKYYIEEGNFDYLTYLNDGKHFIYLDEKDGFNHLYLYDMATGKSVQQITNGDWDVTDFLGFDEKNQVC…
QTZN02000005.1	Beta-barrel assembly-enhancing protease	Multiple localization	MKVGCKFWMAVLIGCLVSGSVLAGEIVPMPKKEIVQKEVRLTEAQKLEFDFAFAEATKAILLQELDKGLSLYATCLKIDPSSAVVRYELANIYMSQEDLGSALELSRAAVSLQPLNIWYQIQLANIYQKKGMMDQACAVYDDLVKLHPERNDFYYLQAAIFASVEKFDEAIEVYNRLEKKEGIQEGISLEKERLYLAAGNRKMAYSEIQKLIKKNPYRADFYGMLADLYTEDKDEDKAFEQYEKILKIDPENGLVHFYLADFYRRKGEIEKSNASLTKAFRNPEIESDQKIQFLISILMNGNKEGMSDEYLKELLDILVEVHPGQVRVHALYADFLRKRKDNEGARYHLRKVLEEEKTNYVVWEELLLIDNEMLDFESMFNESSEALKYFPTQPLLYIF…
QTZN02000007.1	putative zinc protease	Cytoplasmic	MVFETHTLSNGIRLIHHAVNANVAHCGIILNTGSRDEKEEEWGIAHYIEHVVFKGTTKRKAYHILSRMEDVGGELNAYTTKEETCIYTTFLDKDYKRALELISDITFNSVFPEKELEKEKEVILDEINSYKDSPSELIFDDFEELIFKNDPIGRNILGTPKHVKKFKRDDILNFIKNNYHTDQMVISSVGNIKFSKLVKMVEKYFGHIPENIRTTKRKKPNSYEARTQTMIKKTYQRHCVIGNIAYDLNDEKRIPLSLLTNILGGPGMNSRLNLTLRERHGLAYNIEANYTPYADTGVFSIYFGTDKGNLDKCLSLINKEMDLLCTHKLGSGQLKRAKNQMIGQIAISSENNENLMLNIAKSFLLYNRIDSLEELYQKVESITADELLEVANEILNKDL…
QTZN02000007.1	Beta-barrel assembly-enhancing protease	Unknown	MKQIILLLLLSIAINIPASFSQKATKVDQLLYSEQYSKAIPMLKQMIEKDSLNSLLYFQLGKAFQNLNKDKLAIINYQKANSLNNNSKTILLNLSSCLYSLGNYPGAEKYLSNLHSIDSSDYQINLLLAKTLSGQNKLKESLKVYKQISKTDSLNPFIYKQIGNLKDRMQDFTGSLSSYMISYELNPDDLSVLVHIIQQLYEMTAYQQALEYCSKGLATYPDNTILLKKKAQVLIGLEWYDNALTILKDLKASNDLTDAEHRQLGICYMQTRQYEDALTAFASCGPTFEKDPMINFHTGICYARLNQHEKGIKFLEDALFYITSPIEASMHLYLAKSYGATRQFEKATASYLNLLEIDNTNPDILYEIATTYEEYGENKDKALDYYTKFLQQTSDIDDP…
QTZN02000008.1	putative peptidase	Cytoplasmic	MERIQKTLQLLEEQDIDALLVTSESNVTYLSGFKGDSSRLLIANQSCYLITDPRYTEQAKNECHKDITVFEWINDKRYNSLTYDFLIKSLLIQRIGFESNHITFQEYSEIHGEKVPTQNLVEQIRIIKSKDEIENLRKASQISDKALENTLSSIKEGVMEIDIVAELEYNLKKCGADNLSFETMVLSGKRTSLLHGKPGKKRVGNGDLILFDFGALYNGYHADISRSFVLGQANDQQREIYDCINNAGKLAINSIKDGVEGKEIAEMVRKQIPSKYLEYYYPGIGHGVGLDIHEPPFIRDDASFTFQSGMVITMEPGIYIPEWGGLRIEDSLLVTKDGCEPLNLFERNLIEL
QTZN02000009.1	Cytosol non-specific dipeptidase	Cytoplasmic	MSKEILSLEPKAIWENFYSLTQIPRPSKHENAIQDFMMKFGQDLGLETIKDAVGNIIIKKPATPGFENRKGVVLQGHLDMVPQKNADTVHDFEKDPIETLIDGDWVTAKGTTLGADNGMGVAAAMAVLQATDIEHGPIEALFTADEETGMTGAFGLQNDVLDGDILLNMDSEDEGELYVGCAGGIDANITFKYKEDKLEKGYVGFKLYMKGLKGGHSGMEIILGRGNSNKLLFRFLKAATKKYKLRMSSVDGGSLRNAIPRESFAIVAVPERYTEKFLAGVAEYEAIYKSELSAVEPDLAFFAEPTDAPKHVFKNKSQKNLINAIYACPNGVIRMSDAMPGLVETSTNLARVVSEDGVVTIQALLRSSVNSAKEDLGQAIVSTFVLAGGKVKLEGEYPG…
QTZN02000010.1	putative murein peptide carboxypeptidase	Cytoplasmic	MYQPAALVKGDKIGIISPAGKINPEKVGIAVTRLEEAGYKVVLGNHVFDVENQFAGSDMNRLRDLQLMLDDPEIKAVLCARGGYGSVRILEHLDFDLFIRNPKWIVGYSDITVFHSYLNNILGVESIHATMPVNFPSLKEKEDNSLSTLLHSLAGDLENYEISSHELNRNGVTEGELIGGNLSILYSLRGTVMDFEPHGKILFIEDVGEELYHLDRMMKNLKMGGKLSELQGLIIGGMSDMKEGNPDFGKTAYEIILESIENYSYPVVFDFPAGHIKENWALPFGRFLRLDVSKKGAKFTWDKYKEME
QTZN02000010.1	Lipoprotein signal peptidase	Cytoplasmic membrane	MSLFKKSIVLIVLLLVLDQVVKIWIKTHMMLGEEYSVFGDWFLIHFIENNGMAFGMELEGQWGKILLSLFRIFAVCGIGWYLYDISTKKAPLGLVISIALIFSGAMGNIIDSAFYGLIFNDSYYQVSTFMPEGGGYASFLHGKVVDMLYFPLLEGRFPEWLPMWGGEHYIFFRPVFNIADSYITIGVTFILLFQRKYFMKEHK
QTZN02000011.1	putative zinc protease	Cytoplasmic	MIEFDKFTLKNGLRVIVHRDETTPMAAVNILYNIGAKDENPERTGFAHLFEHLMFGGSINIPNYDEPLQMVGGDNNAWTNNDITNYYLTVPKANLETAFWLESDRMLSLAFSEKSLEVQRSVVIEEFKQRYFNQPYGDVWLHLRPLAYKEHPYQWPTIGKSIDHIEKATLEEVKDFFFHHYAPNNAIMVVAGNVDTQQVKELSEKWFGPIERREIQERNLPVEPTQNEFRSKRIDSNVPFDAIYMAFHMGKRMDEDFYIIDLVSDVLSNGQSSRIFQSLVKEKNLFSSIDAYITGEFEPGLFLITGKLIEGVAMETAEAAIWEELNKMATTKVDEYELQKVKNKVESSLVFSEISYLNKAMNLATHELLGDADDINKEVEKYQKVSVADILNSSAKIFR…
QTZN02000013.1	Dipeptidyl-peptidase 7	Unknown	MRKFASLILGLSLLLSFSNAKADEGMWLLSLLNKNVAEMKAKGLKLSADDIYSINKSCLKDAIVGLGFEGRPFRHFCTGEIISDQGLFLTNHHCGFSALQSHSTTEHDYLSDGFWAYNKNEELTNPGVTASILVRMEDVSKEVLSAVNDEMTEEERYKAIEKVAVELEKKAEEGTDYKANVKSMFEGNQYFLFVYVIYKDVRLVGAPPQSMGKFGGDTDNWMWPRHTADFSMFRIYTGPDGKPADYSDNNIPLKPNHHLPVSAKGVEEQDFAMIMGFPGTTDRYLTSFGLEETMKITNQNRYDIRTLKLDIMKEDMLKDAKVRIQYAAKHAQSANYWKYSNEQNKALTKLNTMGHKKEIEKEYLEWANKKSKREAKYGKALEMIAQVYAERKEVMNASS…
QTZN02000013.1	Putative zinc metalloprotease	Cytoplasmic membrane	MEVIVKIGQFLLSLSILVVLHELGHFTFAKLFKTRVEKFYMFFDPGFSLFKFKKGETEYGIGWLPLGGYVKISGMIDESMDKEQMKLPPEPYEFRSKPAWQRLLIMVGGVLVNFVLAFVIYVAVLYTWGEQYLPAENVKYGVVCDSLAESIGLQDGDKIVALDNQKVKKFNDIVPDILLNSPKSIQFIRNNEQLSVDIPSSFVPALLEKSSKGFSLSPVFDIRYPYSAVSIGKVLKESPASEAGILKGDKIVSIDSVGFSYYDQFQTFLQSKKSQSILVQLNRDGKSEQVQLTVGDDGKIGFYPQIESGLFEYETLEYTFVESIPAGFNKGIDKLGSYLKQFKLIFSSETKAYKSIGGFITIGNIFPGVWNWEAFWNLTAFLSIILAIMNILPIPALDG…
QTZN02000013.1	cytosol aminopeptidase	Cytoplasmic	MKIEVKSFQKPDENENILFLATAGNYKNLPLSEQEMKFAEAQIAAENTLIELNRYTHKIYLHVADNKEYTNSDLEKMRKLGFFFHARLQESKITKIVLQDYLNDAEAILAFAEGVALTNYQFLKYFTDTKKQKHTLEEVIIHSDAVSSTQLNELIAVVEGVNFARELVNEPLSYLTAEKLSEEIQEMGVKAGFTVDVFGKKKIESLKMGGLLAVNKGSLDEPTFSILEWKSKEAVNSKPIIFVGKGVVYDTGGLSLKPTKDSMDLMKSDMGGAASVAGAIYAIAKAKLPIHVIGLIPATDNRPGGNAYVPGDVIKMYNGKTVEVLNTDAEGRMILADALSYADQYKPEFVVDLATLTGAAAVAIGKYGMVAMGNEGSKDKMTQLKESGEKVYERLVEFP…
QTZN02000015.1	Isoaspartyl peptidase	Multiple localization	MKKAILPLFIIITLIVSSFILYPDAENKSDYAIVIHGGAGTILRKDFTPEKETLYKKVLQEALQIGDSILRNGGSSLDAVEKTIRILENSPLFNAGKGAVFTNSGKNELDASIMWGKDLNAGAVAGVDDIKNPISAARKVMENSEHVMLSGHGASEFAKTQGLEIVDQSYFFTQNRWDHLQEILKKEKEMTPEDRHGTVGCVALDKDGNLTAGTSTGGMMNKRFGRIGDSPIIGAGTYANNASCAVSCTGHGEFFIRLGVAKDISSMMEYQNISLEEASNKAIDKLTQIGGTGGIIGLDKNGNIVMKMNTNGMYRAYSNSKGETEILIYK
QTZN02000015.1	Beta-barrel assembly-enhancing protease	Cytoplasmic membrane	MMKKNRRTILLSGFLLFAIACATVPITGRKQMNLFPETEMIATSLTQYDAFLKESKLSDNKEQSAMVKACGARISAAVEKFMNDNGMSDRIANFVWEFNLVEDETPNAWCMPGGKVVFYTGILPYTQTETGMAVVMGHEIAHAIARHGNERMSQQMGIQALGTGLSMALNEKPAETQQIWMTAFGVGANVGVMLPFSRSHETEADKMGLIFMAMAGYNPAEAIDFWKRMGESGGQKPPEFLSTHPADATRVKDLQAYLPEAMKYYKK
QTZN02000016.1	Peptidoglycan D,D-transpeptidase MrdA	Cytoplasmic membrane	MNNFSNRKYIIGGIFILVVLIFIIRLFNLQIIDDTYKLSAENNSQRQVTQYPARGLIYDRNGKLLVYNQAAYDLMLIPRQLEVFDTTDFCQLLGIEKLELIEGIAKAKHYSYRKASIFLKQLSSERYAVLQEKLYKFPGFFVQTRTLRKYPFKSAAHALGYLREVTNQEIKSDPYFRQGDYIGKSGIERTYEKELRGEKGVKIYWVDVFNRIKGSFRNGKFDEKAVSGKNLHTSLDIDLQQYGELLMQNKKGGIVAIEPHTGEILAKVSSPGYDPEMFVGRAMNRNYQMMVQNDSLKPLFDRTMQALYPPGSIFKLVNALVALQENVISPATRFECHSGYHVGNFTMGCHSHASPLDLRHAIQQSCNAYFANVFRYILESPKFGSVQDGYTAWRKHVTS…
QTZN02000016.1	ATP-dependent Clp protease proteolytic subunit	Cytoplasmic	MIPKDEFNKFATKHIGISSLNLDRYTSIHNSYISPTIIEERQLNVASMDVFSRLMMDRIIFLGIPIDDYVANIIMAQLLFLESTEPSKDIQIYFNTPGGSVHAGLGIYDTMQYIKCDVATICTGMAASMGAVLLTAGTKGKRSALKHSRVMIHQPMGGAQGQASDIEITAREILKLKKELYTIIADHSGNTYEKVEKNSDRDYWMTAAEAKEYGMIDEVLIREQ
QTZN02000016.1	ATP-dependent Clp protease ATP-binding subunit ClpX	Cytoplasmic	MDKCSFCGREKKDTNLLIAGISGHICDSCIEQAYAIVQEELKNRTDINLKEIQLLKPTEIKTFLDQYVIGQDDAKKYLAVAVYNHYKRLLQERDDEDIEIEKSNIILVGETGTGKTLLARTIAKMLHVPFTIVDATVLTEAGYVGEDIESILTRLLQASDYDVAAAEKGIVFIDEIDKIARKSDNPSITRDVSGEGVQQGLLKLLEGSVVNVPPQGGRKHPDQKMIPVNTKNVLFICGGAFDGIQRKIAQRLNTQIVGFNANKEKEQIDQDNLLQYIAPQDLKSFGLIPEIIGRLPVLTYLEPLDRRALRNILTEPKNAILKQYTKLFKIDDIELTFENNALEYIVDKALEFKLGARGLRSICEAIMIDAMFELPTSGQKKIDIDRKYASEKLEKINLK…
QTZN02000017.1	Dipeptidyl carboxypeptidase	Cytoplasmic	MTVHTNPLLNKFTTPYEAAPFESIELNHFLPAFTESIDIAKKEIDQIVDNAEEPNFVNTIEALEYSGHQLDRVASIFFNLNHANTNDDMQALAREVSPMLTEFSNDIIMNEKLFARVKDVYHQKKELKLTVEQEKLLTDRYKSFVRSGANLEKEKKDQIREISKELSKLTLQFGENVLAATNNFELHITDKNELSGLPDGIIEAAAIVAKEKDKEGWIFTLQFPSYVPFMQYSDIRELREKMFKVYSSRCFNDKFDNQKILKRIVELRLKKVQLFGYTSYADFVLEERMAKKSSKVTDFLTELLDASMPKAKEEFKELQAYAKSLGADFKLERWDWAYYAEKLKTEKFDVNDEITRPYFELERVKKGIFSLATRLYGIKFNINPNPNLPKYHKDVDVYE…
QTZN02000017.1	ATP-dependent Clp protease ATP-binding subunit ClpC	Cytoplasmic	MDSKFSPRIKDVLSYSKEEAERLGNNAIGTEHLFLGILREGEGIAVDILISLGVDLYDIRKNIEKNLKSDTVSDLDQNNIPLQRSAERVLKLIYLEAKALKNNTIDTSHLLLAILKDEKSLVTQVLEDNTIDYNRVKENLKTLFPKAQADYTPEDSEGKSGQFGGESKRTTARGKSETPVLDNFGIDITKSAEEGTLDPIVGREIEIERLAQILSRRKKNNPILIGEPGVGKSAIAEGLALRIIQKKVSRVLFGKRVVSLDLASIVAGTKYRGQFEERMKAILNELSKTNDIILFIDEIHTIVGAGGATGSLDAANMLKPALARGEIQCIGATTLDEYRQNIEKDGALERRFQKVMVEPTSPEETIEILNNIKERYEDHHNVFYTKEAIEACVKLTSRY…
QTZN02000020.1	putative M18 family aminopeptidase 2	Cytoplasmic	MNIDKQQAQELIDFIHESPSTYHAVNNIREELNEAGFQELDLREEWTLEKGGKYFTTKNGSALFAFVIGKGEIEEEGFQLICAHSDAPGFKIKPNPEIAVEGNYLKLNTEVYGGPILRTWMDRPLSIAGRVSVKSNDPLNPEHLYVKIDRPLMVIPNLAIHMNREVNEGGALNKQKDMLPLLAMITDDLEKDNCLVNLMAEELKIDAEAIIDFDINLFEVEKGCILGLNEEFISAPKLDDLAMSHAGLKALLASGESKKTRMLAIFDNEEVGSVTKQGAGSPVLRHLLQRIVFKLGKDMEAFHRAIYNSFMISADMAHAVHPNGSDKHDPTNRPYINKGPVIKIHANQKYTTDGDSGTVFETLCKNAEVPYQKFVNRSDLVGGSTLGNVSTGQVDIRTV…
QTZN02000020.1	Dipeptidyl aminopeptidase BIII	Multiple localization	MKRNYLILFALLFVLAACQPKKKVVEIPSYSIEQFYKNTNVSGGSFSSDGSKLLVSSNETGIYNLFEIPVDGSPAKQLTNSEKESFFGLAYFPNSDKVLLSYDQGGNENNHIYMRDVDGTITDLTPFEGARAGFWGWDRDEKSFYYQSNKRNPKFMDLYQLSLESIEKGDFAAKLLYENNDGLDVASKSKDNRYLALTQSITTNNNEMYLYDRKSGKKMHISEHSGDATYNPQFFSLDGKYLYYLSNEDSDFVYLNKYDIESGEKEMVFKADWDVWYAYDSYNEKYRIIGINEDGKTNVKMIDLATNEEVKLPDIKGGDIKSVGLTKDENRVRLVVGTSVSPNNIYVFELGDTEAKKLTETLNPEIDPANLVEAKVIRYESFDGVQIPAIYYQPKIAAT…
QTZN02000022.1	Dipeptidyl carboxypeptidase	Cytoplasmic	MKKTFLYVLVAGIGLTACNSNKSEQKTENPFFADYNTPHQTAPFDLIKFEHFEPAFMEGMKQGRAEIDAIANNTEAPTFENTIEAMDKAGQLLTKVSNVFFNLSGSDTNDSIQALSKRLAPELTKYGADIDLNENLFKRVKAVYEQKDALNLDVEANTLLEKTYKGFVRGGADLDAGKKAKLRAIDEKLSLLTLQFGENQLAENNAFVLLIDNEDDLAGLPESVKAAAAETATAKGEEGKWAFTLDKPSMLPFLQYADNRELRKKIYMGYVNRCNNDNEFDNKKVLSEIANLRVERAQLFGFKSHADYILAENMAKTPEKVFELLNKLWDAALPNAKLEAAEMQKVIDKEGGKFKLASYDWWYYAEKVKKAKYNLDESELRPYFEINNVRDGAFELAHR…
QTZN02000024.1	Xaa-Pro aminopeptidase	Cytoplasmic	MFPKEVYIKRRNQLREIMKDGIALVLGNPEAPMNYADNVYHYRQDSTFLYFFGIDHPGFAGVFDIDNNKDYIFGNDVDIDDIIWMGPKPSVADQAARFGVENTAPFNDLKSFVAEAIKEGRKIHFLPVYRAENKILIHEMIGTPLNAIKENASEEFVKAVISLREIKDEYEIKELERAAAIGYEIHTTAMKMAKDGVYEREIAGECEAIALRAGGLLSFPAIVSRRGETLHNHEHGNLLKAGDLLLVDSGAETDSHYASDNTRTIPVGGKFSQKQKEIYEIVLAGINKGNELIRPWVTYQSIHLEVCKVLAKGLKEVGLMKGDVEEAVKAGAHALFMPHGLGHMMGLDVHDMENFGENLVGYDEKVQRIDQFGTAYLRLGKELKPGFVITNEPGIYFIP…
QTZN02000024.1	Dipeptidyl-peptidase 5	Cytoplasmic	MTNKQLLLGLAIVTGLSSCQQKAEESKDDSSYKTPETKLESDVMTPEVLWSFGRLGGENISPDGKTILYGVSYFNKEENRSYRDLYTLPVEGGEPVQLTNTAKKEFNEIWRPDGKKIAYISSASGTTQMWEMNPDGTNPVQVSDIEGGIDAFNYSPDMSKIFYLKEVQLEKAVKDLYPDLPKANARVINDMNYRHWDSWVDTYTHIFLADYSEKITSGKDIMPGEKWSAPVKPFGGTEQIAWSPDSKTLAYVSRKLQGVEYAKSTNSDIYFFDIATDETKNMTQGMMGYDMNPVFSPDGSKMAWESMERDGYEADKNRLFVMDLATGEKTFYTKDFDQNAQSLTWTADSKSIYFISGWHAVQEIYKLDLADGKIKQITEGIHDYHTVHIAGDALIATKV…
QTZN02000026.1	Putative D-alanyl-D-alanine carboxypeptidase	Cytoplasmic membrane	MIVRRLVSIIIVVVLVILDQTLSFSTQEAPAVPINNSIEAVSHRISNKLSDCDQTKRADKILNRFLRRWEVAGATVAVVKDGKLVFAKGYGYSDVDKEKEVVPSSLFRIASVSKLVTATAIMKLQEEGKLHLDDYVFGEHGILNDEAYSNIKDRRTKRITVEHLLRHSSGFSSKYGDPMFLPLAIAKKMKVEPPIDAQTTIQFALSRRLSFTPGTRGSYSNLGYAILEKVIEKLAEKPYEAYVQTHILNPSGIFDMHLGKSLQKDHFPNEVNYYEQSDAIKISSFDGSGKTVFRSNGGNNLEVLGGAGGWIASGAELIKFMMAIDGDDTLPDILSKKSIKYMTTPNKLGHSPIGWKGTRGDGTWWRTGTLAGSSALLKHYKNGVSYVIITNSSTWRGSD…
QTZN02000029.1	Dipeptidyl aminopeptidase BI	Periplasmic	MKFKLFFSIAVTALLAMSCGPKATTPKPPVAKKIAKELTIHGDTRIDNYYWMNQREDTAVINYLKAENSYTDAMMKHTEEFQTKLFDEMIARIKKTDESVPAKSNGFYYYSRTEGDAEYPLYCRKEGDLDAEEQIMLNVPEMAQGYSFFSIGDYSVSENNKILAYSEDTLSRRRYTIKFKSLVDDKVYSDEIVNTTGGITWASDNKTVFYTVKHPETLLPYKVFKHVLGTPVEKDELVYEEKDNTFYTFCYKTKSRKYIIIGSTSTLSAEYRYIDASKPNSEFSIFQAREKDLEYSIDHFKGDFYIRTNYQAKNFRLMKTPVTKTTKENWMEVIPNRDDVYLSNFEIFENYLVVGERKNGLNQLRIRRWADNEEHYLDFGEETYDAWISTNPEFETDVL…
QTZN02000029.1	Dipeptidyl aminopeptidase 4	Unknown	MQYFTQNSTNTKKNMKKLTLILFALLSLTLVQAQKSFTLEDITNNGTFHARSVYGLRSMNSGESYTVLKQGIRIEKFSYATGESEEIIFDLAEVGTDKIKRIDSYQFSSDERKILIASNRQNIYRHSYSAEFYVYDRDKKTLEALSAGRQQLADFSPSGDQICFFRDNNLFIKDLQKKKEVQITFDGKYNHIINGAPDWVYEEEFSFSQAYQWSPDGKRIAFMRFDESKVKQFNMTVFKGTNPEKTENALYPENYTFKYPKAGEDNSIVSVHVYDLQSAVTKTMDIGEETDQYIPRMQWTQDPKVLSIVRMNRHQNHYELLLADAESGKSKLLYEEKNKAWIDINDDLSFLKDGKHFIFTSEKSGFNHIYLYDLQGNPVKQITKGDWEVARFLGYDESS…
QTZN02000029.1	Metalloprotease TldD	Cytoplasmic	MNNEFSRREFIRTGSFSLAGMAILPSFLSMGCNRLTEQSGLEEYYSHFNVNREMLQKVIAEALSRGGDYCDLYFEHSLSNYVGLQDKQVNRAGSNIDYGVGVRVLKGDQTGYAFSEEISLDAMKKVAKTAASIANESKDYPPINLQERVHPEFCKIKTSWEDVSIKQKIPYLQKLNDKIFDLDGKVAKVQVYLDDSSSYILFANSEGVVSFDYRPMVSFIAVCVMEKGDRREDFFASRSMRIGYEYLNEELMDEIANEVVVGANKQFEAVKPKAGQMEVVLAAGGAGILLHEAMGHAFEADFNRKETSIFSDKMGQKVGEDFVTIIDDGTNPNYRGTLNIDDEGILTQKTKMVENGVLTSYLHDRISAKYYNVAPTGNGRRESFRYAPIPRMRNTYMEA…
QTZN02000029.1	Metalloprotease PmbA	Multiple localization	MKDNKKVELAQWASKYATENGAKEVSVSVYDSKESEVEVRKQKIEKIQESIQSGLSLKLYVNGKYSTHSTNRLDRNDLEKFIKEAILGTNYLAEDQYRSLPDRHLCYDGTEKDLKLFDSDYDSIDPRQKIDLAMQVEAETTGMDERIISVTGSYNDGSYRSYLVLSNGVEGFKESTSYSIDASASINGGDSRPSDYYYNATRFWDQLSGEGVGKYAVERALRKIGTKTIQSGKMEMLIENRSVGRVFNSLLQPMFGYNLQQKRSFLEGKIGKKIASDLLSITDNPFIESGRNSRLYDGDGLASRKMTVIENGILQTYYIDDYYGKKLDMEPTTGSPSNLIFELGDKDLSALTKDMNEGILVTGFNGGNSNSATGDFSVGVEGFYVKKGEILHPVSGMNI…
QTZN02000029.1	Tricorn protease	Periplasmic	MLKFNLKIVAFCLILFGTMKSAQAEKDVRLMRYPDINKNLIAFVYAGDIWTVDSDGGDAKRLTSHKGMELFPKISPDGQWIAFSAEYSGSRQVYVMPSTGGTPKQLTYYNSVGMMPPRGGFDDAILDWNPDSKSILVRMNRTPYGERNGTYYQVSIDGGLEQALQIPEGGFGVFSPDAKKICYAPISREFRTWKRYKGGRAADLWIYDLEKDQSERITKFVGSDQIPSWYKNAIYFASDRDLKLNIYKYDVDSKEITQMTHHKTFDVMWPSGENGQIAYENGGQLFKLNLETGKEERVVVNINFDNPNTLPYYKNVKDFIQSVAVSPSGKRALFDARGDIFSVPAKNGPSINLTQTQGVRETAPSWSPNGKYISYYSDATGEYEIYLLENKKGAKAKQV…
QTZN02000030.1	Oligoendopeptidase F, plasmid	Multiple localization	MNFKQVGKGLLVAAFTTTMCLQTTAQVNYKSREEIPEKYKWNFSDIYENWDAWEADFKAISVDMEEILSCKGTLGESSDNLLKLMTAQENLMKKAYKVYQFVSFQSTVDTRNMDLQAKLQKVGLLFAGFGPVTAWISPEMIAIPEATMKQWLAENKELDVYKFELMDMYRLQKHVLSEELGKLVSYYSQVSETAGSVFEALSTADIEFQEVELSDGSKVTVTPGMYSQITTNNKNQADRRKAYEAIYDVYYKNKNTYAAVYNGIIQSEWANARARNYESCLDASLEGNNIPKDVYLNLIKTVKENTAPVQKYYKLRKKVLGLEKYYGFDGSISLVDFDKKYPYDEAVKIVTESVLPLGKEYQKKLKTATASGWLDVYENPGKRSGAFSAGVYGVHPYML…
QTZN02000032.1	Cytosol non-specific dipeptidase	Cytoplasmic	MKKILAELQPSEIWKYFEDICQVPRPSKKEDRIIDFLMEFGKRHNLQTKRDEIGNVLISKPATPGKENLKTIVLQSHMDMVCEKNNETVHDFDKDPIIPLIDNGWVKAKGTTLGADDGIGMAAEMALLTSSNIEHGPIECLFTVDEETGLSGAFALQSGFFNGEILLNLDSEDEGEIFIGCAGGIDTLATIEYTKEDVPNGHFSVRIDVKGLLGGHSGDEINKGRGNSNKILNRFLWQINKKYGIRIACFEGGNLRNAIPREAYAIITLPSEFKENVRVDLNIYASEMEEVWKITEPKLKISLESTDKPTFVIDEESSSNLMDAIYACPHGVFSMSSKMPGMVETSTNLASVKFSDDNKIQITTSQRSDVDSEKYNIAQMVGTCMTMANAKIVHSDGYP…
QTZN02000034.1	D-alanyl-D-alanine carboxypeptidase DacC	Periplasmic	MNKLLLVFIVSLLGISCEAQKSRSNKLQTYVNEFVSDSCFYSAGIGIVVSDVKTGKNLASNQAHLALTPASTQKLITTAAALEILGSNYQFTTQIETDGELLKNGTLAGNLIVKGFGDPTLGSKYFENEKPIEQLIAEKIKALGIRKIQGKILADASYIEAKIPATWIWEDIGNYYGAIPNGLSFHDNMYSLFFSSGKAGTATQLTKTEPQNTGLVFNNQVISSAVNRDLAYIFGGNTSNQRRIEGSIPQNRAQFKVKGALLQPKNSLIESLNQSFLKVGISIENKVFPAKERSLLLNLNSPKLKDIITLTNQKSINLFADHLLFEIGAKESGKASWENGIEAVKNFWNQKGLPTKYLSLYDGCGLSHFNAVSADFFDQVLRIMYRSRYSNEFSSSLPV…
QTZN02000036.1	Neutral endopeptidase	Multiple localization	MNIKRLSGGILSAGLALSIMVGCAEKAPKGTGVLKKEDMNLAVNPGDDFFEYANGTWMKNTPIPEDRSRYGAFDILGESANGAVHDLLEEAAKTENAEAGSNLKKIQDFYATGMDVEKINSVGIKPLLPEFERIAAVSNPVDLRHTLVHLHKMGISTLFGAGVEQDMKNTTVNRMYLSEDGISLPDRDYYTADNETSANIRVEFVKHVAKMLELIGENADTAKANAETIMKFETRMATKFNTNLENRNYPAMYNPKTVEELAAEYPNFDWAAYFKEIGADIKEYVIVTHPKYTAELNKMLADEKLEDIKLYLKWRVLDESAGYLNTELEKQNFAFFGTVLSGTKEQLPRWRRMSSATGAVLGEAIGQLYVEKYFPAEAKERMIKLVDNLKTVLRGRIEK…
QTZN02000039.1	Methionine aminopeptidase	Cytoplasmic	MSKIIIKTPEQIEGIRKSAQLAGNTLKYISDFVKEGVSTEYLNQLIEDYIRNNGAIPAPLNYHGFPKSCCISLNDVICHGIPDEKTILKNGDILNIDVTTILDGYYGDTSTMFTIGEVSQETAKLVEDTEHALYLGIEQVKPGNYFGNIGFMIGRFAKGKKYSVVYEFCGHGVGIDFHEAPQVEHIAPKNSGPKMKAGMIFTIEPMINLGKPRAIVDEKDGWTARTIDKKLSAQFEHTVLVTEDGYEILSDVGEYDIFK
QTZN02000041.1	D-alanyl-D-alanine carboxypeptidase	Cytoplasmic membrane	MAKKQIKRILRIAFILASISSLWFVPWILVKAWILPLPDTVQEQVNEAIDHGFDGMIVYVDQAGKPPEFYAAGWHDRKNKIPACPQALFKIASITKLYVAVAVTKLVKEGRLSLDKTLADYFPELAGRIENADKITLRMMVQHRSGIPNFIDHPDYWKKPPKNRQETLEYALDLPADFEPGEDYGYSNTNYMLIEDLIDKVLGYSHQQYIKEEILIPLKLNNTFGSLHDVDIDDVMSGYYVGVEEDLKTEYTGLMLATAEDVGKFLRALNDGSVFNEGEQEIYSSIYVYEHTGLLVGYQSIAKYHKDIDTVVIQFNNTTNFDGYDWNLAEIVYNRIVKIVRSKKSS
QTZN02000045.1	Murein DD-endopeptidase MepM	Cytoplasmic	MIKKFLNYRFLLIAGAVLLGLIIFKWYSNRELVEQIDQEEVVIDSTEVAQVHLKYGFPIEEFSVETNKVKRNHSLSTILRQYDVSFGTIDNIARKAKKVFNVRRIKSGHEYSVLFTKDSLKTPEYFIYENTPVEYIVFDLRDTLDVFKGEKEIIKYRKQIKGSIESSLWNAMVEANSDPLLSIELSDIYAWTIDFFGIGKGDQFNVIYEESYVDDKPIHQIKVIAANFVHHNSDNYAFAFVEGDKEGYFDEEGKSLQKAFLKAPLRYSRISSKFSNNRYHPVLKRYRAHHGVDYAAPTGTPVHTIGDGVITKRGYQANGGGNYLTIKHNSVYTTTYMHLSRFAKKMNTGTRVKQGETIGYVGATGLATGPHLDFRVYKNGTPINPLNMKSPPVSPVKEE…
QTZN02000050.1	Dipeptidase A	Unknown	MKKQFRMSLFILMASISFSAVAQDKSDWKNGVPEGCTTITVGKMATADGSVITSHTDDSHRTRAWMNVVPAKKHDKGNKFELFERSACDSLAMPTYQHKKIGEIDQVEKTYQFLNTAYPCINEKQLAIGESTFGGHEELFSTECLIDCQRLQQLMLERCSSAREAISLADDLLKKYGWRDYGECLTIADKKEVWHFEVVGPGKGKVGAVWVAQRVPNDHISVNANASTIKEIDLKNPDYFMASANIFDIAKENGWWKEGETFRWNYAYAPESRLSLASRRREWRVLSMAAPSLNLDANDKDFPFSVKPDEKITMNKLVEIFKDYYEGTPYNFVKNIKQADKDGNEVISPFANPFMPYDMNKLFRVNGGWDELGERTIARWYTMYATIIQCRDWLPDEVG…
QTZN02000052.1	Tricorn protease	Unknown	MIKKLFFITTFLIALAQSLLGMDNPQWLRYPSISPDGQTVVFEYGGDLFTISSEGGDATALTSNQSYDYQPVWSPDSKTIAFASDRYGNFDIFTIPVEGGTPNRITFNSKGEIPSSFTPDGQNILFSSTISDDFKNAMFPSGVLPELYSVPVNGGKISQILTSPALDAKYSKNMEYILYRDSKGYEDHWRKHHTSAVTRDIWLYDVANKKHSMFSTFEGEDLYPVFNSSNDEIYYLTEKSGSFNVWKAPVKNKTQLTQISTFEKHPVRFLSISDSNKLCYSWNGEIYTQEEGKAPVKLEVAIAIDSKENEVSFEKLSSGATEMSVSPNGKEVAFIVRGEVFVTSVEYGTTKRITNTPEQERSVSFSPDGKAILYASERNGSWNLYQTKMTREDETQFAN…
QTZN02000052.1	Peptidoglycan D,D-transpeptidase FtsI	Cytoplasmic membrane	MPIKKDIIWRVGAIYTLVIIFAILIVGRVVALQLFEGDKWRSKAQSLSQRDVIVSANRGDICAADGRLLASSLPYYQLRMDFRASGLTDSLFRADVDSLALCLSRFFQDKSAKDYRNMLWKAKYRTKSNRYFLIHRKKINYIGLKKIKTFPIFRLGQNKGGLICEQENRRIQPHLNLANRTIGYLLEGEQNQQIGKVGIEGAFESDLKGVDGISIIQKMSGRWLPVNMVEPKDGNDLITTIDVNYQDVAESALEQQLIKYNADHGSVVLMEVKTGAVKAIANLGFDEKSQSYREDYNYAIGEATEPGSTFKLASIMALFEDGYVGPMDSVDTGNGVFSYYKEKMRDSHVGGYGKITVQEAFEKSSNVGISKLVNDHYKNKPRSFINRLYEFRLNEPLGL…
QTZN02000056.1	Aminopeptidase C	Cytoplasmic	MKKFLLVPILALTFSTMSIGQNKGTVDAKMLNEIRSSFKLDASSRAIQNAITNSESIRELSLNHEKIGKTDHFFKYRVDVKGITNQESSGRCWMFTSMNTIRPEVMKKFNLNSFDFSHNYNYFWDLFEKSNLFLENIIATADRKMDDREVVLYFKGPVDDGGVWNSFFNVAKKYGVVPAEVMPETKVSNKTREITSLINEKLRGEGYKLRNMITEKASVKDIALAKMTALKSIYRMLALSLGEPPVNFSWRFKDADGKISESKMYTPKEFLAEINPDFANTELVMIMNDPTRDYYKVYEIKNYRNVEEGINWTYLNLPNDEIKKFAMASIKNNEAMYASCDVGKQHNRKAGVMDLNTYDYASLLGVEFDMDKKTRVLTRQSGSSHAMALIGVDVDENEV…
QTZN02000059.1	Prolyl tripeptidyl peptidase	Unknown	MKRVFLLTYLLIICALFTAADAQTKKLSMEDAILGQWGKFYPENLSQLSWKGESNLISYVSNNDIMAAEPDEEAKVIFTLSDLNVMLKSAGDKELSRLPRFSWISNDVIQYYNQGNFIQIDLLNKKLVSELKISNKAENAEFCAVNSSVAYTIENNLYISGADGDEVAVTSDQDKNLVNGQTVSRSEYGISDGIFWGPKGKCLAFYRKDESNVTTFPLLDITTRVGDLKEIKYPMAGMGSETVSLGIYNLKEKSTVWIQPDDFGTDQYLTNITWEPDGKFIYIQVLNRSSDHAKLNKYEAVTGKFVKTLFEEKDDRWVEPSHELIFLKNNTNQFIYQTNNRDGFNHAYLYDTDGKLIKQLTSGDWEITEILGFDKSEKNMFFVSTEVSPIERHAYKLNL…
QTZN02000061.1	Prolyl tri/tetrapeptidyl aminopeptidase	Cytoplasmic	MKLKQITFLLIGFLFVGSISCGQTKPKDLLTQLEEIPGVSVKKIAGDSTFAAYYELYFTQDLDHQNPKAGTFQQRVLLGHQSFDQPMVVELEGYQIWSEKAGELSKLLNANQLTIEHRYFKNSMPDSLNWQYLNIKQAAADQHVIIQALRKIYPKKWLSTGISKGGQTTIFHRYFYPDDVDVSVPYVAPLNLAREDKRIHERLASVGSKETRDQIYQFQLACFNNREKLLPLADAYAKEKNYSFSMGLEKALDLSILEYPFAYWQWGGIDSIPDKNANSEELFEHLFKVSSIDFFDVSNIKPLLAFYHQALTEIGMYSYEIAPFKQYLNDEKDITFDFTFPNEPIRKFDASSMIKINKWLQTDAEKILFIYGENDTWSATSVDLKGNDKCKKFVNPKGS…
QTZN02000061.1	Xaa-Pro aminopeptidase	Cytoplasmic	MMFSKETYINRRNKLKSDVKSGILLFLGNDESGMNYADNTYHYRQDSTFLYFFGSDYAGLNAIIDIDENREIIFGDELTIDDIVWMGTQPTIKEKSETVGIKETAPQSELKTYLEKALTKGQRVHHLPSYRPEHQIKLQSLLNVHPNISVKNASSEFIQAVVNQRNYKSAEEIIQIEEAVNITAEMHLAAMRMARPGMKEYEIAAKVQEIAISMGGQPSFPTIATINGQTLHNHYHGNTLKSGDMVLLDCGAENGMHYSGDMSSTFPVDKTFTTRQKEIYEIALNAHNAAITKLKPGIKFKDVHLTACRTVAEGMKQMGFMKGNMEDAVQQGAHALFFQCGTGHMMGMDVHDMENLGEVCVGYNGEAKSTLFGLKSLRLGRELEPGFVLTIEPGIYFIP…
QTZN02000067.1	ATP-dependent zinc metalloprotease FtsH	Cytoplasmic membrane	MTQSKYIKEIAKYGLENDQDRLLHALNELIDHSKKTRKTNFALQLQSLLKDSIRQQSSTGLAIHGSKKHISQEEDREINEFILEKLTSDYSFDNLVCTDNIKEELDYFVQEHRRIEILQEFNLPVSNKLLFHGPSGCGKTLAAYVLAGELNKLMIVINLGAIVSSKLGETSKNLSKIFKRAATEDCIIFLDEFDSLGKVRDFSQDHGEMKRVVNTILQLFDYLPQDNIIIAATNHADMIDTALMRRFDLQVNLELPDETHIKEIINKTLSNGIFEFDNKRNLSKIIKACQGLSYYTIQKSLITTIKRSLLSITADQKSKKPKIDTTLWISLIEKEQA
QTZN02000072.1	Beta-barrel assembly-enhancing protease	Unknown	MKFKFFLSVLLFVSFQTMANKTTYSFWTQKWIENSSANANQEGYQEALSNHNWHYKNRKILHESAQDYLQQLELQEVFFIDPELEDYLYQLIYQIHPKEFPDQQNIHLNIKMIKSVVPEVFSFANGTIIISTGMLSLLQSEDELIAVLAREIAHLSLDHNIEAYTALQTKKTISSIIGTGVYIASTVNSMDKGDSFWEADYLGSFYGAGSELLSYGLLSALGVGYNRTRTYEADEIAQEWMMENQRNPYALVQVIRRLQFFESKHRGTNLALDENRFFITNRFENILKKKKYNLEPSKIQLMPLDINYDTNISDCLMINSKLLVSEEIYSEAIPYLNRSIKSNWVSGESYLLKAIAMRHTKYSESDNRAILSLLEKAKENASTDLPWIWSEEGLIHLRL…

## Sheet: M2
List of peptidases identified in the genome of Oceanispirchaeta piezotolerans strain M2
Gene Location	Predicted function	PSORTb localization	Sequence
scaffold00000001	Putative dipeptidase	Cytoplasmic	MISIAEGLHSIDQFLSENREQFIETLNRLIDIPSVRGESLPGKPYGQNCYLVLKEAEKLAGEMGFVWKNFDNYCLEINLPGEKGAGMKDIALFGHLDVVSPGEGWNHPPFCATRQGEYIIGRGTVDDKGPVVALLFALKYLGEQDLLKDSRVKIVLGCDEESGMEDMDYYLSRAEVPDISLVADDDFPVCHGEKGILRLDLTFPLKSDNILFFEGGTAPSSVAEFARMELVPSATADLMHQETGSTECSVRSGENGLILETTGRGAHASSPHAGLNALKPLISFLKDRNLIPVEDRDVFKVLGILLSDDYGRGACISLESEISGPLTCCATMLRKKENHLILSLDIRYPVRDNSERIVKSMGELIEPAGGDLQVIYDSAPSLVDADSPLVRKLSDLYNN…
scaffold00000001	Beta-barrel assembly-enhancing protease	Cytoplasmic	MKTEVREEKTIIPTYPVGPKEKNPLFLEKRVYQGSSGSVYPYPVIESVGREKSDKEWKALILENKYLKIMILPELGGRVQMAFDKTNDSHFVYYNQVIKPALVGLTGPWISGGIEFNWPQHHRPGTYDPTDHRICENEDGSATVWIGEIERMSRTRVTTAFTLQPGKAVLEIEARLYNGSSSPKTFLWWANPAVSVGDDYQSIFPPDVHAVMDHGKRDVSTFPIATGTYYKMDYSEGVDISRYKNIPVPTSYMAYHSDYDFMGCYDHAKKTGMLHIANHHLVPGKKQWTWGNGDFGKAWDRNLTDEDGPYIELMTGAFTDNQPDFSWLQPGEEKVFRQNFLPYKDLPTVSNASTEAALSLEIGEAAITTGVYVTSVRRDLNLQLYCRDELIWSEKMNMN…
scaffold00000002	Carboxypeptidase 1	Cytoplasmic	MSVNIQDTVEQIKIKEQLIKDLEHIQALLDWDQETGMPRNASKDRARQMGMVQDLLTPHLQDDVWGVWLKELGKSSEPDHQSWQRLLKRRYKENKVLPSDFMSRFVETTSLARDSWLKAREADDFKLFSPSLEKIVDLLKERCEYTGYKEEPYDALLDLYEPDMKASVLEPLFDSLQSELTPMLDEILAGQDNRTVLTGRSFSSEFQKKISLRVLKDMGYSLDSGRLDVSVHPFTTTLGSRDIRVTSAFIEDDLISGLSSTIHEGGHGLYEQNLPEKWHGTMVAEACSLGFHESQSRLWENIVGRSEAFSRYLSPLISASGGELFSTEDLYRDLNRVSRGLIRVDADEVSYNLHIILRFRLERMLINGDLKVSELPDLWNDELRRLLGVDNTSDRSGIL…
scaffold00000004	Rhomboid protease GlpG	Cytoplasmic membrane	MRLKYNAPVSLTFGLICTFILVCDQYLVPGLVQGVFTAEGALTFQLDDFPAYIRLMTHGFGHANWDHLLQNLTFILLLGPVLEDKYGSGRVAFMMLITTMINGLLNALFFPTELLGASGIAFMMILLTSFAGSKEKEIPISFLAVLGLYLVKEFLNIFRNDDISQMSHIVGGVCGAIYGLFLNFFTQLPAKKGKSGDSKPAPSSGGAGAKETIIQ
scaffold00000004	Signal peptidase I V	Cytoplasmic membrane	MNHKILLHYGGIAAAVLTATALLFSCFDILQVQEISMVPELRPGQTIIVNKIAYRFPIFNKHIPSQNDIIVFNNPYDHQLVVKRCKLLPGDSVIVNSQGWLIIEEERYFLTARQRDRLTGIETVPENTVMVLGDNPFHSVDSRDYGFISIERIRGKVIHNSGAGN
scaffold00000005	Lon protease	Cytoplasmic	MSEKEIIVAEQALPNKLFIVPLLGKPIFPGIFTPIMITSNDDIDIVNQAMDNDKVIGLILLKEEDENATGPEDIYQVGTAAKIVKKINLPDGGVNIFISTVKRFKIRKFFTSDAPLIAAVEYLDDIIESEQKDELKALTRSVISEMKQISEDNPLFSEEMRLNMVNIDNPGKIADFITSILNIDRKQQQLILEQLDVRARMEQVLVYIKKEQDLLRIQKKIATQINEKIEKSQREYFLREEIKAIKKELGEPVDSKSSEYLKFKEMLDKLDFEGEIKEQVDREMEKFSLMDPSSSEYIVTRNYLETIVNLPWEDPEPDVIDIVKGEKILNQDHYGLEDIKERIIEYLAVRKLKADTKGSIIVLVGPPGVGKTSIGKSIARALGREFFRFSVGGMRDEAE…
scaffold00000005	Xaa-Pro aminopeptidase	Cytoplasmic	MFQPNTYALRRETLKKKVRSGLILLLGNEESSMNFGDNTYPFRQDSSFLYFFGLNQAGLTGIIDVDEDREFLFGDDLTIDHIVWMGIQPTVKERAQRAGVTNTGNNQALHDLLKKARSQNRQIHFLPPYRPENSLKLWRWLGIDPDNIKDSASLELIKAVILQREVKTEEELAEIETAVNTSVDMHVAAMNMVSPGISEALVAARVQEIAVAAGGRLSFPAIATVHGETLHNHYHGNELKEGQLFLLDSGAESAMGYAGDLSSTIPVGSTFSQRQSEIYDISLASHEAAISALKPGIPFKDIYYESARTIVNGLKDLGLMKGDTEEALIQGAHALFFPCGLGHQMGLDVHDMEDLGEEYVGYDGQPKSRQFGLKSLRLAKELKPGFVLTIEPGIYFIPT…
scaffold00000006	Beta-barrel assembly-enhancing protease	Multiple localization	MQKNKRYLLTAVFFFSVFLLTAQQSPLELYEDGRHALRSGDYYSSLDLFKKALAVNSAYVDARKGMAEAYFLLQEYAEALYHAEAALKGADSRVDLLTLIGRIYLGMNRMEDAESQFQKALAMEPNNAEAAYGKAEIAVFRGNYSEGTGLFERSLTINPDSRRALLSLSLLHEDSGDSTRSLYYLNSALEHYPQDPVVLDFAIRHYDRSEEWSRAEALAIKWRALEPDNDTIPILLGTIYNRMGRNEEAVTAFTVAVRSRQEDPLVWYMLGRSYMDLGRYEEALLSFRTVNIIDPGNEMSRLSMEYLLLNEYPIGHEERIKAGEYHFNLAKDFQKSYQYDKAMDEYRLGRLLSPLDLDGWWLYASIQNSLAYTNRYREEMTALKLEGYDNERFLRVMEL…
scaffold00000006	Methionine aminopeptidase 1	Cytoplasmic	MIRLKNEKQIDGIRKSCKLLAELFVELEQHIVPGASTWDIDRIAAEFIKKNNGIAAFKDYGGFPGSICASVNDTVIHGIPSKKEILKEGDVFGADIGINLDGYFSDRAYTYPVGKISEEVRLLLERTEAALYKGIEAAVAGGRIKDIGKAVTSYIEPFGYGIVDSFCGHGVGLDVHEEPSVPNNYPSRGMNPRLKPGMVLALEPMINLGSPDVDVLDDDWTVKPVDRSISAHFEHTIVILKDKTEILTTL
scaffold00000006	Periplasmic serine endoprotease DegP	Periplasmic	MSSKYKTMAVAFFSTIAGFALCLTLYTFLPSVQPSQQVHAAPNAEEATTMENFQNTFRKVSAESLPWVVEIDVVEVTTRTAQSDNGIPWNFFFGNPQGNGNPEGEEGVEQEYRNPGLGSGFIVQQKGNEYYVVTNNHVAGKADEISIKMDNGDEYEAELVGADERKDLALLKFTSRKKLPVATLGDSDSLYVGDWVLAIGSPFGYKSSVSAGIISALGRQNGPDGNINDFIQTDAAINQGNSGGPLVNMNGEVIGINTWITTSTGGSIGLGFSIPINNVKRTVDDFIEHGEVQYGWLGVSIGDLSDEVSKDMAVDEEKIGAFVYQVFSKSPAAEGGILPGDFILSVNGEEASDKNHLTRMIGDMRPGDRAEFVLIRDSQKISVIVEIKKRAEEEEVKKM…
scaffold00000006	Signal peptidase IB	Cytoplasmic membrane	MFSSSSRRAIPYREKKAIASRRIRRTVFLILVFITFLIFTNYASTALKVVSSSMEPGLNPGDRILFSKLLLDTDIGGMKWVDLGIKRGDLVVISPPYFRKNQQFIQIVNPLVQFITFQKIQLSSYPRYSWEKTNMIKRVIAVPGDSVRMVNHRVYLKTPKSSKFRYEEDVIEVSYNWKSVDTPGIWIPGYPLDGSSSEITLEEGEFFVLSDFRGQGSDSYLWGPLSSDRILGKVFFRYWPFNAFSFL
scaffold00000007	Beta-barrel assembly-enhancing protease	Cytoplasmic	MSNYQNKYNQAISAYLLEDYELSRDMTDTLLKENGDSILLLILSGNIHEALKNSDKAINDYRKAIHLSPENPEAYNNVGVSYKNKGDFTKAETAFKQAARLAPDRPDISYNLGNLYKRNGDLELAEKWYKKSIKQDPSYIKAYNNLGTIFEQSKNYEKAEEIYRQGLSMDKNNATLHYNLGITYQDRGNLDEAKIQYEESLKYRPGWTPSLGNLGEVLQNQGSLDEAEKKFEQLLDKEPENVRAINSMGTIHAEKGDEEKARHYFKKALSRDPSYKTATLNLQQLYMKQNALQEALEELNKQANYHPSDMHIRLQIGDILTKQERYKEAEKVYNHVIERQTDNLEAYRALAALYAIEKRPDLVRSCVIEIFKLDPNDKSILYTLSKTYLEGERYDEALK…
scaffold00000007	putative CtpA-like serine protease	Cytoplasmic membrane	MKRKTERALWLSVTLSLILVLSVIILAPSVSAQSSGLSTENYLRLFETAYYLILRNYVDEVPPEQLFQGAMRGLFESLDDPYSLYLSEEELQSLTDTTSGQFGGVGLYISKDIYEEGSANGRRPYVKVVSPIEGTPAYRAGIHAGDFIYQIDGESAKDLTTDEVSNVLRGPAGTDVTVTILRGEDITFDVVITRAIIEIPTVKWEYIDKKTGYLRIIQFTPYTSERVEEALKDFRKKRVNSIIVDVRSNPGGLLNSVVDISDFFFDNGTIVSTRSRIPGENEIFKAKSGSLVSDKTDIYVLIDNGSASASEILTGVLKDRGRATIVGQTTYGKGSVQQMLMLGNSAIKLTMARYYTPSGVNIDKTGIEPDVKVEEKELSEDDILDYKILLEENRISRFI…
scaffold00000007	Beta-barrel assembly-enhancing protease	Multiple localization	MIKSRLSITGAILLALIFITSCGCESTPTGKPADSSSVEKPEDSGSKNEVEKPETQDDTVSEKPVPEDVVEEPTLVESLNELSDVEDTGKALALLEDADELTLEENILKAVLMISEGQFVKAREELDLLLEENPGNSDILYNQAILENAEGHFPQRDKIVSDILKSDPDHEGALLMKGTVDLAAKRYEDANKSFLRILKKNPDNFMALSGGGSAQMNMDKLESAIKLLDMAIKLEPEFAYLYVDRARAWKGLKNYGKSEDDYGRAIELEPNVEWHYLDRSRIRIQYFHNLEGAWEDLETLESLNPDNLFANIYKAGILDEWERYDEAEIYYEKVLAARPNYGYAHEPLAKYAYMNGDFVKAKNHFLLSYQFDDRDPLFALAAALCMEKTGDRKKAESLL…
scaffold00000008	Lipoprotein signal peptidase	Cytoplasmic membrane	MVGDMSDTTAFPDGTASNRKTLMKPFILTILLIIADQITKLLVIAKIPYRTIAFTMWNDFFRLIHVRNTGVAFSMGDSLPLAFRKGLFILLPLIAMTVLVVYIVRSREETVFQKYCLAGILGGGLGNQIDRIFRPEGVVDFLDFRFYGLFGMERWPTFNIADASVVVFGILLFISFWGKEKEKK
scaffold00000010	Beta-barrel assembly-enhancing protease	Cytoplasmic	MSQDKLSLDELTKGLSEEPGEETLNQISELSKQGYQLLKESLTERAREAFDKILSLDVDNNYALVGMGDCFRKERKFKESVVYYQRCLDSHPGNNYALFGLADCYKAMNQYNRAIDIWEEYLLHDDKNITVLTRIADAYRKVRNFKRSFELYQKVLTMEENNSYAIIGLGHLYYDFKEYKDALHYWERMLEINRGHVDIRVLTSLGNCHRKLKTFDEGVPYFLEALKNQPNNFYALFGLADCYRGLNQQEKSLVYWNKILDLDKRNKVILTRAGDAYRNIGEDDNAEEYYKKALNIEFDTYAILGLALINKEKGNYQDAITSLKDLISNDPRNYRLYLEAAESYERQGDVEEALDMLSQFLKMGIRNNRVIDKMMELKEKL
scaffold00000011	Xaa-Pro dipeptidase	Cytoplasmic	MIEAKEFSERRNRLQEEIKELGLDAFLISQPESIYYYTGATYKPQERPFLITIWPQRDPTFLVPKLEKDHIHKANIGDVKSYWEFPSPPGEGWPEKLDEILQGVKTLGIEQGISLENQSCLKVKKLKPLDIVNRQRHIKTPAEIKMIRQSASYADKLMAMMLKNAYYGVSVLEMFGLGRKIQMEVIKSGEFDPLNCEFLSATWPSRFSHMPHGVPPLDGKLTNGPLAFMSYLRVNGYASENERTVFLTKPTEREKDVFNHMRAARQKAFDIIKPGVPCAEVDKAALGYLRKQGYGEFLLHRTGHGIGQGNHEGPWVADGSEHILEENMVISVEPGIYIPDLGGFRHSDTVLVTKDGYEVLTKGSTEIEDLTLLKPKFMKRIIGRLIQKALNIA
scaffold00000011	ATP-dependent Clp protease adapter protein ClpS	Cytoplasmic	MAEHFDSDILEQVDEGLKEPDMYRVLLLNDDYTTQDFVVEVLVSIFHKQPVDATRIMMDVHKKGRGIVGLYPFDIASTKVKQVKDLASLREFPLKCVMEQA
scaffold00000011	ATP-dependent Clp protease ATP-binding subunit ClpA	Cytoplasmic	MDISQELQIIVNAAYHEARNRKHEYFTPEHLLFTSLDFDIPRAYLESSGADPDLILEDLEEYFKKHMETVPASEPLQTEGLQNIIERTMLQMSSAGKDTIRVGDILIAILDEPQSFASYYMKKAGVSRLTLLDLVSHPPENLKEYDDPDGMDESDDLDESDMEDYGEAGESTSESEGGGHRQGRKKKSALDQYTTDLTRLAEEGKLEPLIGRDDILERTIQILSRRLKNNPVHVGEPGVGKTAITEGLAFKIVNDDVPSFLKGFRIYSLDMGSLLAGTRFRGDFEERMKRVLKDLENKPKSMLFIDEIHTIIGAGAVSGGTMDAGNLLKPALAKGQLRCIGSTTYEEYKKYFEKDHALARRFQKVDIPETTVDETLEILKGLQKVYEEHHGVLFTDESL…
scaffold00000012	putative M18 family aminopeptidase 2	Cytoplasmic	MSQVVKSLIDYLDASPTAFHAVAEAEKRLLKAGFNRLDETRSWDLEADSGYYLIRNDSSLIAFRTAVVAKVRNPFRIVTAHTDSPSFRLKEGVINNKNGMLTVGVEVLGGPILATWLDRDLAVAGRILVKNSTGGFDTRLYMNPLRKVLIPNPPIHLNREVNKGFEYNPQNHLSCIIQSCPAAEEDKAPEVENVDEIKNLYALIAKDLKIKTDDIIDADLILYDTQKASLSGWSDEFLSSGRIDNLAMCHAALEAITQVREQDSLTVAALFDNEETGSLTPHGADSSFLEQTLERIILSAGGSRESFMQSCASSFIISADAAHAIHPNFSDLYDEDFTPEMNKGPAVKKNAGWNYASTGDTAARYRLLCEKAGIMSQTYINRSDRPTGKTLGPLAASRL…
scaffold00000012	D-alanyl-D-alanine carboxypeptidase DacC	Cytoplasmic membrane	MTKQKTILLILIISFLTAGLTAQTEVAPELTASSALLMDFDSGRILYEKNSQVRISPASMTKVMTLLLCYDALAAGELKREDIITIDEAGSSFSRPPFSSLMLLEEGQEVSVLGIMKGLAISSGNDAAYAIAHILGPGKRAFVDKMNARARSIGMKSTVFVDPDGWSEYNLVTAEDYALLAREYISLYPEALNELHSQLFMVYPLPENMPEGREFRIQVPRKKKNTNLLLGRVGGVDGLKTGYIDESGFNFTGTALRDGQRIISIIMGVFTDSYYQGIRLRAEESEKLINYGFYNYHYRSLPGIDFDEIRVWYGNSQFVQPVLSEVDEIVLGDDELLQVTSNVTLQDEIHAPLAVNAVIGSVDYYLGSVLLTSADVILPQGLEKGAWYKRIRDFLILSW…
scaffold00000012	Peptidoglycan D,D-transpeptidase MrdA	Cytoplasmic membrane	MKSRKHISNGRVYLLSAIFLIIIIIYIYKLFNLQIVDNLIYEKKAQEVSQRSNIIPAQRGRIFDRYSDVPLAMNVDSFAVNYTPAYGDEEYLPEMLAKLSEILDVSEEDLKRKFPGSRFSSYVASEIAEGVSFEKITIIAENIEEFPGISWSSKPKRYYNITGSIAHVLGYVGNITNEELQVLYNRGYSLRDVLGKNGIEKQYDHILRGKNGRIYNTVDVRGRQMTKEGNIQLPENGYDLVLTIDRHIQDLAEKALGPRKGSVVVLKPDTGEVLALVSYPGFNPNLFNQKGPNSFGSLSLNPDFPFLNRAIQSSYAPASTFKILLTAAALEDKDFNPNRLIDCKGHMELGNRTFLCHKKTGHGKLNLKEALAESCNIYFGTIGVENLGIAKISEYAHAF…
scaffold00000012	Methionine aminopeptidase	Cytoplasmic	MTDLELESIRELSILLHEVLLETSRTINPGSNLMTLRNEALSILALKCPEAELYSFDMNINETVCHGKSAKDRVAEGDIITLDLVICRNNLFADEAWSSICGEGSSEYKALLQKAWEISRKAVLSVKSGETSFTMKKEIHNALAGSGFSLIEEACGHGIGLKMHLSPDINFSLLNKDDVSWTEGMVFTIEPVISLGGAKLLHSKEKEWITDNREASAYFEHMVAISSTGVECLNIPKINKLNSIDIFRQII
scaffold00000013	ATP-dependent protease subunit HslV	Cytoplasmic	MKLRGTTILAVTKDGHMAMAGDGQVTMGESVVMKGNAKKVRRLLGGQVVCGFAGSTADAFTLEERFEGKLREFGGDITRSAVELAKDWRTDRALRKLEAMLLVMDKEKILVLSGTGDVIEPEGGAIAIGSGGSFALAAAKAYLDGSDLDAAEIAKRSLGIAADICVYTNHNIIVEEIV
scaffold00000013	ATP-dependent protease ATPase subunit HslU	Cytoplasmic	MSVGLEMQTPKEIVSELDRYIIGQDKAKKAVAIALRNRLRRSRLPDDLRDEIAPKNIIMIGPTGVGKTEIARRLSKLCKAPFIKVEATKFTEVGYVGRDVESMVRDLMASAVSMVKTELKEGVQEEARMAAEEALLDLLLPGSKVQNPVPDNQGNLPDIIPEPPGAHTREVLRRKLRDGELEDKMVEVKISGGGGPSIEIFSGSNFESMDMKMGALGNIFGGMNKKSRKVKVSQAREILLGEQTDKLIDSDNAMDMARDRVQNMGMIFIDEIDKIANSNAKAGGQDVSREGVQRDILPIVEGCTVNTKYGMIDTSHILFIAAGAFNLSKPSDLIPELQGRFPIRVELEDLNADAFEMILTQPKTALIKQYKELLGTEEVTLTFTDDAIRRLAELAEEVN…
scaffold00000015	Modulator of FtsH protease HflK	Unknown	MPERDVSPEKGKINLPMKPKFIWIILIVVIAAFSIMSGVYVVDQTEEAVVLTLGKYNRTTGPGLQYKIPLGIERVYKVPTKVIQTMQFGFRTDSAGITTIYSQKDYSNESVMLTGDLNIVDVSWIIQYRITDPKAWLFNVNNREKTIRDVSQSAINQLVGDRAILNVIGSERTNIEDAGIQMIQRIIESYGMGIQVTTVKLQNIVPPEGEVQDAFEDVNKAIQDMNRFINEGKEAYNKEIPKATGQAQQLIQIAEGYATERVNEATGDTARFVAVLQEYRKYPAVTRDRLYYEMIEKVFIQGSNADIVDKNLKNFVPFKSVGGQTTGGAQ
scaffold00000015	Modulator of FtsH protease HflC	Unknown	MNKSIKILITLLVLVILIAFLGPFYIVPEGEQALVTRFGKIVKVETDAGMKIRVPFVDNVSRYSNRILSWDGDPQRLPTSENQFIWVDTTARWKISDPAKFYESVTSMNQAYARLDDVIDSAVRTIIAQNPLAESVRSSDQIINSSAASQEAQLITDEEGSGPNFSITTGTNFPRIKMGREEISNRVLARAKITVPQYGIELIDIVVRQIRYSDDLTLSVYARMITERNQIAQAYRSYGEGQKAEWMGKLEREQKSIISGAYAKSEEIKGRADAESTRIYGDAFGQDVDFYNFWKSMESYQNTLPSLSKTLTTDLDYFRYLYNSSGR
scaffold00000015	ATP-dependent zinc metalloprotease FtsH 4	Cytoplasmic membrane	MSNEPDDKKTNAQGNNNNDDWKKKLQEQFKPENMEKRIKDMKTGKGGKYRFSFWYFLLVIVVLAVLNFMFLKTPDEVIEFSVFKEKVENGDIKRVKMTPSFYYGMTYTADEYASQVMDSLTQRLNGSKTAQAEGNMFKTVPINDPTFVPLMESRDIEYYAEQEKRNYFLEILVSWVVPLLFLFLIWRLIFKKMGGGMGGSNVMSFGQNNSKIVAEEDLNTRFKDVAGCEESKDELVEVVDFLKNPDKYTAIGGKIPKGVLLVGPPGTGKTLMARAVAGEAEVTFFRMSGADFVEMFVGVGAARVRDLFKQAREKAPCIIFIDELDAIGKSRAGAMSTNDEREQTLNQLLVEMDGFDSTSGVIILAATNRPEVLDPALLRPGRFDRQVLVDKPDLLGREA…
scaffold00000019	D-aminopeptidase	Cytoplasmic membrane	MKKAVIIVAIIIGTLILGAVLLLILKPSQPSPPRKISTTQELDLYLEEITSNSTPPSLSIAVLKDGKWVYKKAFGMADIPRNIPARTTTVYPWYSATKLFTSTAVLKLVDEEKLSLGDPVKKYLPAYNTVNKDGESVTITVEQLLNHESGLPEIIPEGLKWLHFASEAPVVQSEFFENRIKEDYRVVNFTPGSDTSYSNTGYIVLGVIIEKITGMSYENYVSENILKPLNLESTSFVRTAELQKRTATGSQPVIDIFTVLLRVYGDRGLLKQLVREKDNHRMWFEPVYTDYTPSTGLSGTAENLAKFGYFLMEAEGLEGQQIENKELLKEMQRPFTKNELERKYRKIKQFGYGLKVWKMTGSRVYGHSGGGPGYAAILAFVPEKNLVIAVNANDTNLKK…
scaffold00000021	Cytosol non-specific dipeptidase	Cytoplasmic	MNHSDRIISFLEEINKTPRKSGNRGPITAYLRGWAEKRGYEVKQDKTDNLLIRVPPTPGYEKAPIIVLQGHSDMVCEKVPESNHDFTKDAVKLVREGDWIKGDGTTIGADNGIAIALAMELVSSEDAEHPPIEILITSDEEIGLVGANALEDGFVEGKVLINLDSEEEGIFTIGCAGGADSDFTVPVNSAAPGSAQFYTLTLGGLKGGHSGMDIALNHGNALKMIERVLSSLSTQKGFSLASINGGSGATNAICRDADAVFAADGDIRPLIAEWASLLKGECGTVEEDFFLTVIEASAPGKVLNADSAQRVLRTIRLTPHGVEKMSSDIEGLVETSSNLAWAEISADKARLQTSQRSAVMSELKDMNERMIAVAELAGGSCFTLNKYPSWKPNPSSALL…
scaffold00000023	Putative zinc metalloprotease	Cytoplasmic membrane	MTIMKILFGLVGLSIVVVVHEAGHFIAAKLSGIKVEAFSVGWGKVLYSRMWKDTEFRISLFPLGGYCKMQGEQAMIQAWESKAKTIDTDEGDMYAASWWKRIIVSLSGPFMNLIFAGIIFFVISFIGYNIHFYPSRIVLASEYTQRSDYPADQAELQSGDLITAINGKEIERFDQLQRMIVVNPDEAITLTVKRDSKLMNIDVTPELNKESGAGYMGIYPWIDAVIREFSDESLLRDYGAMAGDRILAVNSRPVSHALDVSASLKEGELVQTMTILRNNQRITLDMSGGMELGLGGIKFDYLTYRTPAFKLISSFKNGALEAWESTRNSVKGLALLFKGINLQSAVSGPLRITYMTGDLAFSGFKAGIGEGLLSFFRFIALINIALFIMNLLPIPVLDG…
scaffold00000029	Aminopeptidase 2	Cytoplasmic	MKDPRLVRLAEIIVSHSLNVQPGERVYINFQGIATKDLTAELIQLITKKGAIPFWYFNDPPLFRDFLKEVNPEQMRSFTDLHRAIMKDVDCYIGINGTDNVFEHSDLSPEKLMLLQNVYKKEVVFEERVPNTRWCVLRYPNGAMAQLAQHSVEEFEEFFFRVCTLDYKELSKNLDPLKDLMDRTDRVRIEAPGTDLQFSIKGIPTVICAGKMNLPDGEIYTAPVRDSVNGTIRFNTPSLYKGEVFEVVELEFSEGRIIECDCNGNKRKLKEILNSDGGSSYTGEFALGVNPHILEPMKDTLFDEKIYGSFHLTPGNSYDDADNGNKSAVHWDLIQIQRPEYGGGRILFDDVLIREDGEFVLSQLLPLNKRDRGDLF
scaffold00000029	D-aminopeptidase	Cytoplasmic membrane	MKNIKLICTVLTFIALAAFPLSAQDKADEMNEYLQFIFTETGIPGMAVSVIQNGELFFEKGYGIETIGNNQRMTPNSVSAIGSVAKTFTTVAVLQLAEQGELALEDKVIDHLPWFRTLEKEKSDQITIGMVLSNSSGMHDNSVHYSWFVEDLDENSARDMAMSLASEQLLFDPGAGFNYSNSGFILAGLIIEKISGQKYEEYIEEHILEPLGMKSSTTDIKDFDELNVLYGNVPYFDGYVPAGGIKNISAYAAGTEFRSTTNDMTKFMSLFLKGNETAATKILSSESLEIMKQAKVDFKVFGEDLQYCMGLILYPEEQLYLHGGQTRTMSSMMLIDPISNCGIAILFNVSDINSEIYKISEMQIAYNVRNILNGKPLSSNFIEDDRKPDSYDLPEQVID…
scaffold00000033	Aminopeptidase T	Cytoplasmic	MINYKDYARVVLKKGLNLKKHQNLIILCNEGNYDMARELAKEAYALGAGYVEISVQDNYITKARLEAQKGEALEYVPNYEIGKGHQLLSEDWARIRIDSSEEQDVLATADSEKLGALSKAKRQALNFVSRSMMNGEHPWCVICSPGPEWAKKVLGDNATTEELWDVLKPVLRLDKADPAQAWEDHGKDLWDRCAKLNDMVLDRVHFEAEGTDLTIGLNSISRWHGGPAALPDGRMVFNNLPTEEVFTTPDYKRCDGTVRVTKALKVLETPIEGAWFKFEKGKVVDFGADKGHDILQKFLDMDEGARSLGEVALVDESSPIAASGLLFGSILYDENASCHIALGAGYPTCLELPPGTSGDETLRSYGCNTSLLHTDFMIGSPSLDVTGYDKDGKAYPVIR…
scaffold00000033	ATP-dependent Clp protease proteolytic subunit	Cytoplasmic	MIRRLEEEGKQQKSEGEQDALSQKMLKTRTILLSGEINKELAEKVIKQLLLLEADGDDPIKVFIDSPGGDADAGYAIYDMIRFIKPDVYTVGMGLVASAGALVLLAAPLDKRIGLPNSHYLIHQPLSGIRGVATEIEIHAVELEKLRVKINKLIAEETGVDEEKVSEDTDRDYWMNADEALNYKLVSKVITTRKELEKIEKK
scaffold00000036	D-aminopeptidase	Cytoplasmic membrane	MKIKSLFVLLLTLLLFISCAGIFPQKQSPRQDAENLLQEAVDRIGITGLSAAVVYEGELLFARGFGYRNTEGEAVTEDTLFQIGSVSKIVTALAVMKLAEEGVVDLDADIRLYLKDFNPKLLRPDDAPVTIRNLLTHHSGIPSDYMKDFELTQYDPDYFMSMSALLSQEYLTGAPGTVFAYNNAGFSLLGELVGTVSGMTYAAYLEQKIFRPAGMDDALVSLTDRNTPGVSGGFTAGEAEELKFIRDIPAGSILLSARDMGAFMDELLSCSRGESDLIVRPETLRSMFIRQNGDVPLDYDFEIGLTFWLKDFYNRLMVEHGGTIPPFRSSLKLLPEEGIGIFLSANDNIIDDIALNSLCEEVLALLIGADQTPTGTADPERHSLVPGEKEITRKAGHYN…
scaffold00000038	Oligoendopeptidase F, plasmid	Cytoplasmic	MSGMAIKERKNVPAGDKWKLDSLFSGPEAWEEGLKQLEVLIPKITSYKGTLGDSAPQLRSCLEFFNELEILEERLGYYAMLRKEEDVADSESMGRFSRYMSVATKSGAEASFLKPEIQALSDETLDSYMNDPVLEDFRISLERLIRYKPHILSEKEETLLAMQAESAGTARKAFSALTNGDMNFGSIEVKGEERELTNSSFGVFLLEADRDVRKKAFHQFYEGFESHKNTLSELLGGSVLRDIYTSKVRGFTSAREASLFPDNVPVDVYDNLVASVSANLEPLHRYYALRKKVLGLDELHLYDTKVSLIQDVKVKHSYDDAVEVVLKALSPLGELYGKTLGDGLKGGWVDRYENKGKRSGAFSAGSYKGDPYILLNFKEDDIRDVFTLAHEGGHSMHSW…
scaffold00000039	ATP-dependent zinc metalloprotease FtsH	Cytoplasmic membrane	MPQDDNGNKNNNDNFNFNNNRSALMFLGILILFFMFFFSFSTQGEMNEIPYSMFLEYVNKGMIYDVQILDQKEIEGRYINPSDNQRSGMSFKTVIPYYDDNLMGLLIDKGVSIKGGDKTISPAIIMLQLLPWAISFLFIWWMFRSMQGGGGNKAFSFGKSKAKRYDHGKDSITFDDVAGQDESKFELMEVVDFLKHPEKFTKIGAKIPKGVLLVGNPGTGKTLLAKAVAGEAEVPFFHMSGSDFVEMFVGVGASRVRDLFEQGRKNAPCILFIDEIDAVGRTRGAGYGGGHDEREQTLNQLLVEMDGFNTEQAVIIIAATNRPDVLDPALLRAGRFDRQVVVDMPDVKEREAIIGIHCKKINLSPDVDLSVIARATPGSSGANLASIVNEAALFAARRA…
scaffold00000046	ATP-dependent Clp protease proteolytic subunit	Cytoplasmic	MHVQNNTLVPVVVERTGTGERSYDIFSRLLKDRIVFLDGEINDVTADLVVAQLLFLESENPEKDINLYINSPGGSVTAGLAIYDTMQHIKPDVQTICIGQAASMGAVLLAGGAKGKRHCLPSSRVMIHQPWGGVQGQARDIGIQAREIIRLKKMLIQYFADNSGKDFEEIASDMERDFFMSAEEAVAYGVTDSILKR
scaffold00000046	ATP-dependent Clp protease ATP-binding subunit ClpX	Cytoplasmic	MARTKNKELKVCSFCGKHSDVAKKLIAGPGVYICDECVQVCNKIMSEEENISSDFVDDIPTPKEIKEYLDEYVIGQDAAKKSLSVGVYNHYKRIMFKDKVSADVELEKSNVLLIGPTGTGKTLLAKTLAKKLKVPFAIADATTLTEAGYVGEDVENILLKLIQAAGNNIAAAERGIIYIDEIDKIARKGENVSITRDVSGEGVQQALLKIIEGSEASVPPQGGRKHPNQEMLKIDTSNILIICGGAFVGLDKIIETRVTQQPMGFGSDLQTIHEKDLVALFSKMHPDDLVKFGLIPEFIGRLPIQVSLENLKKDDLKRILTEPRNSVIRQFEESLKLDDTELRFEEAAIEAIADKALERKTGARGIRSIVESVMLEIMYDLPSIEGKKKVIVTRDVIIN…
scaffold00000046	Lon protease 1	Cytoplasmic	MRINRSPLNLRKPELPVIILPDTVIFPYTVAPFFLTDAISTRAVDEAMRGKRDIFLAFQKEKADSTIQKKHLYSTGTVAHILQVLKLPDGNSRLLVEGRSKGELSKLVKRKDILMVQYKPIQESREIGRTLAVGMETLQETFYEYTRKNKKITKETKNQVEQAQTPEKVIGIIASQLTIPIEDKIALLEIDSPGEKLSRLSEIVQMEIEKSSLKHDISGRVRKKMEKTQKEYFLNEQLKEINKELGNSSQEDPSGAAELESRINEMTMPEEVKAKALKEVKRLSRLQPMSPESGVLRTYLEWLVDIPWSEESNDRMNLARAARVLDEDHYNLKKAKDRILDYIAVRQIREKLKGPILCFVGPPGTGKTSLGRSVARALNREFVRISLGGIRDEAEIRGH…
scaffold00000048	Aminopeptidase T	Cytoplasmic	MTDPRLEKLADSLVNYATELKKGEKVLINMNGDQSEQLVSAVIKKVYEAGAIPFLNHTNPRLLRGLLLNATEEQMDIMAESDRLLMSHMDAFIGIGSTRNPSETSDVPGDRMKIYMEKYVTPVHMEERVKNTRWVVLRYPTNSMAQSSGRSLEGFEDFYFQVCNLDYAKMSKAMDKLVKLMEGTDKVRITGPGTDLSFSIKGMSAIKCDGKVNIPDGEVYTAPIKDSIQGTLSYNCPAVYMGSTYENIVFRFENGKIVEAKANDTEKINKVLDTDDGARFIGEFAIGVNPYILNPMKNTLFDEKIMGSFHFTPGNAYDNADNGNKSSVHWDLVCIQTEEYGGGQIYFDDVLIRENGLFIHPELLDLNPENLK
scaffold00000053	Aminopeptidase C	Cytoplasmic	MNETIKFESIHDFKKTFNDSEKHSILLNSVVKNGIQDCCSSRECEVENSFNFSISINAGEITNQKKSGRCWMFAALNIMRLEIMKKLNIKNMELSQSYPLFWDKLEKSNYFLENIISTMTEDIDSRVLSFLLKDPLADGGQWDMFSNIIRKYGVVPKEAMPESKSSSETEQMNKLLTTKLRGFACELRKESASGKSINDLRCQKEKMLNIIYRILCISLGEPPRVFSYETRDEEDKFIRISNIEPKEFYEQYIGLDLDQYVSIINAPTADKPYNQTFTVQYLGNVKDGNPVLYLNLPSDELKKLALKQLKQGECVWFGADVDKYSNRELGILAMNAYNYAELFSTDFPMSKGERLDYGESLMTHAMVFTGVNIDENGNPDRWQVENSWGKDRGNEGFFV…
scaffold00000062	Lon protease 2	Cytoplasmic	MNELTTIPEELPLVPMKGSILFPEGLSSVRISGLAEDEAYFGDNNPSSMAAAVSLKKNFNLAELEKDDFYTVGTLAFIQSAEHKNDELKISMRGVQRIKITHVEKRSKIHFAKIESLPDIDDMDQNGRMSMVESMKDLAREIAGFFEGTGDAVKQLESMNHPGPLMYNIIPYLNISRSDKQELLEISSLKVRGLKVIDAMISQKESLKLQAEIAGKMTEKASRSYRENVLREQLKVIQKELSESDTEEDEGFKAKIDKSSMPDEVRKVALKELQKLEEQPPNSPETRIIQNYLDLLVDLPWASGETSEIDLEKAKTILDSQHYGLEKVKKRIIQHLAVMKLKNEKKGSIILLVGPPGTGKTSLGKSIAEALDRKYVRASLGGMRDEAEIRGHRRTYVGA…

## Sheet: S2
List of Peptidases identified in the genome of 'Ca Sphaerochaeta piezotolerans' strain S2
Gene Location	Predicted function	PSORTb localization	Sequence
scaffold00000060	Oligoendopeptidase F, plasmid	Cytoplasmic	MSFAEESDLEGLRIPHFYSPFYVYKYATGLSASIALSKKVLNGTEQDRQSYLDFLRSGGSLYPIESLRKAGVDMQKEEPVKDALSTFSSLLDQAESLLS
scaffold00000095	Aminopeptidase 2	Cytoplasmic	MNKQEIERYADLIIKGGINLQSGKGVVITTGPGTYYFARELSKSAYRHGASYVQVLLDDLDVLSERLKHQDEDALKFNPHFLKAFDYEFVSEGWSHIRIDSTEERLDHAPIDGAKNQILGKAKRQFSEAKTKKLMRHQLPWCVCVAPGPLWAKQVLGEEATTDDLMKVLTPILLLDADDPIKAWNEKASLLRKRQEYLNGLGIDTLHYQSSKSDLRIGFTERARFTGGSETLPDGREFFANLPTEEIFTTPDNLRAEGYITTTKPVEVLNTTTEEVRFVFKGGEVVEYQAKKGQDALDRFFAIDEGTRRLGEVALVDETSPIAKSNLVFNSILLDENASCHLALGEGYPSALKDGASLDTKEQLQQAHCNTSLMHIDFMVGSPDMKITAHTRDGRQVVI…
scaffold00000095	Aminopeptidase T	Unknown	MENLLTQYARLVIEVQLKLREGDSLSINSEASTLTFARLLAQKAALATRQTVTIVHTNHGKVVDAIPIEPIEKEIFRPPVQGAVMCHIVDLDEHPYLTPTDLNTAAEEVTTLGKYGLLADPVFLDRRIAVPWANIPYPGPRWALQLLGTQASEEDIWRLFTTLYRIEDEHGFRFWEEQGNLLAYRKQKLNERGRCRIRLVGDLWEIGATMAKDTLWAGGRQTLPSQRSFFSSLPVQAIHAALDGKSANGTFTSSRPFYVLGQEVKGARFTVEDGLVTEYSAQSGEEALTALFSVDENAKRVSEISLADHDTVESHYLGKSIHPHFAREMTSTIVLGGFSLDNLTTQQYEGDIEESALCSSLVRVVVPIGDSHLSVTLHSEDGSESSVMEEGIFTEEGLV
scaffold00000135	putative peptidoglycan D,D-transpeptidase PenA	Cytoplasmic membrane	MDLAQVSEVIAPFVEMSPSEIQQKASNYTTYAQIKKAIDDRQVEPLRSVLQEHGLQNQVNVEKRIGRTYPAQFHASQTIGFTNVEMEGIEGIELSQEEFLNPYPEIGNRGTTYGEDVILTLDVDIQYALDVQLQKIADEFNPDYAMALVLDAQNGDILGMSSYPWYDINALGQSEEEQRRNNAVNLLYEPGSVFKLFSMASILQIGEAQTEEHFLCDGSYTFNAGSSNVTINCTSPHGEVDVETMLAKSCNGAISHWALQTDPISFYTMLQQMGFTNSYDISLPSKAKAYIANPSQWSGRTLPTIAFGQELLVSALHLCTAATALSPSGELIAPHLILSRSSPVSGEESYQRERTVISQVLEPSVTERIREGMYRASLSGGTGIQASVEGVDLGVKTGT…
scaffold00000154	Putative aminopeptidase YsdC	Cytoplasmic	MTNIKRIQRICDANGISGFEDAVLEVIRKDGAHLGSFEEDSLRNLYLSRTQNQEGKPTVLLDAHTDEVGFMVKCIREDGMLEFIPIGGWVTTNIPAHMVRVQRRDGSTIPGIVGSKPPHYQSEAERKSVPDISSLFIDIGASSKQQAIEMGAEVASPVIPEATCTYNPETKLLFGKAFDCRLGCSTILDVMEDLQEETLDVNLVAGFASQEEVGCRGAQLTARKVNPDVAICFEGSPADDTFLPPYQQQTIVGKGPMLRFIDSKMITNPRFQRFALDLAEKHQIPVQQGVRNGGATNAAALHLSGQGIPTIVIGIPVRYAHTHWGISSTEDVESSIRLARAILSNLSGEIIAGF
scaffold00000158	ATP-dependent zinc metalloprotease FtsH	Cytoplasmic membrane	MTVKLRKDSQENGPDKQSDNQDPNQYWQGPPKNDKKPPFMTPNNPKNRFALIVFATLAILFAYMFFDSAAGAEQSVPYTTFISYVDSGQVTQVEIKEQSLIRFALKNGLTAQTRIPYFDETLLESLKQQGVSVTGSVQEISFLQVILQLLPWIIFIGFTIMLYRQSSGLNGKMMSTLGKSKAKEYMETDTKTTFKDVAGQIEAKYELEEVVSFLKHPDHFTKVGAKIPRGVLLVGPPGTGKTLLAKAVAGESGVSFFHTSGSDFVEMFVGMGAARVRDLFEQARKHSPCILFIDELDAVGRTRGGGLGGGNDEREQTLNQILVEMDGFGTTTGVIVMAATNRPDVLDPALLRPGRFDRQVVVDLPDIKEREEILRIHCRKIKLEKDVDLKRLARGSAGT…
scaffold00000167	Putative zinc metalloprotease	Cytoplasmic membrane	MSGIAAILMKYLIGLVGITIVVVIHEIGHLVTAKLNGIDVEVFSFGLGPKLLATQHKGTEYRISLFPLGGYCRLKGSDDLSQALIHKQKQFTHTEEGSLFSAHPARRVLTYLSGPIANLLFAALLYAILASLPTQVITNEAVVATTGEYPSLFNNQDSPAYEAGIRKGDKIIGLGETPIDDWQALEAKLAESNGLEQFTIQRNGETIDIEVQGAPKPDGGYRYGLTPIQELQVGSVRYGSPAYSQGLQEGDVIVSVEDIPVMNQLDLLTVLGDHTEDEISFTVVDTNGQERDLRFTPGRNEGGSFVLGFSLAVNTKEGENERFSLIGGIRKGWNVAEETISSLRNLVSRRDADLRSEVTGMARSALMIGDITTLGFESSTASGIRGLLYLMGVVSISLA…
scaffold00000169	Modulator of FtsH protease HflK	Unknown	MDTMQQPPRPARKVKNISPKLVIWIIVAVVLIMLVLSSFFVVDQTEQAVVLRLGKYNRTVGPGLQTKIPLGIETSYNVPTQVVQTMTFGYRSNSSTSPLFGNSDYTSESLMLTGDLNIIDVQWIIQYKIENPVNWMFKVESRETTLRDISQSVMNKLVGDLPILSVMTSERTRIEIEAQENMQKIFDSYELGVRVVTVKLQNIVPPVGEVQDAFEDVNKAIQDMNRLINEGKQNYNKVIPSARGEANKLIQQAQGYAAERVNQAEGDVARFNSVREVYEQSQTITRTRLYIETMEAIINPTESGSVTLVDKNLSNFLPVQMVEGGTK
scaffold00000169	Modulator of FtsH protease HflC	Cytoplasmic	MSTNTNKKLVTTLVVLVVFIAIFILLGPFYILAEGQQSVITRFGKIVDTEQNAGLKFKMPLVDSVVIYPKKILSWDGAAQRIPTKENQFIWVDTTARWRISDPAKYYETVNTVNNGIFRLNDVLDSSIRTIISENYLNEAVRNSNEINVIEVEEQVQNVESIEDAERLRNLTATVAKQETISIGRDGLSNMMFAQAKQFTDEFGIELIDIVIRQIRYSDDLTESVYQRMIKERNQIAEAYRSYGRGQLAQWQGKTEGEEKQILSEAYAESEKIKGIADAEAAKIYAESYEVDPEFFELWRTLESYRKTVPGLDKILSTDMQYFDMIYGRDAQE
scaffold00000181	Lon protease 1	Cytoplasmic	MGVSIARSLKKEYFRFSVGGMNDESEIKGHRRTYIGAMPGKIIQGLRITKSKNPVFLIDEIDKMGVSYQGDPASALLEVLDPEQNNTFRDTYLDIPFDVSEVLFIVTANTLETIPRPLLDRMEIIQLAGYTSDEKLAIGKKYLVPKSLEKHGLSKSEIRYPAKILRKIADEYAREAGVRNFEKSLHKINRKVALMLTENPEEKLPVTINEKLLYELLGQPIFVEDEILKADRPGMAIGLAWTSMGGDTLIIEAQNTPGKGEIKLTGQLGEVMQESVSLAYTWVKAHALERKIDPSWFEHNSIHLHVPEGATPKDGPSAGITMTVALYSLVTNQVIAPDLAMTGELSLKGRVMPIGGLKEKVLAARRNKIKDIIIPQFNKRDLDKLDEQVTQGINFHLVG…
scaffold00000198	Thermostable carboxypeptidase 1	Cytoplasmic	MTQREAYNRLVELDRQIVLIDHMEATLSWDQEISLSPLGLEERSEQLGYLAQLRHDLASSSEMGDVLAHLEGVNDASDVERGLIRIRRREYEKMKKLPASLVRSISEQGARAHNSWVAARQAGAWSLFSGDLASMVALVREKAALLKQEGGGLYDGLLQEFEEGMRTDQVARLFTEIKAPLISLVDRLASKTVDTGFLYGTYPIEQQQIFANEVLKAMQFDFQRGSCAVSVHPFTTTIGSDDIRITTRYTDPSVMDSFSSTVHEGGHALYEMGASSSILKGTSLASGASLGMHESQSRLWENMIAKSPEFWQYYYPRFKELFSAQTAGVSLDQFVRAINKVERTPIRVNADEVSYSLHVMLRFNLEQMIINGEVSIDEVPEAWNEEHRSLLGFTPASIK…
scaffold00000201	Cytosol non-specific dipeptidase	Cytoplasmic	MQDAVKGLKPQALWNYFSDLSDIPRESGNEEGVRQFLLAFAKEHELEAVVDAVGNVIVRKKAYPGFEKRPSVALQGHMDMVCVKEAWSTHDFEKDPIELVQDGDFLRANGTTLGGDNGIAIALALDILADKEAKHGPLEAIFTISEETGLTGAFNIEQDKVQSRLLINLDSEEEGVLYIGCAGGIEVDVTLPVQWEAVPSSFKAFTLTANGMLGGHSGGEIHKQRANAIKVAARALSQIHSCMVFKAEGGTKRNVIPSVCTLSFAVPSGEIETLKAFVSQTQQMLSDEYALNDPDIRLTLEETDVPKKAVDGTISKQLLTSLYAAPHGVDAMSFRIPGIVETSSNLAILRLDEEAFHVTSSHRSSVLSARDDIARRFASVFTLAGAKTTFVGAYPAWTP…
scaffold00000234	ATP-dependent protease ATPase subunit HslU	Cytoplasmic	MGYSASRKLDELKPSQIVSELDKYIIGQQKAKRTIAVAIRNRTRRKRLPEEIRDEVSPKNIIMIGPTGVGKTEIARRIAKLSNAPFIKVEATKYTEVGYVGRDVESIIRDLMSIAVQQVKAELAEAEKEKVASRVEERLLDMLLPQAKGEEKSDVVPAGSSFTDSQKATRERFREMLRDGKFDDREIEVNVQSRKRVGIEVLGQPNMEELQDAMQSLGSIFGNGRGHNRKLTVKRAREIFTEEETEKAVDNDRAIDEAKERVEQMGIVFLDEIDKVAKSGGGASSIDVSREGVQRDILPIVEGTSVSTKWGVIDTTHILFIASGAFHVSKPSDLIPELQGRFPLRVELDDLSADDFYRILTEPANAMTMQYHELLKTEGVEIIFDDAAIRKVSEIAYEV…
scaffold00000234	ATP-dependent protease subunit HslV	Cytoplasmic	MSSFKGTTIVAVRRNGHVAIAGDGQVTAGDTILKSNAHKVRTLYDGKVITGFAGTTADAFTLFELFEGKLKQYNGDLTRSAVELAKQWRTDKQLRQLEAMMLVSDGKRIFLINGAGDVVDPERDAIGIGSGGNYALSAALAYLEADSTMSAEEIARKSVQIAASVCIYTDDQINVEVL
scaffold00000247	Oligoendopeptidase F, plasmid	Cytoplasmic	MKGTTITLDARRGYTSPLDRSLTQSRIDRPILDALISTIEKNLPMFRGYLQNKAKALGLESCAFYDLFAPVGKEEQHFSYDEAHAFIVQQFSSFDPEMGSFADQAFKNRWIDPESRKGKVGGAYDTAFPLAKQSRILSNFDFTYNGVSTLAHELGHAWHDHVVLQKSNLLRSYPMTLAETASIFSEFLVFQGALEESSKEGRLALIEHFLQDATQVCVDILSRFYFESAVFSRRKEGDLSASAYSALMEDAQKRTYGDGLCVYHPYMWAVKGHYYSSDFSFYNYPYAFGQLFALGLWAQSKQTGTDFPASYKELLGATGSLPASEVAGLAGIDLADVSFWQEAMDVIASYAKEFADGLSD
scaffold00000257	Proline iminopeptidase	Cytoplasmic	MERETKMIPIKTPQGEFNVWVQRCGNNPSKRLLLLHGGPGMSHEYFKSFEEHFRDSDIEYIYYDQLGSHNSDNPADRSFWTIERFVDEVDQVRKALGLGPDNFFLLGHSWGGVLAMEYALAHPEALKGLIISNMMADCIAYQKYADDVLGPQMDPAVLKRIKELEAAGQYTSEEYEALLVPYYERHVLRRPMDEWPQCVTSSLSHANQDLYVYMQGPSEFGIAGVLETWDRSKDLPKITIPTLVIGAEYDTMDPAYMEWMSKQLPKGEYLYCPNAGHMAMWDDPEGYHGGLKQFINKV
scaffold00000266	Methionine aminopeptidase 1	Cytoplasmic	MIRLKTEAQIAGIREACHLTAELMHNLSSYIQEGMSTFDIDQYCYQFIVNHKGVPAFLHYEGFPATACISVNEEVIHGIPSKKRIIQEGDLVDVDLGINMNGHFSDMARTFIVGKTKDEYQQLCDVTEESLRLGIEAASQKGARIQDIGSAVYKHARKHGYGVVRDYCGHGVGLDVHEEPEIPNYTSSYLPNPRIREGMVLAIEPMINLGTHKVRLLSNDWTVVTADGLPSAHFEDTVAITKHGLEVLTVF
scaffold00000296	ATP-dependent Clp protease proteolytic subunit	Cytoplasmic	MNIHPERMQSNIPMVVEQSGVGERAYDIFSRLLKDRIIFLDGEINDATADLVVAQMLFLESEDPTKDISLYINSPGGSVTAGLAIYDTMQYLHSDIQTICIGQAASMGALLLCAGQEGKRFILPSARVMIHQPWGGVEGQSSDISIHAKEIGRIKNLTIDIIARHTHKTYEQIAKDVERDFFLGSDDAVSYGIVDSVMRRS
scaffold00000330	Lipoprotein signal peptidase	Cytoplasmic membrane	MAKKDTSRFIPLMLTVLIIISDQLSKAWVVATIPENTIGFRYLGDFLAIVHVRNTAIAFSMGDGLPVAVKLLFFIIVPVILVIAVCVVYFSRKIHLSVFQRWVLALFLGGGTGNLIDRIFRGFRVVDFISVKVYGFLGFERWPTWNIADASLVVSGILLAASLLLENSETKEDNNV
scaffold00000330	Lon protease	Cytoplasmic	MTDTKKRVHPLTYEEASFDFDPLLISECRALGSREHIVGQPRALRSLEIGLSLQKCGYNIFVSGEATSGRHEAVRYCAEHQRNNIDAIRDIVYVCNFKQPDSPSALTFRPGEGERFCDACSAFNQELLNLTQDSDHFLEKAERLVDQLEQQFPDNRQLSSYFAHLKADLAREAIHIQHLDAEMLKSDPIARKYQANLLVNHAQTRQRPLIIESYPTFDNLFGSVDSDEKIPHLSLHAGSLLEAAGGFIVIEAEKLLGESGLWESLKRYLDANALAYEAGLVTKGELKSKMIRPQVVPLPIKVILIGSEEVYDMLSDEDERFLTLFKICAQFDYSMDLSKEAIAQSIWALDAYAKSHHLLPLEDSAFGQLLRYSCWYVESRTHLTTHFSSLYDVIEEAHW…
scaffold00000375	ATP-dependent Clp protease proteolytic subunit	Cytoplasmic	MPQEEEKKPATQDPQIQEKLLKTRSILLSGEIDKESAESVIKQMLILEGESDEPIKIFINSPGGDVDAGYAIFDMARFITAPVTMIGMGLVASAAALVLLAVPKEQRIALPNSTYLIHQPMSGMKGVATDIEIHAQHLEKLREKLDKLIAQETGKSLEEVRSDTERDHWLSADEAQSYGLVSRIVKQRSEL
scaffold00000380	Putative aminopeptidase YsdC	Unknown	MPGSKRFKISLHDGVAIKVRDNSLISHPKVNQVLVETCKSEEIKYQMEVLEFGGTDAGGISLTREGVPASCLSIPTRYAHSAHETVSKDDVEAAIKLLAKVSEKAFEI
scaffold00000417	Rhomboid protease GlpG	Cytoplasmic membrane	MFMKKSTILNRRFRDTTYKNVTLKLVIINVLVYLVTSMVYPRLTYYLAMIPSLVLGGYLWQPFTYMFVHGGFSHLLFNMLSLFIFGSMVERRIGSKEFLLFYLLTGLFSGIVSFFSYYLAGTNVILVGASGAIYGVLLMFAVFYPYSVIFVFGLIPIRAPILVILYALIELSSHVFGAGGNVAHLTHLSGLIFGYLYCRIRMRINPLEVFRRTL
scaffold00000432	ATP-dependent Clp protease ATP-binding subunit ClpX	Cytoplasmic	MIEKRVSSHAMGFGASIINAQDKDLHTLYSKLLPDDLVKFGLIPEFIGRLPIHVALNNLTKNDLMRIILEPKNSIIRQYEASFRLDGIEFVFKSDAVEAVAEKAFEQKTGARGLRSIVENVMMGIMYDIPSIKQVKQVIIGRECVINGEQPEVIRGA
scaffold00000487	Aminopeptidase 2	Cytoplasmic	MADPREEKLAKLLVEYSVKLQKGESCLINAVDVPTSMTEALIKAVYDAGGYPVVNIWNQRIERAMVENASKESLEAWAEVDTYRMKQMDAFIGIRGIANVRELATIPAQSNLASTYYNIPVHMKTRLPYTKWVVLRYPTEIMAMQGGMGTREFEDFFYKVCTEVDYEAMAKAMAEAKTFLDTVDQVHIKAPGTDLKFSVKGMGWIPCAGEMNIPDGEIYSCPVKDSVNGTIAYNTASTYHGHQFKDVRFTFKDGKIVEAHSDDDALINEILDIDEGARYIGEFALGCNPGIMNPMDNILFDEKIYGSIHFTPGNAYEDCDNGNKSAVHWDLVQIQRGEYGGGEMYFDGELVRKDGVFVHPKLTCLNLSL
scaffold00000502	ATP-dependent zinc metalloprotease FtsH 4	Cytoplasmic membrane	MALNTYMVSRQSNVNPVDYNQFKSLVEDGTIQRVAIEEEQYIGYPFTRDQAVNDLQTYTTNPQVGLESSTYLQSFSTYKVDDPSFIPLLDENGIEYYATAPERPSILSSILSYILPFVFIILFWRFLFSKMGGQGGQGVLSFNQNKAKIVAEGDTGVRFADVAGADESKYELEEVVDFLKRPEKYTEIGGKIPKGVLLVGPPGTGKTLLAKAVAGESGVPFFKMSGADFVEMFVGVGAARVRDLFRQARENSPCIIFIDEIDAIGRSRVSAGMGGNDEREQTLNQLLVEMDGFDSRTGVIIIAATNRPEILDPALLRPGRFDRQVLIDKPDLEGRLAILKIHTKKIKLGDDVDLRKIAQGAAGLAGADLANIANEAALMAVRQDRKVVMQEDFEEAIEK…

[truncated: 12 more sheets: S6, L6, SYP, A2, Izemo-BS, Cloa-SY6, Igna-SY6, Chflx-SY6, B1T, Plnct-SY6, S3T, S3-i]
