# Supplementary material for: Organic matter degradation in the deep, sulfidic waters of the Black Sea: insights into the ecophysiology of novel anaerobic bacteria
Source: Microbiome. 2024 May 27;12:98. doi: 10.1186/s40168-024-01816-x (PMC11129491; doi:10.1186/s40168-024-01816-x)
Supplement: Supplementary file 2 — Supplementary Material 1. [file 40168_2024_1816_MOESM1_ESM.zip › Supplementary Table S41.xlsx]

## Sheet: S5
List of Lipases identified in the genome of Psychrilyobacter piezotolerans strain S5
Gene Location	Predicted function	PSORTb localization	Sequence
scaffold00000006	Phospholipase YtpA	Cytoplasmic	MEKKIKLWEPPAAMGIKGTVFIIHGMGEYSKRYEGTAGYLNDNGYRVAMIDHAGHGNNIKRLDELGLVKDEFKSSLEEIVDSIEKIRDDRPLFILGHSMGSFMAQILLERGVGSDGFILSGSTRPSKVSIKFGYFLSGFLLIFRNKRDLILNKLLFGRNNLKFTGDKKFRWLSRDEKMVEEYEADPLCGFIPYTSYFKGLFYLLRESLKIGNKRNYIKTPVYIFSGSDDPVGVYGSGVEKLYEFYKKIGYRDITLKLYTKGRHEMLNEVNRREVCDDLLTWLDRRAER
scaffold00000012	Cyclic-di-AMP phosphodiesterase PgpH	Cytoplasmic membrane	MKKIELFGRRLTIGFEKKEKIKKEIKDTGLSTKEVVNEKVIYLILILVITVASANTYLFNGYLNLGDVARKDIIAPTDIVYNDRAAKERIISEILTSSQKEYISVENVEEETLQRIEIFFEQIKKNKNLDLDLAYEKIRDEFDVKISFKVFTYLFEKPDYELDNLKDKYLKDVKTLYKHGVKKDGNLLRLNNVFEKIEDSDFYEESVIETFIKPNYILDSEKTERLLKEKIEQVKDVPIRIKAGSVILKKGEAVSESKVVILKNAGLYGKTSKIIKFMGTLIYLFILSIIFKNICTKFMFDEIRKKSYYSAIMLSLVVGIISFRVIDPNWKYILPIETVFILLGILINIKVSLIIGGFLILYAIPLNGFSIEYLVIEIFSLMVSLYLVTKIKNRTNIIN…
scaffold00000017	2',3'-cyclic-nucleotide 2'-phosphodiesterase	Cytoplasmic	MKVLIIGDVVGKPGRNILTDYLERKKSEYDLIIVNGENAAAGFGLTEKIAKQFYEIGVDAITSGNHIWDKKEMVEYLKTDHKILRPLNYPKGVSGVGWNIFTTPAGEKVGVVSLQGRIFMPPIDCPFQRITEVLDEIRKQTTNIVVDFHAEATSEKMAMGRFLDGKVSVVLGTHTHIQTSDSRILDGGTGYITDVGMTGSHDGIIGMTVDSVLPRFLTSLPTKFAICNDNVRINGIEVELDQYGKCSDIKRIDLSIEELDFADFL
scaffold00000020	Putative metallophosphoesterase MG207	Cytoplasmic	MKVLIVSDSHSRLDNLMKIWEKEVPDVVISAGDYSKDVEELSYIYEDSEYYIVRGNCDYMDNNTEDNLEFELSDKKIFLTHGHLYGVKTSYDYLRMEANDRGTDLCIFGHTHIPYLEEEGMILFNPGAVKDGLYGILEINNDKINIEHRKL
scaffold00000084	Glycerophosphodiester phosphodiesterase, periplasmic	Periplsmic	MKKIIGLLLVLVFVGCSTINVAEEKKTEKTKETKKIVVAHRGASGYLPEHSMAAKSMAYAMGADYIEQDVVMTKDNELVVLHDHYLDRVTNVAEVYPYRKREDGRYYAIDFTLKEIKGLKMTEGFNVKGGKTVAGFPERFPIWKSDFRVHTLAEEIELIQGLNKSTGENIGIYPEIKAPWFHRHEGKDISVAVLKVLKKYGYTQKNDLVYLQCFDPNELIRIKTELLPEFGMDIKLVQLIAETSWDETMVYEDGKAVPYNYDWMFEEVGMEKISQYADGIGPWKPMLVTNRSTKGNLIITDMVKDAHRYGMVVHPYTFRLDKGRIPGYASNFEDMLDIFYNKVGVDGVFTDFPDRAVNFLKVKKIRGY
scaffold00000084	Glycerophosphodiester phosphodiesterase	Cytoplasmic	MKIIAHRGASGYAPENTRVSILKGLELGCDGFEVDVQLAGSGEVVVFHDFTLERTTSGKGFLRDINLYDLKKLDLGSWFSEEFKGEKIMTLEELLKIVPENKILNIEIKVRHDEMNKIEGKVVEILKRAGRVEGDVIISSFNHRIIKEINKLEPKLKTGLLLTAGFMDIENYIKLNNLKIYSLHFYGEFTGRKMVEKMNEMGIKTYIWTVNSVEEAKILKDFGVTGIITNFPDKFRDLREV
scaffold00000097	Phosphodiesterase YfcE	Unknown	MKIFVMSDIHGSIYYLEKALECFKREEADYILILGDILYHGPRNPLPRDYNPKLVAEKLNLYKDKIIATRGNCDSEVDQMLLEFPIMSDFTNLFLGGKRIFATHGHLFTEEKFPIGKGDILISGHTHLPLAEKEDIYIFNPGSIALPKGGNPNSYGILTSSSWDIKDLDGQTLKSILY

## Sheet: SD5T
List of Lipases identified in the genome of Psychrilyobacter piezotolerans strain SD5T
Gene Location	Predicted function	PSORTb localizatioin	Sequence
scaffold00000002	Phospholipase YtpA	Cytoplasmic	MEKKIKLWEPPAAMGIKGTVFIIHGMGEYSKRYEGTAGYLNDNGYRVAMIDHAGHGNNIKRLDELGLVKDEFKSSLEEIVDSIEKIRDDRPLFILGHSMGSFMAQILLERGVGSDGFILSGSTRPSKVSIKFGYFLSGFLLIFRNKRDLILNKLLFGRNNLKFTGDKKFRWLSRDEKMVEEYEADPLCGFIPYTSYFKGLFYLLRESLKIGNKRNYIKTPVYIFSGSDDPVGVYGSGVEKLYEFYKKIGYRDITLKLYTKGRHEMLNEVNRREVCDDLLTWLDRRAER
scaffold00000003	Phosphodiesterase YfcE	Unknown	MKIFVMSDIHGSIYYLEKALECFKREEADYILILGDILYHGPRNPLPRDYNPKLVAEKLNLYKDKIIATRGNCDSEVDQMLLEFPIMSDFTNLFLGGKRIFATHGHLFTEEKFPIGKGDILISGHTHLPLAEKEDIYIFNPGSIALPKGGNPNSYGILTSSSWDIKDLDGQTLKSILY
scaffold00000011	Putative metallophosphoesterase MG207	Cytoplasmic	MKVLIVSDSHSRLDNLMKIWEKEVPDVVISAGDYSKDVEELSYIYEDSEYYIVRGNCDYMDNNTEDNLEFELSDKKIFLTHGHLYGVKTSYDYLRMEANDRGTDLCIFGHTHIPYLEEEGMILFNPGAVKDGLYGILEINNDKINIEHRKL
scaffold00000044	Glycerophosphodiester phosphodiesterase	Cytoplasmic	MKIIAHRGASGYAPENTRVSILKGLELGCDGFEVDVQLAGSGEVVVFHDFTLERTTSGKGFLRDINLYDLKKLDLGSWFSEEFKGEKIMTLEELLKIVPENKILNIEIKVRHDEMNKIEGKVVEILKRAGRVEGDVIISSFNHRIIKEINKLEPKLKTGLLLTAGFMDIENYIKLNNLKIYSLHFYGEFTGRKMVEKMNEMGIKTYIWTVNSVEEAKILKDFGVTGIITNFPDKFRDLREV
scaffold00000044	Glycerophosphodiester phosphodiesterase, periplasmic	Periplasmic	MKKIIGLLLVLVFVGCSTINVAEEKKTEKTKETKKIVVAHRGASGYLPEHSMAAKSMAYAMGADYIEQDVVMTKDNELVVLHDHYLDRVTNVAEVYPYRKREDGRYYAIDFTLKEIKGLKMTEGFNVKGGKTVAGFPERFPIWKSDFRVHTLAEEIELIQGLNKSTGENIGIYPEIKAPWFHRHEGKDISVAVLKVLKKYGYTQKNDLVYLQCFDPNELIRIKTELLPEFGMDIKLVQLIAETSWDETMVYEDGKAVPYNYDWMFEEVGMEKISQYADGIGPWKPMLVTNRSTKGNLIITDMVKDAHRYGMVVHPYTFRLDKGRIPGYASNFEDMLDIFYNKVGVDGVFTDFPDRAVNFLKVKKIRGY

## Sheet: BL5
List of Lipases identified in the genome of Psychrilyobacter piezotolerans strain SD5T
Gene Location	Predicted function	PSORTb localization	Sequence
scaffold00000002	Phospholipase YtpA	Cytoplasmic	MEKKIKLWEPPAAMGIKGTVFIIHGMGEYSKRYEGTAGYLNDNGYRVAMIDHAGHGNNIKRLDELGLVKDEFKSSLEEIVDSIEKIRDDRPLFILGHSMGSFMAQILLERGVGSDGFILSGSTRPSKVSIKFGYFLSGFLLIFRNKRDLILNKLLFGRNNLKFTGDKKFRWLSRDEKMVEEYEADPLCGFIPYTSYFKGLFYLLRESLKIGNKRNYIKTPVYIFSGSDDPVGVYGSGVEKLYEFYKKIGYRDITLKLYTKGRHEMLNEVNRREVCDDLLTWLDRRAER
scaffold00000003	Phosphodiesterase YfcE	Unknown	MKIFVMSDIHGSIYYLEKALECFKREEADYILILGDILYHGPRNPLPRDYNPKLVAEKLNLYKDKIIATRGNCDSEVDQMLLEFPIMSDFTNLFLGGKRIFATHGHLFTEEKFPIGKGDILISGHTHLPLAEKEDIYIFNPGSIALPKGGNPNSYGILTSSSWDIKDLDGQTLKSILY
scaffold00000012	Putative metallophosphoesterase MG207	Cytoplasmic	MKVLIVSDSHSRLDNLMKIWEKEVPDVVISAGDYSKDVEELSYIYEDSEYYIVRGNCDYMDNNTEDNLEFELSDKKIFLTHGHLYGVKTSYDYLRMEANDRGTDLCIFGHTHIPYLEEEGMILFNPGAVKDGLYGILEINNDKINIEHRKL
scaffold00000042	Glycerophosphodiester phosphodiesterase	Cytoplasmic	MKIIAHRGASGYAPENTRVSILKGLELGCDGFEVDVQLAGSGEVVVFHDFTLERTTSGKGFLRDINLYDLKKLDLGSWFSEEFKGEKIMTLEELLKIVPENKILNIEIKVRHDEMNKIEGKVVEILKRAGRVEGDVIISSFNHRIIKEINKLEPKLKTGLLLTAGFMDIENYIKLNNLKIYSLHFYGEFTGRKMVEKMNEMGIKTYIWTVNSVEEAKILKDFGVTGIITNFPDKFRDLREV
scaffold00000042	Glycerophosphodiester phosphodiesterase, periplasmic	Periplasmic	MKKIIGLLLVLVFVGCSTINVAEEKKTEKTKETKKIVVAHRGASGYLPEHSMAAKSMAYAMGADYIEQDVVMTKDNELVVLHDHYLDRVTNVAEVYPYRKREDGRYYAIDFTLKEIKGLKMTEGFNVKGGKTVAGFPERFPIWKSDFRVHTLAEEIELIQGLNKSTGENIGIYPEIKAPWFHRHEGKDISVAVLKVLKKYGYTQKNDLVYLQCFDPNELIRIKTELLPEFGMDIKLVQLIAETSWDETMVYEDGKAVPYNYDWMFEEVGMEKISQYADGIGPWKPMLVTNRSTKGNLIITDMVKDAHRYGMVVHPYTFRLDKGRIPGYASNFEDMLDIFYNKVGVDGVFTDFPDRAVNFLKVKKIRGY

## Sheet: M1PT
Gene Location	Predicted function	PSORTb localization	Sequence
QQWG01000001.1	Acyl carrier protein phosphodiesterase	Cytoplasmic	MNFLAHLFLSGESEKIMVGNFMADYVKGRKHENYKVEIQHGILLHRSIDSYTDTHPIVSQSGQYFREVYRKYSSVITDLIYDHFLAKNWEMYHTQPLPLFVSRCHEVLVKNYLVLPRQVKMFLPFLIKSRRLETYAEIEGLRTALNIMVRYTSLPEKTDLAIDILLENYDALESEFHSFMKDLIAYIVNEKEIELKHLVKKA
QQWG01000002.1	Phosphoribosyl 1,2-cyclic phosphate phosphodiesterase	Cytoplasmic	MKLTFLGTGTSQGIPIIACKCPVCLSTDKKDKRLRTSAMVEVDGQNIVIDSGPDFRYQMLRAQIEKLDAILFTHEHKDHTAGLDDVRAFNWVNKKAVDIYAEERVQASLKQEFAYVFAEFRYPGIPQLKLWTVENKTFYINGTEIVPIRAKHFKLPVYGYRIDGLAYITDANYISDKEKEKLQGLKVLVLNALRKEKHLSHFTLAEALALIEELKPEKAYLTHFSHQLGFHEEISKELPENVFMAYDGLKIEIY
QQWG01000004.1	Putative esterase	Cytoplasmic	MKNYIYELKLKVRDYECDLQGVVNNSVYQNYLEHARHEFLESAGNNFKALHEEGLDAMVARVEIDFKTSLSSGDEFVVKLNIDRDGPKLIFHEDIYRLSDNKLCAKGKVFTICLKNGRLTKGEIFDKIFAKHLN
QQWG01000004.1	Fluoroacetyl-CoA thioesterase	Unknown	MSLDKGLSFTQEITVEENNTAIAHGSGKLPVFATPAMVAFMENTAVKCIENNLDKALDTVGIQIDTKHIKATKVGKKVTCTAKLTEVDGKKLTFEIEAADEDGPIGSSLHKRYVIDPIKFMERA
QQWG01000007.1	Proofreading thioesterase EntH	Cytoplasmic	MINTEEKLQVLNKISSDTLMEHLGILYTEIGEDYLVAEMPVTSKHYQPMRILHGGATLALAESVGSALSVIHIDMDRFEVKGMEINANHIRSVKKGTLRAKAKFIHKGRTSHIVEINICNEQDKLISICRLTNVVLKKQL
QQWG01000010.1	Putative phospholipase A1	Outer membrane	MKLKIYFLLLINFAFVTSSVAQDLFKKQQISLLEQWDLADTLKNQSGLFHIKQYKPVYILLGNYTTNINQQPQSDNPNNSVPDNMPLNQVEVKFQISFKTKVFNDLMGAKLGGDIWMGYTQTSRWQVYNPDLSRPFRETNYEPELMYIMATPYELFGRKGLFAGIGLNHQSNGRSDPMSRSWNRIIAQIAWESKDLSIIFKPWLRLKEPADKDNNPGIENYMGRGELMAAYGKGRHDISLIARHSMRLGKNNRGSFQIDYALQIWDNLKLNAQIFHGYGESLIDYNHKQTTIGIGLSLTQWR
QQWG01000014.1	Monoacylglycerol lipase	Cytoplasmic	MTRDSKYIITADGTKLFSQMWKPDLSPDCVICLIHGIGEHSSRYDAWAIRFVSNNIALVTFDQRGHGQSEGKRGVIPSFNVLLDDIDLLLSHCEKLFPNTPIVLYGHSMGGGEVLTHLYNRDGRYKAVIATSPWLIAQQSPPKFLIPIVKLFSQWFPKLSLKTKLNSNLLSHDPIVVENYKNDTLVHSWVSFRLFYQAYQAGCSLLNQKSVVTRPLLLLHGTADEITSHQASHQFAGKAGQLCEFHVFDNAFHELHNDSCKDEVFDLILAWIHKNVNPSL

## Sheet: M2P
Gene Location	Predicted function	PSORTb localization	Sequence
QQWG01000001.1	Acyl carrier protein phosphodiesterase	Cytoplasmic	MNFLAHLFLSGESEKIMVGNFMADYVKGRKHENYKVEIQHGILLHRSIDSYTDTHPIVSQSGQYFREVYRKYSSVITDLIYDHFLAKNWEMYHTQPLPLFVSRCHEVLVKNYLVLPRQVKMFLPFLIKSRRLETYAEIEGLRTALNIMVRYTSLPEKTDLAIDILLENYDALESEFHSFMKDLIAYIVNEKEIELKHLVKKA
QQWG01000002.1	Phosphoribosyl 1,2-cyclic phosphate phosphodiesterase	Cytoplasmic	MKLTFLGTGTSQGIPIIACKCPVCLSTDKKDKRLRTSAMVEVDGQNIVIDSGPDFRYQMLRAQIEKLDAILFTHEHKDHTAGLDDVRAFNWVNKKAVDIYAEERVQASLKQEFAYVFAEFRYPGIPQLKLWTVENKTFYINGTEIVPIRAKHFKLPVYGYRIDGLAYITDANYISDKEKEKLQGLKVLVLNALRKEKHLSHFTLAEALALIEELKPEKAYLTHFSHQLGFHEEISKELPENVFMAYDGLKIEIY
QQWG01000004.1	Putative esterase	Cytoplasmic	MKNYIYELKLKVRDYECDLQGVVNNSVYQNYLEHARHEFLESAGNNFKALHEEGLDAMVARVEIDFKTSLSSGDEFVVKLNIDRDGPKLIFHEDIYRLSDNKLCAKGKVFTICLKNGRLTKGEIFDKIFAKHLN
QQWG01000004.1	Fluoroacetyl-CoA thioesterase	Unknown	MSLDKGLSFTQEITVEENNTAIAHGSGKLPVFATPAMVAFMENTAVKCIENNLDKALDTVGIQIDTKHIKATKVGKKVTCTAKLTEVDGKKLTFEIEAADEDGPIGSSLHKRYVIDPIKFMERA
QQWG01000007.1	Proofreading thioesterase EntH	Cytoplasmic	MINTEEKLQVLNKISSDTLMEHLGILYTEIGEDYLVAEMPVTSKHYQPMRILHGGATLALAESVGSALSVIHIDMDRFEVKGMEINANHIRSVKKGTLRAKAKFIHKGRTSHIVEINICNEQDKLISICRLTNVVLKKQL
QQWG01000010.1	Putative phospholipase A1	Outer membrane	MKLKIYFLLLINFAFVTSSVAQDLFKKQQISLLEQWDLADTLKNQSGLFHIKQYKPVYILLGNYTTNINQQPQSDNPNNSVPDNMPLNQVEVKFQISFKTKVFNDLMGAKLGGDIWMGYTQTSRWQVYNPDLSRPFRETNYEPELMYIMATPYELFGRKGLFAGIGLNHQSNGRSDPMSRSWNRIIAQIAWESKDLSIIFKPWLRLKEPADKDNNPGIENYMGRGELMAAYGKGRHDISLIARHSMRLGKNNRGSFQIDYALQIWDNLKLNAQIFHGYGESLIDYNHKQTTIGIGLSLTQWR
QQWG01000014.1	Monoacylglycerol lipase	Cytoplasmic	MTRDSKYIITADGTKLFSQMWKPDLSPDCVICLIHGIGEHSSRYDAWAIRFVSNNIALVTFDQRGHGQSEGKRGVIPSFNVLLDDIDLLLSHCEKLFPNTPIVLYGHSMGGGEVLTHLYNRDGRYKAVIATSPWLIAQQSPPKFLIPIVKLFSQWFPKLSLKTKLNSNLLSHDPIVVENYKNDTLVHSWVSFRLFYQAYQAGCSLLNQKSVVTRPLLLLHGTADEITSHQASHQFAGKAGQLCEFHVFDNAFHELHNDSCKDEVFDLILAWIHKNVNPSL

## Sheet: A1T
List of Lipases identified in the genome of Clostridiales bacterium strain A1T
Gene Location	Predicted function	PSORTb Localization	Sequence
QQWI01000001.1	Putative esterase	Cytoplasmic	MTHDMTLRVRYGETDQMGVVYHSNYFRYFEAARASFFRDLGYSYKRFEEEGFMLPLTSCDCDFKKPAKYDDEIIIRTTIASHKGVRIKLAYQAIRIDDGRETLLVEGSTTHAFVNMDMKPVNIKKENPEFYNLLTKQI
QQWI01000003.1	Enterochelin esterase	Cytoplasmic	MEYPLIEAIDDQYCTVTFLYHEGQSPVENIVLHGTGIGFEYMKNRMEKIADTNIWYKTYRLPNDIEFIYWMSISDRLDDDSVYRHNNFTLDTLNPKTFFMKDDPEKPVGKDFVSSYVRMPKNPNKEWTQKNHKVPEGDLEKVLFKSERLNNERRLWIYTPIGMKRDNCQVKKLLILNDGNTYVNWLSATKVLDHLIHAKKIEPVIVVFVSSTATRVDELTFNDEYNAFLTTELLPYIQTRHPADRTKNDTLLGGFSLGGLASAYACLKHPDVFGKCISQSGSFFWKDSTYKQDEWLLDQYEKHPPLAVEFYITYGILENTPIAKPTLIESNERMISILKAKNYKVTSEVFRSGHDYLNWGETFASAMIALIASDR
QQWI01000006.1	Monoacylglycerol lipase	Cytoplasmic	MRTDFEFDSFNEVKLEGHKWYSEDSQPRAIIVLSHGMAESILRYEAFAQFLVDNQFVVYGHSHRGHGQLAAAAGKLGYIGEDGWNKMVEDLKTVVDMAAKDFPGLPKVVYGHSMGSYVARAFLKKYEHEADAIVFSGTGFPSKMELIGAGTIAKIESVFNLKDEPSKRLDKLSFGKFNAQIKDPRTPFDWLSTVEEEVDKYIENPLCGQIHPTSFFVNFIDGLYHLLYKNKPVFNEPQIPVLVLSGSNDPCGECETGVMKTGEYYKNLGFDTEILLYPKGRHEMLNEANRGEVYEDVIAWINRKIEI
QQWI01000008.1	Acetyl esterase	Cytoplasmic	MLNEKYAIHPELKDQSSYQLSEFYMTRLGSNIYNLYAVLNCLFVKKPAEIRSKKYWFKGYKKYAISASVYEPVNVDAKVPVLVYYHGGGFALKATAITHDLAMRYALGAKCKVVVVNYRTSANHLFPIPVEDCYEGAKWVYEHAETLGIDRERIGLAGDSAGGALAACVAQMLRDRKIFTPKFQVLIYPVIDERLNTQSMQDFDDTPFWNSKLNKRMWRLYLRSTDLTEQLYSAPLMHDDLTNLPKAYIEVAEFDSLRDEGELYADKLRKSDVEVALNKIIGAYHEFDIFQDKEIVKDVMKERIKFLISGFSD
QQWI01000009.1	3',5'-cyclic adenosine monophosphate phosphodiesterase CpdA	Cytoplasmic	MGLFIIGDLHLSFSSDKPMDVFGPKWESHYERIKEDWIARVTQADTVIIAGDISWAINLEEAQADLSWLDALPGKKLLLRGNHDYWWSTLKKMRGKYESIDFIQNNAYVVDGIGIVGTRGWTAPGDTGATEQDVKVFNRECNRLKLSIEALKEKVPIVCVLHFPPFDERGRKTELNRLIEEHEIREVYFGHIHSNYQTVKQGEIDGIDYQLISCDYLDFKLKEIG
QQWI01000009.1	Cocaine esterase	Cytoplasmic	MRLDEFQKKSGLEKVPVYWDRRYTKNLDQLSKPLYTVELEENVAITLRDGVVLYADIYRPKELEKSPALLAWSAYGKTMQAMKRGALPGSSNYFDHSLEAGDIDFFVQRGYTFVIPDPRGIGVSEGEFYGIYNPQEQLDCYDVIEWLGSDYPGCDGKVAMAGYSYFGIIQMLVAALKPPHLTCIMPLSYTDDYYQHGYYGGVANTYMSMYWELCPSHTPRLWSEKMYSEKELKERMKEVQKDPDIAIISYFNKMFNTWPPRYHTFYLDYLLHPQDDEFWKQRSAKFIYDQVEVPTYFKCGWAPTGRWSAPVFNAMNSKELSCVKRAGVMESYGGMELPYRFMNEECLRWYDHWMKGTDTGILDEPPFKMNIIGRGYRYESEYPLARTDFRKLYLRTFGQ…
QQWI01000010.1	Putative metallophosphoesterase MG207	Cytoplasmic	MRYLILSDSHGSEEHISLLDKELDSVDAVIHLGDHAEDIHYLSQNPNLIFYVIRGNCDSKDFGKSEILIEDHGKKVLMTHGHRYNVKINLMNLCYKGEEIGADIVLFGHTHFPMTEDLNGMWLHNPGSLTFPMPGSARGYSIMKIDESGVEIVRHELLE

## Sheet: A4T
List of Lipases identified in the genome of Labilibaculum euxinus strain A4T
Gene Location	Predicted function	PSORTb localization	Sequence
QTZN02000003.1	Rhamnogalacturonan acetylesterase RhgT	Unknown	MKFKAISLLAISTVLFICCAQQPKDVRIFISGDSTAQSYDTTKTVMRGWAQMLPDFFDEHVTVVNKAKAGRSTKSYLAEGRWKEVVDSLQPNDYVIIQFGHNDASSKPERHASYPDYKRNLITMVKEAQAKKARPILATSIVMRTFKDNGLLDDRLKGYPAITRQLADSLNIPLIDTWLKSRDLIIMMGDEPSKKLYMWIEAGVDSIRPDGSQDDTHLQAPGAAAIAEIVAAEIKKQNLKDIANHVLIP
QTZN02000003.1	Endo-1,4-beta-xylanase/feruloyl esterase	Unknown	MKKKHFLKLALLFTFVGGMCVAQTPPSKVIEDFKPSELNQPGKEYPQVNSQGYARFRVDVPEAGSVRVSLGLGGRGGTKLEKMEDGSWMGTTEGPMDEGFHYYHLTIDGGIFNDPGAMNYFGSLRWESGIEILAHDRDFFALKDVPHGNVQQILFSSKSTNTVRRAFVYTPPGYGKNLTEKYPVLYLQHGWGEDETAWSNQGRVNLIMDNLIAEGKSKPFIIVMTYGMTNETKIGGLKSFDIAPFQTVLVDELIPYIDVNFRTLNGADNRAMAGLSMGGFETKLITLNKPAVFSYYALLSGGVYAPEDIKDKSTVKLIFESCGSRENPERVNSSVKSLKEADFNAVSYVSENTGHEFLTWRRSLKELAPKLFK
QTZN02000003.1	Fumonisin B1 esterase	Unknown	MRNIRILASLFILAAVASCTSLEPGQVKVDEGILQGTVSEGLTIFKGIPFAKPPVGELRWKAPQQAEKWDGIKQAIEFAPAPMQGGNPVAGKSEDCLYLNVWTPAKTPDEKVPVLVWIYGGGFSFGSTSDPVSDGEMLAKKGVVLVSVAYRVGQLGFLAHPELSAESPDKVSGNYGLLDQIAGLQWIQKNIAKFGGDPDKVTIFGESAGAISVSMLCASPLAKGLFCGAISQSGGSFGPTRPTTYPGENMKTLKQAEADGIEYVKNHGASSIAELREMPAEKFIPQGWTMPGGWPIVDGFVIPDDQHKLYEEGKYNDVPVLIGYNSDEGASFSWEKTPEQYISGVKGRYGEFADALINAYPVGDNTVPKTARDLMRDAAFGWQTWSWARLQSQTGKSKV…
QTZN02000013.1	Monoacylglycerol lipase	Multiple localization	MIHNIYNLTTNDNTRLFFQVWQPAVPPKAVICLVHGIGEHSSRYHDWAEQFVEKNIAVLSYDQRGHGLSDGKRGVIQSYEKLMDDIDFALKEVKKHFEDTPCFLYGHSMGGGEVLNHLITRKSNYLGVIVASPWIVTQAAPPKIAMSFLRVLANLFPSFSIKTSFDAKMLSHNKEVCIKYDEDELVHHMVSFRLFVDAYDAGYGVLQNPDKVKKPLLLLHGTDDQITDSNASKIFSEGIKDCCTFIQYDKAYHELHNEFCHQEVFTDIINWLDALLAKKQANYLEYDNF
QTZN02000014.1	Pectinesterase A	Cytoplasmic	MKCKYFILIVFITCFSQFSKGSTGSNYDFIVSKDGDGDFTCIQDAINAVPDFRKNRTSIYIKNGVYKEKLILPASKNQVLFIGESLENTIITFDDYASKKNCFGEEKGTTGSSGFYIFGDDFTAENITFENSSGPVGQAVAVRIEGDRIFFNNCRFLGNQDTLYPHGENSRQYYKNCYIEGTVDFIFGWSTAVFEKCEIFCKGPGYVTAASTLEETPFGFVFINCKITGNAPAGSVYLGRPWRPYAKTAFINCELGEVIKAEGWHNWNKKDAERTVNYSEYKNTGSGAKSANRVSWSHQLTKEERETYTLENIFNGWIPESAANIQTP
QTZN02000014.1	Pectinesterase A	Extracellular	MRKKLNILILLYLLGSTILFSCSSAIENQIVVAADGSGDYKSIQEAINAVRSSEETTLIFIKSGIYKEKLVVPVDKENIHFVGEDAAKTIITWDDYSGKGDINTFTSFTMQILGNNICVENLTIENSEGMQGQAVALHVEGDGCSFKKCRILGNQDTVYASGKNSRQYFQECYIEGTTDFIFGSSTAVFQDCVILCKKNSYITAASTPKESEFGYVFMNCKIEAAPEISKVYLGRPWRDYANVVFLNCELGAHIRPEGWHNWSKPEREETAFYAEYQNRGLGADTSDRVVWSKQLTAKQAEKYTVENVLQLSKWEIK
QTZN02000015.1	Fumonisin B1 esterase	Extracellular	MGKMYLVVCFCSLSISIMAQNTNSSKQVKIENGIIEGIKDPHKGLSLYFGIPFAKPPVGELRWKAPQPLDNWDGILETKKFGAKPVQTNVYGDMKSRSEGMSEDCLYLNVWTPAKKGDKKELPVLVYFYGGGFMAGDGSEPRYDGASMAQKGIVVVTVNYRLNIFGFFAHPELSDETDYKGSGNYGLLDQSAALKWVQRNISAFGGNPKKVTIAGESAGSISVSAQMASPLSNKLIAGAIGESGAAINPTLFPVPLAEAEQKGVEFTKKAGLTSLAELRKLTTDELFEICKQSKIYSFPTVLDGYFYSKSLPAVFNAKEQAQVPLLVGWNSAEIPGMAFMQGLPYTKENFIKKVKITYPDSYDEVLKLYAHDTEKEIEQSATDLASDRFISYSTWKWFD…
QTZN02000016.1	Acyl carrier protein phosphodiesterase	Cytoplasmic	MNFLAHQYLSGNSEKVKIGNFIGDYIKGNKYKDYHPEIQKGILLHRNIDHFTDHHPIVLQSSNRLKNGYKRYSGVIVDMIYDHFLAKKWNKYHTQPISSFVNKSHEILVKNYLILPQKVKLFLPFLIQSRRLESYSTIDGLQTALQIMSRRTSLPDQTDYAIKTLLDQYEDIETEFDCFMSDLISYVSNEHQIIVATPYDWHLNEEIRITKL
QTZN02000023.1	Rhamnogalacturonan acetylesterase RhgT	Multiple localization	MKYLSKTIILLLILFASSCTQKKETTIFLVGDSTMANKPFANGNPERGWGQIFPLYLNEGIHVENHAVNGRSSKSFRDEGKWAKVLENMQTGDYVIIQFGHNDEKIKDSTRYADADTNYRQNLTRFVSEARQKGGIPVLATSIVRRKFDEKGVFQESHGMYPQVVREVAESEQVPLLDLQQLTKELLINYGEDASKKLYLHINAGEYESLPDGRNDDTHLSATGAFRICDLAKSEIIQKVPELSVYFKK
QTZN02000027.1	Putative esterase	Cytoplasmic	MINEIDTLDVLNKMCSDTLMEHLGITYTKVGENYLVAEMPVTSNHWQPMKILHGGATLALAESVGSALSVIKTDMGKYEVKGMEINANHIRSIRTGTVTAKAHFIHKGSMTHIVEVNIINEQEKLISVCRITNIILKKQNGGK
QTZN02000028.1	Acetylxylan esterase	Unknown	MRKFLIVSLLSCFCLFGCKEHVVKIACIGDSITQGFGRDNQDSYPNQMNAMLGENKEVRNFGVGGRTMLKKGDFPLWKESAFTEALQYNADVAIILLGTNDSKPQNWDQYGNEFYSNYLSMIDTLKTTNPKMQIYVCYPPRAFAQVWGIRDSVIVNGVIPVVDSILTQRDVKLIDLHSAMYNNEDLFPDKIHPNKIGYKRMSEIVGEAISK
QTZN02000042.1	Carbohydrate acetyl esterase/feruloyl esterase	Unknown	MKKYILLPFIGLIFWMNGTAQCKPEHFPKKIEYPKQIPNHEHFWIFIMAGQSNMAGRGTVEPQDTLPNPRILTVDLNNDWVVAKEPLHNYQPKLTGLDCGISFARELIKSVGDSITIGLVPCAVGGSPIESWMSDSVFNGVQLFSNFKEKTGMAMKYGKIKGILWHQGESDAFPEKIPVYKQKLKAVMTEMRKFIGIDSLPIIMGELGSYTRPENRQENWNAVNVIIRSVSQDLSNCYVVPTNDLTPKPDYIHFDSQSQRILGKRYAEKFISINLINQKRK

## Sheet: M1T
List of Lipases identified in the genome of Oceanispirchaeta piezotolerans strain M1T
Gene Location	Predicted function	PSORTb localization	Sequence
scaffold00000001	Thermostable monoacylglycerol lipase	Cytoplasmic	MKLPKIPWNTEISPLGIPRFKEGGSEAVLLIHGFRGLTQEFYYLFDRISEEGYTVSLPRLPGHGTNAADFHASNGSDWLRKVTDEYLLLKTTHDKVHIAGLSMGGLLTLILAQEFTPDSICLMAPAISIRHKLIHHIHFLKYIKPYANGEWDEEKENDPLRKALGREYWAKTDTWKLADMMKLRKRALENLSRVESRTLTIVSEGDKTVAPDAVEIISNGISSKNIEHLILEKSSHVLVNGCEKEEVADRLIEWLKQE
scaffold00000002	Glycerophosphodiester phosphodiesterase	Cytoplasmic	MLIIGHRGASEIAPENTLKSIRMALESEVDMIEIDVSICKSGEAIVMHDDRIDATTDGKGFIRDKTLREIKTLDAGKGEEVPTLQEVIDLIDSRCPLNIEIKGRGSAEEVSRILEIEILKKGRRWDDFLISSFDHFELAEFKKLRTEVRISPIISCLPLGLASLAENIGAWSLNLNKETINKEIVDDAHSKGLKVLVFTINEPEELALMEELGVDGIFTNNKLRVLSLK
scaffold00000003	Monoacylglycerol lipase	Cytoplasmic	MYNIAVTEEYPELTEAEAFTFKGEGNETIHALKWLPPKNDTKALIIINHGMAEHIERYSRFASYLVSKGFAVYGEDHRGHGLTAGSEENTGYFADEQGWIKVIGDIRSLYLLASKEQKSVPVFFFGHSMGSFLTRHYLSLYGSELAGAVLSGTGSHPSALLTIAGTMAKIESSLKGRKHRSKMLDTMSFGAYNKPFAQENQTGFEWLSRDSKEVQKYVEDPYCGFISKSGMYADLFKGLQIINHPDCFKATDSKLPLLLYSGKSDPVGGEQGKGVKTVADSYRKAGVEDLTLILKDDLRHECLNELDRDKVFEEIYDWLAARITGP
scaffold00000005	RNA 2',3'-cyclic phosphodiesterase	Unknown	MIRLFLALPLSEGEAQVLWNKWEPSRFSSPRIRWTPADQYHITVLFFGDLEKSEIPVICAQMDEAARLYSSLKVKTDGPGQFPFKGHPRVFIEHLIEQGATAQGQLSSLQHYLYLNLKDRYKLGNRRFRPHITTARIGGNPKNTVIDLFNGESGFYVSDEISFTLENLVLFESVLRPDGAVYSPLYSVKL
scaffold00000007	Glycerophosphodiester phosphodiesterase	Cytoplasmic	MTDFFSPQPRALAHRGNSQDFPENTEASFRSAYEMGVDVIETDVRLMKDGDVLIFHDPDLSRCTGDRRLISTLSLEDLKDIDMGFLFSKDQGRTFPHRDRGIRPLLLKDALRLFPETRFNIDMKDPGRELAEKTAGVIKAAGAEKRVCIGSFHHSSIRAFREELPGTATSLCQREMIKVLLLYRSGWVPASVKSGQVRAVQIPEKAGPYRLIRPSFLSWCRKNKLAVQVWTINEEEKMRSLFSEGVDGIFSDIPQMLVKVCKDYSILAPPRQMSSS
scaffold00000008	Acyl-CoA thioesterase YbgC	Cytoplasmic	MEDNLSGTIQDNTHNLLKRVYYSDTDAGGVVYHSRYIEMAEHARSELIRLLGGEQRGPLQEQGIGFVVRSLNVSYNRPAFLDDTLTIKTSITKCETFTLIFDQNIYREEELLCEIKVKTGCVSLSEGKPTAMPKDWQGLIREKMLSSKSNIR
scaffold00000011	Glycerophosphodiester phosphodiesterase	Cytoplasmic	MKVFAHRGASAYAPQNTMPSFKKALEIGAKGIELDVQLSSDGVPVVIHDFFMDRTTDRSGFIHTKSWKEIQEADAGAWFSSKFSGTRIPALEEVLALVPPEVTLNMEIKSLSFLEEDTARIVTDLLAQGSKRELIISSFNHKILKKVQDISPELPLGMLSGSDMIDFYFYIEHTGLKLFSLHPEASYLSSGYVKEAHKHGWKVMCFTINTAEQAAMVESIGVDGIFSDFPDLLSK
scaffold00000012	Acetylxylan esterase	Unknown	MKKRIVIITLFISMVFSCATYNLKDYRDIDTIRVAAVGDSITYGAFIKNRAEESYPAQLQAMLGDGWSVLNFGVNGATLLRKGDSSYWKKRQLIDAYEFQPDLVIIKLGTNDSKQQNWQYKDQFVSDYVELINSFQVLESRPLVYICYPIQAYSDRWRISEKVIKGELPDFIDQISLVTGVEIIDLYTPLSNKPELFPDTIHPNADGASIIAETIFSKIKELPDYPKVR
scaffold00000012	Acyl carrier protein phosphodiesterase	Unknown	MNYLAHAFLSPRDSLILLGNMACDMIRPYDTESLPERVKDGLALHQDIDRYTDRHNGFKAVRDHLNSRKLPYAGVFTDIIFDHCLARDWESYSTQPLRDFSMSVYKILNRSIADKTIPGHFSRLAKALVSDDWFGSYTTNEGLEKALTRLNYRSSREIPVSQIMDTVKRNSEIIDIGFSALMQDLLKTFPHAQ
scaffold00000021	Phosphoribosyl 1,2-cyclic phosphate phosphodiesterase	Cytoplasmic	MIITLLGTGTSHGIPIANCDCSVCTSEIEENKRYRCSVWLQHNGTNLIIDTSPEFRLQTVRSGIKDIDAVLVTHAHADHLHGIDDLRPFSWKKKIPIWAQQDVCDEIEARFPYIFTPPVQEGGGTPNISLKTIDTSREFQAGNITVRPIPIFHGKIRILGYRFGKFAYLTDCSAVSEESAKLLMGLDTLILGALRNEPHETHFSIPEALEFIKKISPIRAYLTHLSHDVDHFQLKAALPEGIEPAWDGLQINIPE
scaffold00000043	Glycerophosphodiester phosphodiesterase	Cytoplasmic	MLIIGHRGASELAPENTLKSIQVAIESNVDMIEIDIAVCSTGETMLLHDDKIDRCTNGQGYIADLSFDFLRKLDAGEGELIPTLQEVLNLIDGRLPLNIEIKGKGSSNEVANILKNEIAEKGRRPDDFLVSSFDHTELVCFKKICPEIRISPIISCHPVSLAALADDMGAWSLNMKREYVSREIIEDAHKRGIKVLIFTVNHPVELSRLKELKVDGVFTNNRYRLLGL
scaffold00000048	Thermostable monoacylglycerol lipase	Cytoplasmic	MTPTEFKLRDTKVRRCARPRILGDGKDAVLGLHGFMGYPGELSYPAEKLAEAGFTVSLPRFPGHGTCGEDFNQSSGGQWLRAAIDAYLELKSNHEKIHVMGHSMGGVLAILLASIFPVEKMVLMAPAVKLSGPLFLTEPLSLFVNKALNRPQWEADNSVYFLDDRDEDDDLYMGQEYWTWSYFRRLADLSRLRRQSLRQLPLVKADILSIIGRNDPTVPLKAADVIKKRAGGNVESVILENSAHLVPYDKDYEKNAELTVSWMR
scaffold00000091	Carbohydrate esterase	Cytoplasmic	MGGRIKPDFPGLSRALDYFMTDRDIDGERVALMGHSRLGKAALWAGANDPRFAMVIANESGSMGAAISRRKYGEDVKYITSEFPHWFVTGLRSFADREEELPVDQHMLLSLIAPRPLYVASAENDRWSDPEGEYLGLLGTREVYELYGLNVTLGNEMPAIGKPVGGITGYHIREGIHDVTSYDWEQFLNFADIYLK

## Sheet: M2
List of Lipases identified in the genome of Oceanispirchaeta piezotolerans strain M2
Gene Location	Predicted function	PSORTb localization	Sequence
scaffold00000001	Thermostable monoacylglycerol lipase	Cytoplasmic	MKLPKIPWNTEISPLGIPRFKEGGSEAVLLIHGFRGLTQEFYYLFDRISEEGYTVSLPRLPGHGTNAADFHASNGSDWLRKVTDEYLLLKTTHDKVHIAGLSMGGLLTLILAQEFTPDSICLMAPAISIRHKLIHHIHFLKYIKPYANGEWDEEKENDPLRKALGREYWAKTDTWKLADMMKLRKRALENLSRVESRTLTIVSEGDKTVAPDAVEIISNGISSKNIEHLILEKSSHVLVNGCEKEEVADRLIEWLKQE
scaffold00000003	Glycerophosphodiester phosphodiesterase	Cytoplasmic	MLIIGHRGASEIAPENTLKSIRMALESEVDMIEIDVSICKSGEAIVMHDDRIDATTDGKGFIRDKTLREIKTLDAGKGEEVPTLQEVIDLIDSRCPLNIEIKGRGSAEEVSRILEIEILKKGRRWDDFLISSFDHFELAEFKKLRTEVRISPIISCLPLGLASLAENIGAWSLNLNKETINKEIVDDAHSKGLKVLVFTINEPEELALMEELGVDGIFTNNKLRVLSLK
scaffold00000004	Monoacylglycerol lipase	Cytoplasmic	MYNIAVTEEYPELTEAEAFTFKGEGNETIHALKWLPPKNDTKALIIINHGMAEHIERYSRFASYLVSKGFAVYGEDHRGHGLTAGSEENTGYFADEQGWIKVIGDIRSLYLLASKEQKSVPVFFFGHSMGSFLTRHYLSLYGSELAGAVLSGTGSHPSALLTIAGTMAKIESSLKGRKHRSKMLDTMSFGAYNKPFAQENQTGFEWLSRDSKEVQKYVEDPYCGFISKSGMYADLFKGLQIINHPDCFKATDSKLPLLLYSGKSDPVGGEQGKGVKTVADSYRKAGVEDLTLILKDDLRHECLNELDRDKVFEEIYDWLAARITGP
scaffold00000007	Glycerophosphodiester phosphodiesterase	Cytoplasmic	MTDFFSPQPRALAHRGNSQDFPENTEASFRSAYEMGVDVIETDVRLMKDGDVLIFHDPDLSRCTGDRRLISTLSLEDLKDIDMGFLFSKDQGRTFPHRDRGIRPLLLKDALRLFPETRFNIDMKDPGRELAEKTAGVIKAAGAEKRVCIGSFHHSSIRAFREELPGTATSLCQREMIKVLLLYRSGWVPASVKSGQVRAVQIPEKAGPYRLIRPSFLSWCRKNKLAVQVWTINEEEKMRSLFSEGVDGIFSDIPQMLVKVCKDYSILAPPRQMSSS
scaffold00000008	Acyl-CoA thioesterase YbgC	Cytoplasmic	MEDNLSGTIQDNTHNLLKRVYYSDTDAGGVVYHSRYIEMAEHARSELIRLLGGEQRGPLQEQGIGFVVRSLNVSYNRPAFLDDTLTIKTSITKCETFTLIFDQNIYREEELLCEIKVKTGCVSLSEGKPTAMPKDWQGLIREKMLSSKSNIR
scaffold00000011	Glycerophosphodiester phosphodiesterase	Cytoplasmic	MKVFAHRGASAYAPQNTMPSFKKALEIGAKGIELDVQLSSDGVPVVIHDFFMDRTTDRSGFIHTKSWKEIQEADAGAWFSSKFSGTRIPALEEVLALVPPEVTLNMEIKSLSFLEEDTARIVTDLLAQGSKRELIISSFNHKILKKVQDISPELPLGMLSGSDMIDFYFYIEHTGLKLFSLHPEASYLSSGYVKEAHKHGWKVMCFTINTAEQAAMVESIGVDGIFSDFPDLLSK
scaffold00000012	Acetylxylan esterase	Unknown	MKKRIVIITLFISMVFSCATYNLKDYRDIDTIRVAAVGDSITYGAFIKNRAEESYPAQLQAMLGDGWSVLNFGVNGATLLRKGDSSYWKKRQLIDAYEFQPDLVIIKLGTNDSKQQNWQYKDQFVSDYVELINSFQVLESRPLVYICYPIQAYSDRWRISEKVIKGELPDFIDQISLVTGVEIIDLYTPLSNKPELFPDTIHPNADGASIIAETIFSKIKELPDYPKVR
scaffold00000012	Acyl carrier protein phosphodiesterase	Unknown	MNYLAHAFLSPRDSLILLGNMACDMIRPYDTESLPERVKDGLALHQDIDRYTDRHNGFKAVRDHLNSRKLPYAGVFTDIIFDHCLARDWESYSTQPLRDFSMSVYKILNRSIADKTIPGHFSRLAKALVSDDWFGSYTTNEGLEKALTRLNYRSSREIPVSQIMDTVKRNSEIIDIGFSALMQDLLKTFPHAQ
scaffold00000021	Phosphoribosyl 1,2-cyclic phosphate phosphodiesterase	Cytoplasmic	MIITLLGTGTSHGIPIANCDCSVCTSEIEENKRYRCSVWLQHNGTNLIIDTSPEFRLQTVRSGIKDIDAVLVTHAHADHLHGIDDLRPFSWKKKIPIWAQQDVCDEIEARFPYIFTPPVQEGGGTPNISLKTIDTSREFQAGNITVRPIPIFHGKIRILGYRFGKFAYLTDCSAVSEESAKLLMGLDTLILGALRNEPHETHFSIPEALEFIKKISPIRAYLTHLSHDVDHFQLKAALPEGIEPAWDGLQINIPE
scaffold00000043	Glycerophosphodiester phosphodiesterase	Cytoplasmic	MLIIGHRGASELAPENTLKSIQVAIESNVDMIEIDIAVCSTGETMLLHDDKIDRCTNGQGYIADLSFDFLRKLDAGEGELIPTLQEVLNLIDGRLPLNIEIKGKGSSNEVANILKNEIAEKGRRPDDFLVSSFDHTELVCFKKICPEIRISPIISCHPVSLAALADDMGAWSLNMKREYVSREIIEDAHKRGIKVLIFTVNHPVELSRLKELKVDGVFTNNRYRLLGL
scaffold00000046	3',5'-cyclic adenosine monophosphate phosphodiesterase CpdA	Cytoplasmic	MKSLKIGHITDIHFRHYTPGSSHKQKNRSREMLKVLEKALNVLKKEKIDILVITGDIIDTPGVVLKHNNYYMDLSTPFKQLIRKDYLTIRSILDHSGIPWIVIPGNKDEPELYTELWGDQPLVRDFKGYRFVSFHDRQWDGGQPRRFDRERRLMEAQLADPDSPPQIHLQHFVSTPSEQIKLKHVYKEADNLRKMCRDSGNVVLSLSGHYHPGIKSYREEKTTWISGPAFCAIPHPVLIHELEGNALQKTSRLEIQKKSIHKGKPAVFMDRDGVIATQSSYTTGPEEMKLIPGAGEAILKLRKAGFAVVINTNQSCIGLGYVPESVVLLNHEYMCHLLVNETGDIESQPDAIYFSSGAGNLAVHPDYTDTTVTKPSPELLHKACSLLGLSMKNCWMIGD…
scaffold00000049	Thermostable monoacylglycerol lipase	Cytoplasmic	MTPTEFKLRDTKVRRCARPRILGDGKDAVLGLHGFMGYPGELSYPAEKLAEAGFTVSLPRFPGHGTCGEDFNQSSGGQWLRAAIDAYLELKSNHEKIHVMGHSMGGVLAILLASIFPVEKMVLMAPAVKLSGPLFLTEPLSLFVNKALNRPQWEADNSVYFLDDRDEDDDLYMGQEYWTWSYFRRLADLSRLRRQSLRQLPLVKADILSIIGRNDPTVPLKAADVIKKRAGGNVESVILENSAHLVPYDKDYEKNAELTVSWMR
scaffold00000088	Carbohydrate esterase	Cytoplasmic	MGGRIKPDFPGLSRALDYFMTDRDIDGERVALMGHSRLGKAALWAGANDPRFAMVIANESGSMGAAISRRKYGEDVKYITSEFPHWFVTGLRSFADREEELPVDQHMLLSLIAPRPLYVASAENDRWSDPEGEYLGLLGTREVYELYGLNVTLGNEMPAIGKPVGGITGYHIREGIHDVTSYDWEQFLNFADIYLK

## Sheet: S2
List of Lipases identified in the genome of 'Ca Sphaerochaeta piezotolerans' strain S2
Gene Location	Predicted function	PSORTb localization	Sequence
scaffold00000031	Glycerophosphodiester phosphodiesterase	Cytoplasmic	MTDSFFDPMPRVVAHRGDSAHFPENTLSAFLSACTLGVDVIETDVHLSKDGQLVIWHDETLDRNTDGSGRVEDHTLAELKTYDAGYTFTPDNGETFPFRGKGVQLCTLREALEACPSQRFNIDLKSKDPAIVDTFIEVIHSVQATKRIVAASFHLSNLKLLRKKAPDILTSVTTLEVVPLLALQKLHLLSGKKHSIIFQVPTRQWGIEVVTPSFIQTMHNRGSIIQVWTINEEAEMKRLYQMGVDSVMTDKPALAIKVAKELGLR
scaffold00000069	Phospholipase YtpA	Cytoplasmic	MLLMDNTVFMEPTLVPSFDGFFISCVLYRPASPVGIVQIIHGAAEVKSRYEQVALFLQEAGYCVLVSDQRGHGDSVDAHFVRGYMPSADVLVEDQHIITRFLKDLYPDLPLFLLGHSFGSMIARLYLGSYDHEIAGLIMTGTPCYVRGIALGKAFVRLLMLLLTPHGYGMISTKLTTSANLKWVCSDPEVVKERLHDPYRKNFKYQLQSIYTIFDALQRLHDWPSYHPTKNDLPILSITGEDDPIPGGERGLSDTERSLKRIGYHRFSYTVYEGMRHEVLMEREKELVFNQIKEFLFSGAQQT
scaffold00000208	Thermostable monoacylglycerol lipase	Unknown	MWYIILVLIIAFILWNTTLIGYRDRNVEPLTVDDSKVCCEEAKSIIMTKEGSKQAILLVHGFPSTPSVYHYSAERFFEAGLDVHAPLMPGFGTDPNQFAHTTFTQWFSYLCKYYETLRGQYETLYVLGISMGGIMTLKLGETYCQSTIAPDKLVTIAAPVVYNSLKDGIITDWKQYISRTLALFTPSIGAHVVTGNPKGEDGSEYWYGYGGLFIRPGMSLVHAMKDVRKNLGKITCPLFSIHDVNDQTVPFKNLKIIEKEHNSVDFHILETEMDNYNHSRHALLLYRSIQQSLTDTILEFLRKKESTNHAQT
scaffold00000247	Phosphoribosyl 1,2-cyclic phosphate phosphodiesterase	Cytoplasmic	MIPFEVIFLGTGTSHGVPVIGCKCPVCTSSDPRDKRFRSSILIRSGEHSLLVDTTPEFRLQALRADISHLDAVLYTHDHADHFNGIDDLRVFCKDQVLPVYCQDEVKHAITDRFPYVLTGSTIAGGVPHLQLNTMKAYEAIEIGPFTVIPIPILHGKREIFAFRIGDFAYATDCSEVPPESLPYFKGLDTLVVGALRYWPHPTHYSVFEAKAFVEFVGAKRAYFTHLSHNVSHQKLEDELPSHIHVAYDTLSLTIGGYHG
scaffold00000264	Acetyl esterase	Cytoplasmic	MDLYNFLCAHLADITGAAVLSVDYRLAPKYKFPTAVEDCYDTLVWAAAGCRYWKTDPDRIFLIGDSAGGNLAAVVSRLARDRKGPAIAGQVLLYPVTDGRMRTNSYEKHKDAPSLTDKQMAFFINSYQREPKDILNPNFSPLLAKDHSRLPETLIIGAEYDPLHDDGMLYADALASADTPVKYLEVKKTIHGFINYPKATGTEETESAIIQFISGRPVDQVALISRKEWAIAQKKELKKIKKQSKHYIDARVQ
scaffold00000283	Monoacylglycerol lipase	Cytoplasmic	MATIRELSCSDGKRVMYRVWVPEGSKVEAVLLILHGMAEHSLRYDAFATFLNSKGIAVYAPDHRGHGETVKNEGETLGWFAERDGWQRVVKDAYELTNIILAEYPSHSLFLLGHSMGSFLARSLMVQYSDLFDGVMLMGTGASQGLLGKIGKMIARSHVSKHGSKHPDAQLDKMSFGAYNKKIPDAKTSFDWLSRDAEQVAKYIEDPLCGFVCTSGFFADLLDGVEIANDAEKAKKLPSDLSLLIISGSEDPVGGFSKGVRKVYELYRSCGISDITLNLVEGARHELLQETNREQTAQYLYSWMKQRL
scaffold00000283	Phosphodiesterase YfcE	Unknown	MSNTLLLASDVHGSIDALSLLDQRAREHQAESILIAGDLCPSGHTHFQILLRNIPQLFLVRGNCDSSYDFSNAGMPLPPQKRRIDWQGRTIFMTHGDRIHSPFGQNLKPGDIFISGHTHTPKLQRGEDGVIWVNPGSTTYPRTPLGPTFALLDEEGISIRSLTDDQPIAGLQYHFLPSADQ
scaffold00000315	Acetyl esterase	Cytoplasmic	MHLLSLGGALYAEIWFHGTIQQVSNSMKTYPVHEDFRKLQMGIPLYKPVLPFLQRMTRTVYLRQSIPESLNIKRETCIAYDGYPIPIEVFSPKEINPNAPCLLFLHGGAFVLPAADHHKKLIIDFALGCSCKVVIADYRLAPRYPYPYGLEDCFSVYRWIEEHAKELSIDPERIAIYGDSAGGALTAGLTHLIRARSQKMPQFQMLIYPVLDARLSTDSMQKYVDTPIWNAKLNAKMWKLYLAEKKDSYASPNEMTSLEGLPNTYIEVNEFDCLRDEAIEYAKKLQKTGIEVNLVKTEGTVHGFELNYESSYTQMIIGQRIAYIKEQFALR
scaffold00000319	Cyclic di-GMP phosphodiesterase CdgJ	Cytoplasmic	MAYELLYREDHNNIFNGNISDNMATSLLLLNSFFNFGIDKLVGDSRAFINFDKHLINHGVAELLNKDKVTIEILESVEPDDRFLKELRKLKALGYVIAVDDVDQDYTHHAIIDLAELIKIDFKTSTEESIIKQSKEFKAKGKKLLAEKVESKEEYEKALELGFDYFQGFYFAKPKVQRNKKMDSSGLQYVRLMSELNNDEPDFNALSRIILLDVSLTYKILKLVNSYSKPVNEIKSVQQAIAVLGVKNFRRWLSLAMVQNLSTYETSEAVKYALIRSSLLHKIAENSTMAKHVEELSLIGTLSILDVIMEMDMKTVLESLPIGDELKDSLLGKETMYSDALKLCYAYEKGVFDEAEVAAVNIRYDLAKLPEHYVAAISWADQVYRELKNL
scaffold00000363	Glycerophosphodiester phosphodiesterase	Cytoplasmic	MKQVFERPMLFGHRGSPVDHPENTLASFADCLEHHIDGIEMDVQRCKSGELVVIHDYDLQRVAGHPGKVAELTYQELKEIDIGNGEHVPLLSDVFALGGTDLYYDIEIKAPDTKNLGLERLLLEQIRQSGLESLCLVSSFNPFSLLRFKHISKKAIPTALIYGDESGVPKILRHGFGRHITHPSYLKPSKEQIREAKSFGYQLCAWTVDDREEAKSLLAQGVMGIISNNPKALKDLFNV
scaffold00000456	Acetylxylan esterase	Unknown	MKIIQIAVGPNQVPLTGYLQDITGDGGIRNIRPTIVICPGGGYRFRSERERDPVALHFLSMSYNVFILDYSVQEAAKDLNPLLEASDALIKIREHAFEWMCDPTRIAIMGFSAGGHLAASLALLHKHPMLAAKQKIVDENNKPDAAILCYPVITGGKYAHEESLDWVSGKEASMRSLLSLENQVTKDASPLFIWHTVTDESVPVENSLQLAVNLQKAKVPYELHLFESGDHGLSMCTEEVGTPHEACRQWVALASNWLNNRFTHTL
scaffold00000488	Pectinesterase A	Extracellular	MSLKSPNGLSYDTVMEAYRITLTPEDSINEALARFPEDGKPLIITLEKGIYREKVVIDRENVTLVGAGRDKTRISFSDAARTDMMGTFASATCTVKEANFRAEHLTFANDFDYPSFRYLVEQDPGKVKGLQAVAFRTTDSADSTILEDCAFFGYQDTLLLDEGTHLLNQCQIEGNIDFIFGGGLALFSDCTILSNGQGYVTAPSTPGDQLGFCFHRCRFLRKEGVPDYSVYLGRPWHPKADPTIESFTLLVECYLDKHIHDSGWTEMHAFPPEGGEVIFTPEQSRFYESACTGPGSSTERDNLGKSEAVSLVKAIESLV
scaffold00000520	Acyl-CoA thioesterase YbgC	Cytoplasmic	MHSFKIRVYYSDTDCGGIVYHARYLDFAEHARTELLREVAQSQGIDGSQSSMIELGKMAFVVKSITVDYQRPGRLDDLLEVTTEIESEKRFSITFIQTVKRGDEVLCVLKVRVASINTETLRPTPLPTWFTQAVQAL
scaffold00000525	Rhamnogalacturonan acetylesterase RhgT	Cytoplasmic	MKTLFLLGDSTCAPKEDDKRPETGWGMYIESYIDSSWGVTNLALNGRSTKSFLEEGVFDRCLGVLEAGDFVFIQFGHNDSKKDKERYTEPWSTFQGNLACMAESVHSKRATPVFLTPIARRKFLPDGSLEHTHGEYPHAMLSLCQARGYACIDMHKTTFSLLDQMGDEYSKELFLHLKAGEHPNYPEGVADDTHLNEKGARVVCSLIISLLKEKYPKFPFLG
scaffold00000526	Carboxylesterase	Unknown	MHITYEIPDFSAKHYQDQSPVRKSARAWAMVHDEIAEQAVLLCHGYTGYPGELIRPGIDLFEKGYDVYCPRYPGHGTSNKDFLSSKAEDWIGTAYDAYAHLSSRYEKVSVVGHSMGGAIATIIADAFSADTLVLLAPALVIPAIPRKTIWLLKHFIKKRKVSWQGDPEYHFYYEGDPDDDAYLGSQYWSYQFPSGIWELERVRKQAVACIDHLGSDTLAISGGKDPTIPQEACILVTSKSKGINKHLHIEDIGHLMPYDKNQKAQDRAMAAVVSWIEGER

[truncated: 12 more sheets: S6, L6, SYP, A2, B1T, Plnct-SY6, Izemo-BS, Cloa-SY6, Igna-SY6, Chflx-SY6, S3T, S3-i]
