# Supplementary material for: Organic matter degradation in the deep, sulfidic waters of the Black Sea: insights into the ecophysiology of novel anaerobic bacteria
Source: Microbiome. 2024 May 27;12:98. doi: 10.1186/s40168-024-01816-x (PMC11129491; doi:10.1186/s40168-024-01816-x)
Supplement: Supplementary file 2 — Supplementary Material 1. [file 40168_2024_1816_MOESM1_ESM.zip › Supplementary Tables S1-S38.xlsx]

## Sheet: Table S1
	Table S1: Comparative phenotypic, physiological and biochemical characteristics of strains M1T, M2 and Oceanispirochaeta litoralis DSM 2029T, Oceanispirochaeta sediminicola KCTC 15593T and Oceanispirochaeta crateris K2T.
	Characteristics	M1T	M2	*O. litoralis DSM 2029T	O. sediminicola KCTC 15593T	$O. crateris K2T
	Natural Habitat	Sulfidic water (Black Sea)	Sulfidic water (Black Sea)	Marine mud	Marine sediment	Marine sediment
				San Juan, Puerto Rico	Tongyeong-Si, South Korea	Kuril Islands, Russia
	Cell size (µm)	0.1-0.2x5-20	0.1-0.2x5-22	0.2-0.3x6-7	0.1-0.2×15-50	0.2-0.3×6-15
	Growth at 50 MPa	+	+	-	-	NA
	Growth at 5 mM of sulfide	+	+	-	-	NA
	Optimum (range pH)	7.0-8.0	7.0-8.0	7.0-7.5	7.0-8.0	7.0-7.5
		(6.5-8.8)	(6.5-8.8)	(6.5-9.0)	(6.3-8.8)	(6.8-8.5)
	Optimum (NaCl)	2.0-3.0	2.0-3.0	1.5-2.0	2.0-3.0	3.0-3.5
	NaCl range (%)	(0.5-5.5)	(0.5-5.5)	(0.5-6.5)	(1-7)	(1-7)
	Optimum (Temperature)	20-25	20-25	25-30	30-32	28-30
	Temperature range (°C)	(4-35)	(4-35)	(10-40)	(15-38)	(5-34)
	Resistant to rafampicin	-	-	+	+	+
	Organic substrate utilized for growth
	L-Arabinose	-	-	+	-	-
	Raffinose	-	-	+	-	+
	D-Sorbitol	+	+	-	+	-
	L-Rhamnose	-	-	-	+	+
	L-Glutamate	-	-	-	+	-
	L-aspartic acid	-	-	+	-	NA
	Acetate	+	+	+	+	NA
	Urease	-	-	-	-	NA
	Gelatin	-	-	-	-	NA
	Esculin	-	-	-	-	NA
	G+C (mol %)	33.8	33.8	31.9	53.5	43.2
	All strains are negative for catalase, oxidase and caseinase activity; Positive for glucose, fermentation; utilized D-glucose, pyruvate, acetate, L-lysine and acetate; +, positive/utilized/required; -, negative/not utilized/not required; ND, no data available.
	* (Data taken from Dubinina et al., 2020) Dubinina G, Leshcheva N, Mikheeva N, Spring S, Neumann-Schaal M, Shcherbakova V, Grabovich M. Description of Oceanispirochaeta crateris sp. nov. and reclassification of Spirochaeta perfilievii as Thiospirochaeta perfilievii gen. nov., comb. nov. Int J Syst Evol Microbiol. 2020;70:6373-6380.
	$ (Data taken from Subhash & Lee, 2017) Subhash Y, Lee SS. Description of Oceanispirochaeta sediminicola gen. nov., sp. nov., an obligately anaerobic bacterium isolated from coastal marine sediments, and reclassification of Spirochaeta litoralis as Oceanispirochaeta litoralis comb. nov. Int J Syst Evol Microbiol. 2017 Sep;67(9):3403-3409.

## Sheet: Table S2
	Table S2: Average nucleotide identity (ANI) and digital-DDH between strains S2 (1), and (2) Sphaerochaeta halotolerans 4-11T.
	Strains	1		2
		ANI	Digital-DDH	ANI	Digital-DDH
	1	100	100	84.9	28.7
	2	84.9	28.7	100	100

## Sheet: Table S3
	Table S3: Comparative phenotypic, physiological, and biochemical characteristics of strains 1, S2; 2, Sphaerochaeta halotolerans 4-11T; 3, Sphaerochaeta associata GLS-2T; 4, Sphaerochaeta globosa BuddyT and 5, Sphaerochaeta pleomorpha GrapesT.
	Characteristics	1	2	3	4	5
	Natural Habitat	Sulfidic marine water of Black Sea	Petroleum reservoirs, Russia	Arctic permafrost	Fresh water sediments	Fresh water sediments
	Cell morphology	Spherical	Pleomorphic (spherical, ovoid, annular)	Pleomorphic (spherical, ovoid, annular)	Coccus	Pleomorphic spherical, elongated or crescent shapes)
	Cell size (µm)	0.3-0.5	0.3-2.5	0.2×1.0-4.0	0.1-0.2×15-50	0.2-0.3×6-15
	Growth at 50 MPa	+	NA	NA	NA	NA
	Growth at 5 mM of sulfide	+	NA	NA	NA	NA
	Optimum (range) pH	7.0-8.0	6-6.5	6.8-7.5	6.5-7.5	6.5-7.5
		(6.5-8.8)	(5.5-9.0)	(5.7-8.2)	(NA)	(NA)
	Optimum	2.0-3.0	(1.5-2.0)	0<0.5	1	1
	(range) NaCl (%)	(0.5-5.5)	0-7	(0.1-0.2)	1	1
	Optimum Temperature ; °C	20-25	30-35	30-34	30	20-25
	Range (temperature; °C)	(4-35)	(20-42)	(20-40)	(20-37)	(15-30)
	Resistant to rifampicin	-	-	+	+	+
	Organic substrate utilized for growth
	D-Cellobiose	+	+	+	-	-
	D-Glucose	+	-/+	+	+	+
	Lactose	-		+	+	-
	Sucrose	-	+	+	+	+
	Starch	-		+	+	+
	L-Arabinose	-	+	+	-	-
	Raffinose	-	-	+	+	+
	D-Sorbitol	+	+	-	+	-
	Xylose	-	+	+	+	+
	D-Galactose	+	+	+	+	+
	Maltose	-	+	+	+	-
	L-Rhamnose	-	-	-	+	+
	L-Glutamate	+	NA	-	NA	NA
	Pyruvate	+	-	-	+	_-
	L-aspartic acid	+	NA	+	NA	NA
	Acetate	+	-	-	+	-
	G+C (mol %)	46.8	46.8-46.9	50.6	47.2	46.2
	1, Data from this study; 2, [data taken from Bidzhieva et al., 2020]; 3, [data taken from Troshina et al., 2015]; 4, [Ritalahti et al., 2012]; 5, [Ritalahti et al., 2012].
	All strains are negative for catalase and oxidase activity; +, positive/utilized/required; -, negative/not utilized/not required; ANI, average nucleotide identity; NA, no data available.
	Bidzhieva SK, Sokolova DS, Grouzdev DS, Kostrikina NA, Poltaraus AB, Tourova TP, Shcherbakova VA, Troshina OY, Nazina TN. Sphaerochaeta halotolerans sp. nov., a novel spherical halotolerant spirochete from a Russian heavy oil reservoir, emended description of the genus Sphaerochaeta, reclassification of Sphaerochaeta coccoides to a new genus Parasphaerochaeta gen. nov. as Parasphaerochaeta coccoi…
	Troshina O, Oshurkova V, Suzina N, Machulin A, Ariskina E, Vinokurova N, Kopitsyn D, Novikov A, Shcherbakova V. Sphaerochaeta associata sp. nov., a spherical spirochaete isolated from cultures of Methanosarcina mazei JL01. Int J Syst Evol Microbiol. 2015 Dec;65(12):4315-4322.
	Ritalahti KM, Justicia-Leon SD, Cusick KD, Ramos-Hernandez N, Rubin M, Dornbush J, Löffler FE. Sphaerochaeta globosa gen. nov., sp. nov. and Sphaerochaeta pleomorpha sp. nov., free-living, spherical spirochaetes. Int J Syst Evol Microbiol. 2012 Jan;62(Pt 1):210-216.

## Sheet: Table S4
	Table S4: Comparative phenotypic, physiological, and biochemical characteristics of Ancylomarina euxinus strains M2P, M1PT, M3P and Labilibaculum euxinus strains SYP, A4T and 44.
	Characteristics	1	*2	*3	4	*5	*6
	Natural habitat	Deep marine water	Deep marine water	Deep marine water	Deep marine water	Deep marine water	Deep marine water
	Cell size (µm; diameter)	0.2-0.3x5-6.0	0.2-0.3x5-6.0	0.2-0.3x4-7.0	0.2-0.3x3.0-4.8	0.2-0.3x3.0-5.0	0.2-0.3x3.0-6.0
	Optimum pH range	7.0-8.0	7.0-8.0	7.0-8.0	7.0-8.0	7.0-8.0	7.0-8.0
					(6.5-9.0)	(6.5-9.0)	(6.5-9.0)
	Optimum	2.0-3.0	2.0-3.0	2.0-3.0	2.0-3.0	2.0-3.0	2.0-3.0
	(range) NaCl (%)	(0.5-5.5)	(0.5-5.5)	(0.5-5.5)	(0.5-5.5)	(0.5-5.5)	(0.5-5.5)
	Optimum (range)	18-23	18-23	18-23	25-28	25-28	20-28
	temperature (°C)	(4-30)	(4-30)	(4-30)	(4-35)	(4-35)	(4-35)
	Gliding motility	+	+	+	-	-	+
	Oxygen relationship	FA	FA	FA	FA	FA	FA
	Organic substrate utilized for growth
	Starch	-	+	+	-	+	+
	Cellobiose	-	+	+	-	+	+
	API 20A
	Indole	-	-	-	-	-	-
	Urease	+	+	+	+	+	+
	D-xylose	-	-	-	-	-	-
	Gelatin	-	-	-	-	-	-
	Esculin	+	+	+	+	+	+
	D-cellobiose	-	+	+	-	+	+
	D-raffinose	-	-	-	-	-	-
	D-sorbitol	+	+	+	-	+	+
	D-melezitose	-	-	-	-	-	-
	L-rhamnose	-	-	-	-	-	-
	D-trehalose	-	-	-	-	-	-
	G+C (mol%)	35.7	35.7	35.8	36.2	36.2	36.1
	1, Ancylomarina euxinus strain M2P; 2, Ancylomarina euxinus M1PT; 3, Ancylomarina euxinus strain M3P; 4, Labilibaculum euxinus strain SYP; 5, Labilibaculum euxinus A4T and 6, Labilibaculum euxinus 44.
	All strains were positive for casein hydrolysis; Negative for chitinase activity; FA, facultative anaerobe; +, positive/utilized/required; -, negative/not utilized/not required.
	*Data taken from Yadav et al., 2021.
	Yadav S, Villanueva L, Bale N, Koenen M, Hopmans EC, Damsté JS. Physiological, chemotaxonomic and genomic characterization of two novel piezotolerant bacteria of the family Marinifilaceae isolated from sulfidic waters of the Black Sea. Syst Appl Microbiol. 2020;43:126122.

## Sheet: Table S5
	Table S5: Comparative phenotypic, physiological, and biochemical characteristics of strains S3T, S3-i and Pseudodesulfovibrio indicus DSM 101483T.
	Characteristics	S3T	S3-i	Pseudodesulfovibrio indicus DSM 101483T
	Natural Habitat	Sulfidic water, Black Sea	Sulfidic water, Black Sea	Deep hydrothermal vent
	Colony form	Irregular	Irregular	Circular
	Colony elevation	Tower shape	Tower shape	Raised
	Colony colour	Orange	Orange	Gray
	Cell size (µm)	0.2-0.4x3-5	0.2-0.4x3-5	0.4-0.6x2-6
	Growth at 50 MPa	+	+	-
	Growth at 10 mM of sulfide	+	+	-
	Optimum (range) pH	7.0-8.0	7.0-8.0	6.5-7.0
		(6.5-8.8)	(6.5-8.8)	(6.3-8.8)
	Optimum	2.0-3.0	2.0-3.0	1.5-2
	(range) NaCl (%)	(0.5-5.5)	(0.5-5.5)	(0.2-6.0)
	Optimum (range)	18-25	18-25	30-35
	temperature (°C)	(4-32)	(4-32)	(9-40)
	Electron donors
	Malate	+	+	-
	Electron acceptor
	Nitrate	-	-	+
	G+C (mol %)	56.6	56.6	63.5
	All strains are negative for catalase and oxidase activity; used lactate, acetate, pyruvate, hydrogen and malate as electron donors; sulfate, sulfite and elemental sulfur were used as terminal electron acceptors; +, positive/utilized/required; -, negative/not utilized/not required.

## Sheet: Table S6
	Table S6: General genomic features of the novel taxa isolated/enriched from deep sulfidic waters of the Black Sea.
	S. No.	Novel strains/MAGs	Genome size (bp)	Genome completeness (%)	%Contamination	G+C content	CDS	Proteins with functional assignments	Hypothetical proteins	tRNA		rRNA	CRISPR repeats	IPP Pathway	Accession number
	Pure cultures
	Fusobacteriota
	1	Psychrilyobacter piezotolerans S5	3224088	98.88	3.37	33.46	3118	1956	1162	59		-	-	MEP	QQOU00000000.1
	Bacillota
	2	Clostridiales bacterium strain A1T	4111109	98.49	4.89	42.88	3889	1889	2000	69		5	-	MEP	QQWI00000000
	3	Clostridiales bacterium strain A2	4116947	98.4	4.91	42.87	3901	1768	1415	69		3	-	MEP	JALNQL000000000
	Spirochaetota
	4	Oceanispirochaeta sp. strain M1T	5884319	99.73	3.73	42.89	5440	2333	3107	56		7	98	MEP	JABKBX000000000
	5	Oceanispirochaeta sp. strain M2	5870521	99.73	4.13	42.88	5495	2120	3375	56		8	98	MEP	JABKBW000000000
	6	Sphaerochaeta sp. strain S2	3107058	98	1.2	46.87	3368	1589	1779	43		6	14	MEP	JAEKNT000000000
	Bacteroidota
	7	Lentimicrobium sp. strain S6	5722269	98.92	2.24	35.04	4892	1930	2962	48		2	-	MEP/Mevalonate	JABKBZ000000000
	8	Lentimicrobium sp. strain L6	5144386	96.24	1.7	35.03	4264	1688	2576	40		2	-	MEP/Mevalonate	JABKCA000000000
	9	Lutibacter sp. strain B1T	3428913	97.65	1.1	30.27	3110	1929	1251	39		4	31	MEP/Mevalonate	JAZUI000000000
	10	Lutibacter sp. strain B2	3240965	97.16	0.35	30.83	3155	1759	1396	86		-	22	MEP/Mevalonate	JADPRS000000000
	11	Ancylomarina euxinus strain M3P	4351206	100	0	35.8	3643	1855	1788	85		8	22	MEP/Mevalonate	WOTV00000000
	12	Labilibaculum euxinus strain SYP	5151748	100	0	36.2	4371	2282	2089	73		10	23	MEP/Mevalonate	QTZN00000000
	Desulfobacterota
	13	Pseudodesulfovibrio sp. strain S3T	3706001	99.41	0	56.6	3612	2269	1343	52		3	-	MEP	QTZO00000000
	14	Pseudodesulfovibrio sp. strain S3-i	3705660	100	0	56.6	3607	2219	1388	52		2		MEP	JALHKP000000000
	Enrichment cultures
	Ignavibacteriota
	15	Igna-SY6	4731990	100	3.91	32.95	3922	1809	2113	41		-	112	MEP	JAEINS000000000
	Cloacimonadota
	16	Cloa-SY6	3336172	98.84	1.1	34.31	2981	1111	1870	55		3	184	MEP	JAEIOA000000000
	17	bin40	3034644	92.31	1.1	32.65	3007	985	2022	36		1	285	MEP	IMG134200
	18	bin80	1976229	80.55	0	37.22	2062	887	1175	27		-	-	MEP	IMG134201
	19	bin85	1930034	95.6	0	38.59	1841	826	1015	42		2	-	MEP	IMG134202
	20	bin108	1374522	94.51	0	33.61	1290	704	586	35		-	-	MEP	IMG151202
	Chloroflexota
	21	Chflx-SY6	4951662	99.09	7.27	43.12	4488	1705	2783	40	1		38	Mevalonate	JAEIOB000000000
	Planctomycetota
	22	Plnct-SY6	5418934	97.66	1.14	41.35	4562	1332	3230	47	1		79	MEP	JAEIOG000000000
	Mycoplasmatota
	23	Izemo-BS	2431619	97.33	1.3	31.1	2233	930	1303	33	-		-	MEP	JAEIOE000000000.1
	bp, base pair; -, not detected; IPP, isopentenyl pyrophosphate; MEP, 2-C-methyl-D-erythritol 4-phosphate.

## Sheet: Table S7
	Table S7: Oligonucleotide probes and CARD-FISH assay conditions for identifying bacteria and archaea in the Black Sea water enrichments.
	Probe	Specificity	Sequence	Farmamide concentration (% v/v)	Temperature (°C)
	Cloa-SY6	‘Ca Atrimarinobacter sulfidophilus’	5'-CTG CCT CCC GTA GGA GTC T-3'	55	35
	Chflx-SY6	‘Ca Euxinilinea sulfidophila’	5'-CAG GTC CCC TAC CCG TCA-3	55	35
	Igna-SY6	‘Ca Blackibacter sulfidophilus’	5'-CAA CGC TTG CCC CCT ACG-3'	55	35
	Plnct-SY6	‘Ca Atrisphaera chitinolytica’	5'-CTT GCG ACC GTA CTC CCC A-3'	55	35
	EUB-338	Bacteria	5'- GCT GCC TCC CGT AGG AGT -3'	55	35
	EUB-338 II	Bacteria	5'- GCA GCC ACC CGT AGG TGT -3'	55	35
	EUB-338 III	Bacteria	5'- GCT GCC ACC CGT AGG TGT -3'	55	35
	Archaea-915	Archaea	5'- GTG CTC CCC CGC CAA TTC CT -3'	20	35

## Sheet: Table S8
	Table S8: Comparative phenotypic, physiological and biochemical characteristics of (1) ‘Ca Atrimarinobacter sulfidophilus’ Cloa-SY6, (2) ‘Ca Syntrophosphaera thermopropionivorans’ and (3) ‘Ca Cloacamonas acidaminovorans’.
	Characteristics	1	2	3
	Natural habitat	Sulfidic water (Black Sea)	Thermophilic flow reactor digesting biowaste (55 °C)	Mesophilic digestor
	16S rRNA gene sequence similarity	100	83.8	82.7
	Cell shape	Spherical to oval	Spherical	Spherical
	Optimal NaCl conc. (%, w/v)	1.0-2.0	0.05	0
	pH range	6.5-8.8	NA	NA
	(optimum)	(7.0-7.5)	7	7.2
	Temperature range	4.0-25	NA	NA
	(optimum) °C	(10-15)	55	33
	Trophic behavior	Oligotrophic	Copiotrophic	Copiotrophic
	General genomic features
	Genome size (bp)	3336172	1753479	2246820
	Predicted CDS	2981	1463	2003
	Proteins with functional assignments	1111	865	1079
	Hypothetical proteins	1870	598	924
	Marker gene completeness	98.84	95.6	100
	tRNA	55	43	46
	G+C content (mol%)	34.3	36.6	37.9
	CRISPR repeats	184	29	245
	IPP pathway	MEP	MEP	MEP
	Amino acids biosynthesis	+	-	-
	Type of ATP synthase	F	V	V
	Negative for catalase and oxidase; NA, not available. 2, Data taken from Dyksma and Gallert, 2019. 3, Data from Pelletier et al., 2008.
	Dyksma S, Gallert C. Candidatus Syntrophosphaera thermopropionivorans: a novel player in syntrophic propionate oxidation during anaerobic digestion. Environ Microbiol Rep. 2019;11:558-570.
	Pelletier E, Kreimeyer A, Bocs S, Rouy Z, Gyapay G, Chouari R, Rivière D, Ganesan A, Daegelen P, Sghir A, Cohen GN, Médigue C, Weissenbach J, Le Paslier D. "Candidatus Cloacamonas acidaminovorans": genome sequence reconstruction provides a first glimpse of a new bacterial division. J Bacteriol. 2008;190:2572-2579.

## Sheet: Table S9
	Table S9: Comparative phenotypic, physiological and biochemical characteristics of 1, ‘Ca Euxinilinea sulfidophila’ Chflx-SY6; 2, Pelolinea submarina MO-CFX1T ﻿and 3, Ornitalinea apprima P3M-1T.
	Characteristics	1	2	3
	Natural habitat	Sulfidic water (Black Sea)	Marine subsurface sediments	﻿Mesophilic anaerobic mat
	Cell size (mm)	0.3-0.4x4.0-5.0	0.13-0.15x>10	0.2-0.3x2.0-15.5
	Optimal NaCl conc. (%, w/v)	1.0-2.0	1.5	0.1
	pH range	6.5-8.8	5.5-8.5	6.5-9.0
	(optimum)	(7.0-7.5)	7	(7.5-8.0)
	Trophic behavior	Oligotrophic	NA	NA
	General genomic features
	Genome size (bp)	4951662	3519887	4338330
	Predicted CDS	4488	3219	4143
	Proteins with functional assignments	1705	1330	1630
	Hypothetical proteins	2783	1889	2513
	tRNA	40	48	50
	G+C content (mol%)	43.12	50.61	55.03
	CRISPR repeats	38	46	261
	Genomes of all three strains possess the mevalonate pathway of isoprenoid biosynthesis; NA, not available.
	2, Data taken from Imachi et al., 2014
	3, Data taken from Podoskorskaya et a., 2013
	Imachi H, Sakai S, Lipp JS, Miyazaki M, Saito Y, Yamanaka Y, Hinrichs KU, Inagaki F, Takai K. Pelolinea submarina gen. nov., sp. nov., an anaerobic, filamentous bacterium of the phylum Chloroflexi isolated from subseafloor sediment. Int J Syst Evol Microbiol. 2014;64:812-818.
	Podosokorskaya OA, Bonch-Osmolovskaya EA, Novikov AA, Kolganova TV, Kublanov IV. Ornatilinea apprima gen. nov., sp. nov., a cellulolytic representative of the class Anaerolineae. Int J Syst Evol Microbiol. 2013;63:86-92.

## Sheet: Table S10
	Table S10: Comparative phenotypic, physiological, and biochemical characteristics of strains L6, S6 and Lentimicrobium sccharophilum TBC1T.
	Characteristics	*Strain L6T	Lentimicrobium sccharophilum TBC1T
	Cell size (µM)	0.4-0.5x2-3	0.4-0.6x2-4
	Motility	+	-
	NaCl tolerance (%, w/v)	0-5.5	0-3.5
	pH range	6.5-8.8	6.5-9.0
	(optimum)	(7.0-7.5)	(7.0-7.5)
	Temperature range	4.0-30	20-40
	(optimum) °C	(20-25)	(30-37)
	Carbon source utilization
	D-Fructose	+	-
	D-Cellobiose	+	ND
	D-Galactose	+	-
	D-Sorbitol	-	+
	Aspartate	+	ND
	D-Alanine	+	ND
	G+C content (mol%)	30.2	49.2
	*Strain S6 shared similar characteristics to strain L6.
	1, Strain L6; 2, Lentimicrobium sccharophilum TBC1T (data taken from Sun et al., 2016); Negative for catalase and oxidase; Positive for caseinase activity; Negative for cellulose, chitin, and agar hydrolysis; negative for indole production; positive for glucose fermentation; utilized D-glucose, D-lactose, D-saccharose, D-maltose, negative for flexirubin type of pigments. +, positive/utilized/requ…
	Sun L, Toyonaga M, Ohashi A, Tourlousse DM, Matsuura N, Meng XY, Tamaki H, Hanada S, Cruz R, Yamaguchi T, Sekiguchi Y. Lentimicrobium saccharophilum gen. nov., sp. nov., a strictly anaerobic bacterium representing a new family in the phylum Bacteroidetes, and proposal of Lentimicrobiaceae fam. nov. Int J Syst Evol Microbiol. 2016;66:2635-2642.

[truncated: 28 more sheets: Table S11, Table S12, Table S13, Table S14, Table S15, Table S16, Table S17, Table S18, Table S19, Table S20, Table S21, Table S22, Table S23, Table S24, Table S25, Table S26, Table S27, Table S28, Table S29, Table S30 …]
